# Supplementary material for: Coordination chemistry of nitrile-functionalized mixed thia-aza macrocycles [9]aneN2S and [9]aneNS2 towards silver(I)
Source: Acta Crystallogr C Struct Chem. 2022 Feb 14;78(Pt 3):169–75. doi: 10.1107/S205322962200105X (PMC8896526; doi:10.1107/S205322962200105X)
Supplement: Supplementary file 1 [file c-78-00169-sup1.cif]

##############################################################################
#                                                                            #
# This CIF contains the data in a paper accepted for publication in          #
# Acta Crystallographica Section C. It conforms to the requirements of       #
# Notes for Authors for Acta Crystallographica Section C, and has been       #
# peer reviewed under the auspices of the IUCr Commission on Journals.       #
#                                                                            #
# Full details of the Crystallographic Information File format               #
# are given in the paper "The Crystallographic Information File (CIF):       #
# a New Standard Archive File for Crystallography" by S. R. Hall, F. H.      #
# Allen and I. D. Brown [Acta Cryst. (1991), A47, 655-685].                  #
#                                                                            #
# The current version of the core CIF dictionary is obtainable from          #
# ftp://ftp.iucr.org/pub/cif_core.dic.                                       #
#                                                                            #
# Software is freely available for graphical display of the structure(s)     #
# in this CIF. For information consult the CIF software page                 #
# http://www.iucr.org/resources/cif/software.                                #
#                                                                            #
# This file may be used for bona fide research purposes within the           #
# scientific community so long as proper attribution is given to the journal # 
# article from which it was obtained.                                        #
#                                                                            #
##############################################################################
data_AgL12BF4
_audit_creation_method
;
Olex2 1.2
(compiled 2018.05.29 svn.r3508 for OlexSys, GUI svn.r5506)
;
_chemical_name_systematic
;\
Bis[4,7-bis(cyanomethyl)-1-thia-4,7-diazacyclononane-\
\k^3^<i>N</i>,<i>N</i>',<i>S</i>]silver(I) tetrafluoridoborate
;
_chemical_name_common     ?
_chemical_formula_moiety     'C20 H32 Ag N8 S2 +, B F4 -'
_chemical_formula_sum     'C20 H32 Ag B F4 N8 S2'
_chemical_formula_iupac     '[Ag (C10 H16 N4 S)2 ] B F4'
_chemical_formula_weight     643.33
_chemical_melting_point     ?
_space_group_crystal_system     triclinic
_space_group_name_H-M_alt     'P -1'
_space_group_name_Hall     '-P 1'
loop_
    _space_group_symop_operation_xyz
    'x, y, z'
    '-x, -y, -z'
_cell_length_a     10.1813(6)
_cell_length_b     10.2237(6)
_cell_length_c     15.0154(9)
_cell_angle_alpha     73.446(2)
_cell_angle_beta     82.398(2)
_cell_angle_gamma     61.781(2)
_cell_volume     1320.11(14)
_cell_formula_units_Z     2
_cell_measurement_reflns_used     4462
_cell_measurement_theta_min     2.27
_cell_measurement_theta_max     28.8
_cell_measurement_temperature     150(2)
_exptl_crystal_description     'tablet'
_exptl_crystal_colour     'colourless'
_exptl_crystal_size_max     0.3
_exptl_crystal_size_mid     0.2
_exptl_crystal_size_min     0.14
_exptl_crystal_density_diffrn     1.618
_exptl_crystal_density_meas     ?
_exptl_crystal_density_method     ?
_exptl_crystal_F_000     656
_exptl_absorpt_coefficient_mu     0.976
_exptl_absorpt_correction_type     multi-scan
_exptl_absorpt_process_details
;
(SADABS; Bruker, 1996}
;
_exptl_absorpt_correction_T_min     0.729
_exptl_absorpt_correction_T_max     0.828
_diffrn_ambient_temperature     150(2)
_diffrn_source     X-ray
_diffrn_radiation_type     MoK\a
_diffrn_radiation_wavelength     0.71073
_diffrn_radiation_monochromator     'graphite'
_diffrn_measurement_device_type     'Bruker SMART CCD area-detector'
_diffrn_measurement_method     omega
_diffrn_detector_area_resol_mean     ?
_diffrn_reflns_number     6151
_diffrn_reflns_av_R_equivalents     0.035
_diffrn_reflns_av_unetI/netI     0.021
_diffrn_reflns_av_sigmaI/netI     0.021
_diffrn_reflns_theta_min     2.270
_diffrn_reflns_theta_max     28.839
_diffrn_reflns_theta_full     27.500
_diffrn_measured_fraction_theta_max     0.890
_diffrn_measured_fraction_theta_full     0.973
_diffrn_reflns_limit_h_min     -13
_diffrn_reflns_limit_h_max     13
_diffrn_reflns_limit_k_min     -13
_diffrn_reflns_limit_k_max     12
_diffrn_reflns_limit_l_min     -20
_diffrn_reflns_limit_l_max     20
_refine_special_details
;
A small number of predominantly low-angle reflections showed
poor agreement and were suppressed individually. There were no
other systematic trends and the reasons for the poor agreement
were not pursued.
Diffraction data were collected on Stoe STADI4 4-circle and Bruker
SMART CCD area detector diffractometers. Structures were solved by direct
methods and developed by iterative cycles of least-squares refinement on
<i>F</i>^2^ and difference Fourier synthesis.
;
_reflns_number_total     13703
_reflns_number_gt     5420
_reflns_threshold_expression     'I > 2\s(I)'
_refine_ls_structure_factor_coef     Fsqd
_refine_ls_matrix_type     full
_refine_ls_R_factor_all     0.0270
_refine_ls_R_factor_gt     0.0231
_refine_ls_wR_factor_gt     0.0609
_refine_ls_wR_factor_ref     0.0624
_refine_ls_goodness_of_fit_ref     1.067
_refine_ls_restrained_S_all     1.067
_refine_ls_number_reflns     6151
_refine_ls_number_parameters     328
_refine_ls_number_restraints     0
_refine_ls_hydrogen_treatment     constr
_refine_ls_weighting_scheme     calc
_refine_ls_weighting_details
                      'w=1/[\s^2^(Fo^2^)+(0.0381P)^2^] where P=(Fo^2^+2Fc^2^)/3'
_atom_sites_solution_hydrogens     geom
_atom_sites_solution_primary     direct
_atom_sites_solution_secondary     difmap
_refine_ls_shift/su_max     0.001
_refine_ls_shift/su_mean     0.000
_refine_diff_density_max     0.462
_refine_diff_density_min     -0.335
_refine_ls_extinction_method     none
_refine_ls_extinction_coef     .
loop_
    _atom_type_symbol
    _atom_type_description
    _atom_type_scat_dispersion_real
    _atom_type_scat_dispersion_imag
    _atom_type_scat_source
    'C' 'C' 0.0033 0.0016
                         'International Tables Vol C Tables 4.2.6.8 and 6.1.1.4'
    'H' 'H' 0.0000 0.0000
                         'International Tables Vol C Tables 4.2.6.8 and 6.1.1.4'
    'N' 'N' 0.0061 0.0033
                         'International Tables Vol C Tables 4.2.6.8 and 6.1.1.4'
    'S' 'S' 0.1246 0.1234
                         'International Tables Vol C Tables 4.2.6.8 and 6.1.1.4'
    'Ag' 'Ag' -0.8971 1.1015
                         'International Tables Vol C Tables 4.2.6.8 and 6.1.1.4'
    'B' 'B' 0.0013 0.0007
                         'International Tables Vol C Tables 4.2.6.8 and 6.1.1.4'
    'F' 'F' 0.0171 0.0103
                         'International Tables Vol C Tables 4.2.6.8 and 6.1.1.4'
_computing_data_collection
;
SMART (Bruker, 1998)
;
_computing_cell_refinement
;
SMART (Bruker, 1998)
;
_computing_data_reduction
;
SAINT (Bruker, 1999)
;
_computing_structure_solution
;
SHELXS97 (Sheldrick, 2008)
;
_computing_structure_refinement
;
SHELXL2018 (Sheldrick, 2015)
;
_computing_molecular_graphics
;
OLEX2 (Dolomanov <i>et al.</i>, 2009) and Mercury (Macrae <i>et al.</i>,
2020)
;
_computing_publication_material
;
OLEX2 (Dolomanov <i>et al.</i>, 2009)
;
loop_
    _atom_site_type_symbol
    _atom_site_label
    _atom_site_fract_x
    _atom_site_fract_y
    _atom_site_fract_z
    _atom_site_U_iso_or_equiv
    _atom_site_adp_type
    _atom_site_calc_flag
    _atom_site_occupancy
    _atom_site_disorder_assembly
    _atom_site_disorder_group
    Ag Ag1' 0.000000 1.000000 0.500000 0.02157(5) Uani d 1 . .
    S S1 0.80965(5) 0.73691(4) 0.89254(3) 0.02367(9) Uani d 1 . .
    C C2 0.7080(2) 0.66111(19) 0.84889(11) 0.0288(4) Uani d 1 . .
    H H2A 0.607906 0.695424 0.877628 0.035 Uiso calc 1 . .
    H H2B 0.693997 0.706560 0.781044 0.035 Uiso calc 1 . .
    C C3 0.78180(19) 0.48679(18) 0.86677(10) 0.0252(3) Uani d 1 . .
    H H3A 0.713163 0.458039 0.845737 0.030 Uiso calc 1 . .
    H H3B 0.873060 0.454056 0.828479 0.030 Uiso calc 1 . .
    N N4 0.82224(14) 0.40209(14) 0.96400(8) 0.0187(3) Uani d 1 . .
    C C5 0.69353(17) 0.43080(18) 1.02663(11) 0.0223(3) Uani d 1 . .
    H H5A 0.670968 0.342854 1.040685 0.027 Uiso calc 1 . .
    H H5B 0.605698 0.523292 0.994610 0.027 Uiso calc 1 . .
    C C6 0.71893(18) 0.45403(18) 1.11751(11) 0.0225(3) Uani d 1 . .
    H H6A 0.628725 0.472071 1.156554 0.027 Uiso calc 1 . .
    H H6B 0.802780 0.359104 1.151443 0.027 Uiso calc 1 . .
    N N7 0.75219(14) 0.58322(14) 1.10358(8) 0.0195(3) Uani d 1 . .
    C C8 0.68686(18) 0.82805(18) 0.97989(11) 0.0239(3) Uani d 1 . .
    H H8A 0.739632 0.865178 1.009359 0.029 Uiso calc 1 . .
    H H8B 0.598490 0.919414 0.947553 0.029 Uiso calc 1 . .
    C C9 0.63217(17) 0.73218(17) 1.05647(11) 0.0235(3) Uani d 1 . .
    H H9A 0.578197 0.791050 1.103106 0.028 Uiso calc 1 . .
    H H9B 0.560508 0.713840 1.029639 0.028 Uiso calc 1 . .
    C C41 0.91605(18) 0.23839(18) 0.97407(12) 0.0257(3) Uani d 1 . .
    H H41C 0.946423 0.187697 1.039954 0.031 Uiso calc 1 . .
    H H41D 1.007482 0.222817 0.936645 0.031 Uiso calc 1 . .
    C C42 0.8399(2) 0.16515(19) 0.94421(12) 0.0287(4) Uani d 1 . .
    N N43 0.7762(2) 0.11560(19) 0.91955(11) 0.0406(4) Uani d 1 . .
    C C71 0.79990(18) 0.58746(19) 1.18970(10) 0.0250(3) Uani d 1 . .
    H H71C 0.828128 0.671450 1.176321 0.030 Uiso calc 1 . .
    H H71D 0.889447 0.489696 1.213719 0.030 Uiso calc 1 . .
    C C72 0.6831(2) 0.6111(2) 1.26223(11) 0.0319(4) Uani d 1 . .
    N N73 0.5894(2) 0.6280(2) 1.31473(11) 0.0499(5) Uani d 1 . .
    Ag Ag1 1.000000 0.500000 1.000000 0.02228(5) Uani d 1 . .
    S S1' 0.10514(5) 1.09797(5) 0.34563(3) 0.02568(9) Uani d 1 . .
    C C2' 0.0767(2) 0.98966(19) 0.27946(10) 0.0264(3) Uani d 1 . .
    H H2'A -0.031759 1.033563 0.269579 0.032 Uiso calc 1 . .
    H H2'B 0.122681 1.005841 0.217583 0.032 Uiso calc 1 . .
    C C3' 0.13787(18) 0.81697(18) 0.32141(10) 0.0230(3) Uani d 1 . .
    H H3'A 0.106138 0.773825 0.282131 0.028 Uiso calc 1 . .
    H H3'B 0.248144 0.768802 0.320401 0.028 Uiso calc 1 . .
    N N4' 0.08854(14) 0.77649(14) 0.41728(8) 0.0203(3) Uani d 1 . .
    C C5' 0.20750(17) 0.65164(17) 0.48137(10) 0.0230(3) Uani d 1 . .
    H H5'A 0.247413 0.556719 0.459982 0.028 Uiso calc 1 . .
    H H5'B 0.164196 0.632522 0.543841 0.028 Uiso calc 1 . .
    C C6' 0.33462(18) 0.68556(18) 0.48879(11) 0.0238(3) Uani d 1 . .
    H H6'A 0.409806 0.597136 0.532877 0.029 Uiso calc 1 . .
    H H6'B 0.382879 0.696731 0.427293 0.029 Uiso calc 1 . .
    N N7' 0.28727(14) 0.82627(15) 0.52028(9) 0.0220(3) Uani d 1 . .
    C C8' 0.35356(19) 0.9247(2) 0.46700(12) 0.0293(4) Uani d 1 . .
    H H8'A 0.463408 0.863294 0.469830 0.035 Uiso calc 1 . .
    H H8'B 0.326722 1.008418 0.497214 0.035 Uiso calc 1 . .
    C C9' 0.3061(2) 0.9960(2) 0.36514(12) 0.0316(4) Uani d 1 . .
    H H9'A 0.350110 0.913493 0.332084 0.038 Uiso calc 1 . .
    H H9'B 0.348054 1.068318 0.337295 0.038 Uiso calc 1 . .
    C C41' -0.03903(18) 0.74723(19) 0.42178(11) 0.0250(3) Uani d 1 . .
    H H41A -0.120886 0.839174 0.384023 0.030 Uiso calc 1 . .
    H H41B -0.073772 0.732035 0.486932 0.030 Uiso calc 1 . .
    C C42' -0.00916(19) 0.6118(2) 0.38874(11) 0.0282(4) Uani d 1 . .
    N N43' 0.01303(19) 0.50939(19) 0.36215(11) 0.0378(4) Uani d 1 . .
    C C71' 0.31270(19) 0.7887(2) 0.61963(11) 0.0291(4) Uani d 1 . .
    H H71A 0.258848 0.730041 0.653272 0.035 Uiso calc 1 . .
    H H71B 0.270607 0.885113 0.639567 0.035 Uiso calc 1 . .
    C C72' 0.4724(2) 0.6977(2) 0.64596(13) 0.0433(5) Uani d 1 . .
    N N73' 0.5960(2) 0.6277(3) 0.66227(15) 0.0718(7) Uani d 1 . .
    B B1 0.2911(2) 0.9973(2) 0.79979(14) 0.0293(4) Uani d 1 . .
    F F1 0.28390(16) 0.86125(13) 0.81549(8) 0.0536(3) Uani d 1 . .
    F F2 0.33708(13) 1.03340(13) 0.70886(8) 0.0448(3) Uani d 1 . .
    F F3 0.15010(12) 1.11335(13) 0.81049(9) 0.0483(3) Uani d 1 . .
    F F4 0.38827(14) 0.98516(16) 0.86048(9) 0.0616(4) Uani d 1 . .
loop_
    _atom_site_aniso_label
    _atom_site_aniso_U_11
    _atom_site_aniso_U_22
    _atom_site_aniso_U_33
    _atom_site_aniso_U_12
    _atom_site_aniso_U_13
    _atom_site_aniso_U_23
    Ag1' 0.02112(9) 0.02284(9) 0.01874(8) -0.00723(7) 0.00187(6) -0.00835(6)
    S1 0.0314(2) 0.02153(19) 0.02038(18) -0.01508(17) -0.00034(15) -0.00316(14)
    C2 0.0373(10) 0.0247(8) 0.0259(8) -0.0160(8) -0.0122(7) 0.0000(7)
    C3 0.0323(9) 0.0277(8) 0.0204(7) -0.0163(7) -0.0037(6) -0.0068(6)
    N4 0.0208(6) 0.0158(6) 0.0201(6) -0.0081(5) -0.0002(5) -0.0058(5)
    C5 0.0212(8) 0.0210(8) 0.0279(8) -0.0120(6) 0.0017(6) -0.0073(6)
    C6 0.0250(8) 0.0218(8) 0.0222(7) -0.0128(7) 0.0055(6) -0.0064(6)
    N7 0.0221(7) 0.0179(6) 0.0196(6) -0.0095(5) 0.0025(5) -0.0068(5)
    C8 0.0253(8) 0.0159(7) 0.0286(8) -0.0073(6) -0.0031(6) -0.0052(6)
    C9 0.0200(8) 0.0196(8) 0.0292(8) -0.0065(6) 0.0029(6) -0.0094(6)
    C41 0.0246(8) 0.0197(8) 0.0310(8) -0.0068(7) -0.0016(7) -0.0091(6)
    C42 0.0360(10) 0.0196(8) 0.0299(8) -0.0118(7) 0.0060(7) -0.0098(6)
    N43 0.0561(11) 0.0391(9) 0.0428(9) -0.0320(9) 0.0111(8) -0.0203(7)
    C71 0.0276(8) 0.0282(8) 0.0218(7) -0.0138(7) 0.0050(6) -0.0106(6)
    C72 0.0408(10) 0.0314(9) 0.0240(8) -0.0160(8) 0.0058(7) -0.0114(7)
    N73 0.0547(11) 0.0539(11) 0.0350(9) -0.0227(10) 0.0207(8) -0.0160(8)
    Ag1 0.01716(9) 0.02577(10) 0.02614(9) -0.00879(7) 0.00062(6) -0.01193(7)
    S1' 0.0355(2) 0.0231(2) 0.02031(18) -0.01553(18) 0.00362(16) -0.00607(15)
    C2' 0.0380(9) 0.0268(8) 0.0166(7) -0.0171(8) 0.0006(6) -0.0046(6)
    C3' 0.0290(8) 0.0243(8) 0.0180(7) -0.0130(7) 0.0024(6) -0.0084(6)
    N4' 0.0241(7) 0.0201(6) 0.0169(6) -0.0102(5) -0.0014(5) -0.0043(5)
    C5' 0.0284(8) 0.0177(7) 0.0203(7) -0.0075(7) -0.0026(6) -0.0056(6)
    C6' 0.0221(8) 0.0234(8) 0.0230(7) -0.0054(7) 0.0003(6) -0.0108(6)
    N7' 0.0208(7) 0.0239(7) 0.0213(6) -0.0076(6) -0.0001(5) -0.0105(5)
    C8' 0.0259(9) 0.0349(10) 0.0341(9) -0.0169(8) 0.0040(7) -0.0150(7)
    C9' 0.0327(9) 0.0371(10) 0.0319(9) -0.0227(8) 0.0097(7) -0.0107(7)
    C41' 0.0280(8) 0.0242(8) 0.0231(8) -0.0123(7) -0.0009(6) -0.0055(6)
    C42' 0.0339(9) 0.0319(9) 0.0238(8) -0.0201(8) -0.0032(7) -0.0033(7)
    N43' 0.0520(10) 0.0380(9) 0.0341(8) -0.0281(8) -0.0014(7) -0.0103(7)
    C71' 0.0261(9) 0.0319(9) 0.0247(8) -0.0052(7) -0.0037(6) -0.0134(7)
    C72' 0.0351(11) 0.0521(12) 0.0371(10) -0.0053(9) -0.0099(8) -0.0253(9)
    N73' 0.0368(11) 0.0989(17) 0.0652(13) 0.0017(11) -0.0190(9) -0.0509(13)
    B1 0.0315(10) 0.0238(9) 0.0314(10) -0.0075(8) -0.0075(8) -0.0113(8)
    F1 0.0917(10) 0.0313(6) 0.0421(6) -0.0330(7) -0.0030(6) -0.0055(5)
    F2 0.0504(7) 0.0477(7) 0.0391(6) -0.0267(6) 0.0020(5) -0.0085(5)
    F3 0.0328(6) 0.0443(7) 0.0628(8) -0.0073(5) -0.0011(5) -0.0246(6)
    F4 0.0453(7) 0.0756(9) 0.0647(8) -0.0106(7) -0.0226(6) -0.0396(7)
_geom_special_details
;
 All esds (except the esd in the dihedral angle between two l.s. planes)
 are estimated using the full covariance matrix.  The cell esds are taken
 into account individually in the estimation of esds in distances, angles
 and torsion angles; correlations between esds in cell parameters are only
 used when they are defined by crystal symmetry.  An approximate (isotropic)
 treatment of cell esds is used for estimating esds involving l.s. planes.
;
loop_
    _geom_bond_atom_site_label_1
    _geom_bond_atom_site_label_2
    _geom_bond_site_symmetry_2
    _geom_bond_distance
    _geom_bond_publ_flag
    Ag1' S1' . 2.5605(4) ?
    Ag1' S1' 2_576 2.5606(4) ?
    Ag1' N4' . 2.6363(12) ?
    Ag1' N4' 2_576 2.6363(12) ?
    Ag1' N7' 2_576 2.6108(13) ?
    Ag1' N7' . 2.6108(13) ?
    S1 C2 . 1.8242(17) ?
    S1 C8 . 1.8200(17) ?
    S1 Ag1 . 2.5273(4) ?
    C2 H2A . 0.9900 ?
    C2 H2B . 0.9900 ?
    C2 C3 . 1.526(2) ?
    C3 H3A . 0.9900 ?
    C3 H3B . 0.9900 ?
    C3 N4 . 1.4670(19) ?
    N4 C5 . 1.4681(19) ?
    N4 C41 . 1.4555(19) ?
    N4 Ag1 . 2.6173(12) ?
    C5 H5A . 0.9900 ?
    C5 H5B . 0.9900 ?
    C5 C6 . 1.524(2) ?
    C6 H6A . 0.9900 ?
    C6 H6B . 0.9900 ?
    C6 N7 . 1.4661(19) ?
    N7 C9 . 1.4723(19) ?
    N7 C71 . 1.4589(19) ?
    C8 H8A . 0.9900 ?
    C8 H8B . 0.9900 ?
    C8 C9 . 1.516(2) ?
    C9 H9A . 0.9900 ?
    C9 H9B . 0.9900 ?
    C41 H41C . 0.9900 ?
    C41 H41D . 0.9900 ?
    C41 C42 . 1.482(2) ?
    C42 N43 . 1.138(2) ?
    C71 H71C . 0.9900 ?
    C71 H71D . 0.9900 ?
    C71 C72 . 1.481(2) ?
    C72 N73 . 1.133(2) ?
    S1' C2' . 1.8174(16) ?
    S1' C9' . 1.8237(18) ?
    C2' H2'A . 0.9900 ?
    C2' H2'B . 0.9900 ?
    C2' C3' . 1.527(2) ?
    C3' H3'A . 0.9900 ?
    C3' H3'B . 0.9900 ?
    C3' N4' . 1.4702(18) ?
    N4' C5' . 1.4727(18) ?
    N4' C41' . 1.454(2) ?
    C5' H5'A . 0.9900 ?
    C5' H5'B . 0.9900 ?
    C5' C6' . 1.514(2) ?
    C6' H6'A . 0.9900 ?
    C6' H6'B . 0.9900 ?
    C6' N7' . 1.482(2) ?
    N7' C8' . 1.466(2) ?
    N7' C71' . 1.4565(19) ?
    C8' H8'A . 0.9900 ?
    C8' H8'B . 0.9900 ?
    C8' C9' . 1.527(2) ?
    C9' H9'A . 0.9900 ?
    C9' H9'B . 0.9900 ?
    C41' H41A . 0.9900 ?
    C41' H41B . 0.9900 ?
    C41' C42' . 1.486(2) ?
    C42' N43' . 1.139(2) ?
    C71' H71A . 0.9900 ?
    C71' H71B . 0.9900 ?
    C71' C72' . 1.482(2) ?
    C72' N73' . 1.134(2) ?
    B1 F1 . 1.379(2) ?
    B1 F2 . 1.388(2) ?
    B1 F3 . 1.390(2) ?
    B1 F4 . 1.372(2) ?
loop_
    _geom_angle_atom_site_label_1
    _geom_angle_atom_site_label_2
    _geom_angle_atom_site_label_3
    _geom_angle_site_symmetry_1
    _geom_angle_site_symmetry_3
    _geom_angle
    _geom_angle_publ_flag
    S1' Ag1' S1' . 2_576 180.0 ?
    S1' Ag1' N4' . . 76.92(3) ?
    S1' Ag1' N4' 2_576 . 103.08(3) ?
    S1' Ag1' N4' . 2_576 103.08(3) ?
    S1' Ag1' N4' 2_576 2_576 76.92(3) ?
    S1' Ag1' N7' . 2_576 103.30(3) ?
    S1' Ag1' N7' . . 76.70(3) ?
    S1' Ag1' N7' 2_576 2_576 76.70(3) ?
    S1' Ag1' N7' 2_576 . 103.30(3) ?
    N4' Ag1' N4' 2_576 . 180.0 ?
    N7' Ag1' N4' 2_576 . 110.28(4) ?
    N7' Ag1' N4' . . 69.72(4) ?
    N7' Ag1' N4' 2_576 2_576 69.72(4) ?
    N7' Ag1' N4' . 2_576 110.28(4) ?
    N7' Ag1' N7' 2_576 . 180.0 ?
    C2 S1 Ag1 . . 102.58(5) ?
    C8 S1 C2 . . 104.31(8) ?
    C8 S1 Ag1 . . 98.56(5) ?
    S1 C2 H2A . . 108.4 ?
    S1 C2 H2B . . 108.4 ?
    H2A C2 H2B . . 107.5 ?
    C3 C2 S1 . . 115.46(11) ?
    C3 C2 H2A . . 108.4 ?
    C3 C2 H2B . . 108.4 ?
    C2 C3 H3A . . 108.5 ?
    C2 C3 H3B . . 108.5 ?
    H3A C3 H3B . . 107.5 ?
    N4 C3 C2 . . 114.90(13) ?
    N4 C3 H3A . . 108.5 ?
    N4 C3 H3B . . 108.5 ?
    C3 N4 C5 . . 113.57(12) ?
    C3 N4 Ag1 . . 101.77(9) ?
    C5 N4 Ag1 . . 112.87(9) ?
    C41 N4 C3 . . 112.17(12) ?
    C41 N4 C5 . . 111.24(12) ?
    C41 N4 Ag1 . . 104.52(9) ?
    N4 C5 H5A . . 109.0 ?
    N4 C5 H5B . . 109.0 ?
    N4 C5 C6 . . 113.06(12) ?
    H5A C5 H5B . . 107.8 ?
    C6 C5 H5A . . 109.0 ?
    C6 C5 H5B . . 109.0 ?
    C5 C6 H6A . . 109.0 ?
    C5 C6 H6B . . 109.0 ?
    H6A C6 H6B . . 107.8 ?
    N7 C6 C5 . . 112.88(12) ?
    N7 C6 H6A . . 109.0 ?
    N7 C6 H6B . . 109.0 ?
    C6 N7 C9 . . 113.82(12) ?
    C71 N7 C6 . . 111.68(12) ?
    C71 N7 C9 . . 112.43(12) ?
    S1 C8 H8A . . 107.9 ?
    S1 C8 H8B . . 107.9 ?
    H8A C8 H8B . . 107.2 ?
    C9 C8 S1 . . 117.58(11) ?
    C9 C8 H8A . . 107.9 ?
    C9 C8 H8B . . 107.9 ?
    N7 C9 C8 . . 113.72(13) ?
    N7 C9 H9A . . 108.8 ?
    N7 C9 H9B . . 108.8 ?
    C8 C9 H9A . . 108.8 ?
    C8 C9 H9B . . 108.8 ?
    H9A C9 H9B . . 107.7 ?
    N4 C41 H41C . . 109.1 ?
    N4 C41 H41D . . 109.1 ?
    N4 C41 C42 . . 112.62(13) ?
    H41C C41 H41D . . 107.8 ?
    C42 C41 H41C . . 109.1 ?
    C42 C41 H41D . . 109.1 ?
    N43 C42 C41 . . 176.78(19) ?
    N7 C71 H71C . . 109.0 ?
    N7 C71 H71D . . 109.0 ?
    N7 C71 C72 . . 112.90(14) ?
    H71C C71 H71D . . 107.8 ?
    C72 C71 H71C . . 109.0 ?
    C72 C71 H71D . . 109.0 ?
    N73 C72 C71 . . 176.3(2) ?
    S1 Ag1 S1 . 2_767 180.0 ?
    S1 Ag1 N4 . . 77.67(3) ?
    S1 Ag1 N4 2_767 . 102.33(3) ?
    S1 Ag1 N4 . 2_767 102.33(3) ?
    S1 Ag1 N4 2_767 2_767 77.67(3) ?
    N4 Ag1 N4 2_767 . 180.0 ?
    C2' S1' Ag1' . . 97.19(5) ?
    C2' S1' C9' . . 102.79(8) ?
    C9' S1' Ag1' . . 103.55(6) ?
    S1' C2' H2'A . . 108.0 ?
    S1' C2' H2'B . . 108.0 ?
    H2'A C2' H2'B . . 107.3 ?
    C3' C2' S1' . . 117.00(11) ?
    C3' C2' H2'A . . 108.0 ?
    C3' C2' H2'B . . 108.0 ?
    C2' C3' H3'A . . 108.8 ?
    C2' C3' H3'B . . 108.8 ?
    H3'A C3' H3'B . . 107.7 ?
    N4' C3' C2' . . 113.64(13) ?
    N4' C3' H3'A . . 108.8 ?
    N4' C3' H3'B . . 108.8 ?
    C3' N4' Ag1' . . 112.22(9) ?
    C3' N4' C5' . . 114.60(12) ?
    C5' N4' Ag1' . . 100.41(8) ?
    C41' N4' Ag1' . . 104.94(9) ?
    C41' N4' C3' . . 112.44(12) ?
    C41' N4' C5' . . 111.21(12) ?
    N4' C5' H5'A . . 108.9 ?
    N4' C5' H5'B . . 108.9 ?
    N4' C5' C6' . . 113.43(13) ?
    H5'A C5' H5'B . . 107.7 ?
    C6' C5' H5'A . . 108.9 ?
    C6' C5' H5'B . . 108.9 ?
    C5' C6' H6'A . . 108.9 ?
    C5' C6' H6'B . . 108.9 ?
    H6'A C6' H6'B . . 107.7 ?
    N7' C6' C5' . . 113.51(13) ?
    N7' C6' H6'A . . 108.9 ?
    N7' C6' H6'B . . 108.9 ?
    C6' N7' Ag1' . . 110.86(9) ?
    C8' N7' Ag1' . . 104.80(9) ?
    C8' N7' C6' . . 113.74(13) ?
    C71' N7' Ag1' . . 104.38(9) ?
    C71' N7' C6' . . 110.96(13) ?
    C71' N7' C8' . . 111.53(13) ?
    N7' C8' H8'A . . 108.5 ?
    N7' C8' H8'B . . 108.5 ?
    N7' C8' C9' . . 114.91(13) ?
    H8'A C8' H8'B . . 107.5 ?
    C9' C8' H8'A . . 108.5 ?
    C9' C8' H8'B . . 108.5 ?
    S1' C9' H9'A . . 108.6 ?
    S1' C9' H9'B . . 108.6 ?
    C8' C9' S1' . . 114.86(12) ?
    C8' C9' H9'A . . 108.6 ?
    C8' C9' H9'B . . 108.6 ?
    H9'A C9' H9'B . . 107.5 ?
    N4' C41' H41A . . 108.6 ?
    N4' C41' H41B . . 108.6 ?
    N4' C41' C42' . . 114.51(14) ?
    H41A C41' H41B . . 107.6 ?
    C42' C41' H41A . . 108.6 ?
    C42' C41' H41B . . 108.6 ?
    N43' C42' C41' . . 179.01(18) ?
    N7' C71' H71A . . 108.9 ?
    N7' C71' H71B . . 108.9 ?
    N7' C71' C72' . . 113.33(15) ?
    H71A C71' H71B . . 107.7 ?
    C72' C71' H71A . . 108.9 ?
    C72' C71' H71B . . 108.9 ?
    N73' C72' C71' . . 177.1(2) ?
    F1 B1 F2 . . 108.17(14) ?
    F1 B1 F3 . . 109.32(17) ?
    F2 B1 F3 . . 108.64(15) ?
    F4 B1 F1 . . 111.04(16) ?
    F4 B1 F2 . . 110.29(17) ?
    F4 B1 F3 . . 109.33(15) ?
loop_
    _geom_torsion_atom_site_label_1
    _geom_torsion_atom_site_label_2
    _geom_torsion_atom_site_label_3
    _geom_torsion_atom_site_label_4
    _geom_torsion_site_symmetry_1
    _geom_torsion_site_symmetry_2
    _geom_torsion_site_symmetry_3
    _geom_torsion_site_symmetry_4
    _geom_torsion
    _geom_torsion_publ_flag
    Ag1' S1' C2' C3' . . . . -51.77(13) ?
    Ag1' S1' C9' C8' . . . . -17.07(14) ?
    Ag1' N4' C5' C6' . . . . -61.91(13) ?
    Ag1' N4' C41' C42' . . . . -173.20(10) ?
    Ag1' N7' C8' C9' . . . . -55.84(15) ?
    Ag1' N7' C71' C72' . . . . -176.18(13) ?
    S1 C2 C3 N4 . . . . 52.98(19) ?
    S1 C8 C9 N7 . . . . 51.09(17) ?
    C2 S1 C8 C9 . . . . 53.82(13) ?
    C2 C3 N4 C5 . . . . 63.48(17) ?
    C2 C3 N4 C41 . . . . -169.32(14) ?
    C2 C3 N4 Ag1 . . . . -58.13(14) ?
    C3 N4 C5 C6 . . . . -136.60(13) ?
    C3 N4 C41 C42 . . . . -62.98(18) ?
    N4 C5 C6 N7 . . . . 59.09(17) ?
    C5 N4 C41 C42 . . . . 65.45(17) ?
    C5 C6 N7 C9 . . . . 60.78(17) ?
    C5 C6 N7 C71 . . . . -170.60(13) ?
    C6 N7 C9 C8 . . . . -134.70(14) ?
    C6 N7 C71 C72 . . . . -62.77(17) ?
    C8 S1 C2 C3 . . . . -116.31(13) ?
    C9 N7 C71 C72 . . . . 66.59(17) ?
    C41 N4 C5 C6 . . . . 95.72(15) ?
    C71 N7 C9 C8 . . . . 97.06(15) ?
    Ag1 S1 C2 C3 . . . . -13.93(14) ?
    Ag1 S1 C8 C9 . . . . -51.59(12) ?
    Ag1 N4 C5 C6 . . . . -21.40(15) ?
    Ag1 N4 C41 C42 . . . . -172.44(11) ?
    S1' C2' C3' N4' . . . . 52.76(17) ?
    C2' S1' C9' C8' . . . . -117.84(13) ?
    C2' C3' N4' Ag1' . . . . -21.06(15) ?
    C2' C3' N4' C5' . . . . -134.74(13) ?
    C2' C3' N4' C41' . . . . 96.97(16) ?
    C3' N4' C5' C6' . . . . 58.55(17) ?
    C3' N4' C41' C42' . . . . 64.55(17) ?
    N4' C5' C6' N7' . . . . 58.50(17) ?
    C5' N4' C41' C42' . . . . -65.49(16) ?
    C5' C6' N7' Ag1' . . . . -17.74(15) ?
    C5' C6' N7' C8' . . . . -135.52(14) ?
    C5' C6' N7' C71' . . . . 97.76(15) ?
    C6' N7' C8' C9' . . . . 65.39(18) ?
    C6' N7' C71' C72' . . . . 64.36(19) ?
    N7' C8' C9' S1' . . . . 52.39(19) ?
    C8' N7' C71' C72' . . . . -63.56(19) ?
    C9' S1' C2' C3' . . . . 53.94(14) ?
    C41' N4' C5' C6' . . . . -172.54(12) ?
    C71' N7' C8' C9' . . . . -168.20(14) ?
_shelx_space_group_comment
;
The symmetry employed for this shelxl refinement is uniquely defined
by the following loop, which should always be used as a source of
symmetry information in preference to the above space-group names.
They are only intended as comments.
;
_shelx_estimated_absorpt_T_min     0.758
_shelx_estimated_absorpt_T_max     0.875
_shelx_hkl_file
;
   1   0   0 3105.71   18.30
   2   0   0  235.36    1.86
   3   0   0 2951.10   10.87
   4   0   0  341.02    2.96
   5   0   0  445.04    3.90
   6   0   0  928.11    6.21
   7   0   0  440.85    5.61
   8   0   0  110.75    3.03
   9   0   0  257.47    6.30
  10   0   0  496.39    9.40
  11   0   0  187.72    6.15
  12   0   0   68.80    5.62
 -11   1   0    4.97    1.75
 -10   1   0    0.18    1.28
  -9   1   0    0.31    1.19
  -8   1   0   18.13    1.46
  -7   1   0    1.06    0.75
  -6   1   0   39.14    1.69
  -5   1   0  466.84    4.01
  -4   1   0 1188.84    6.65
  -3   1   0  171.61    2.02
  -2   1   0    4.33    0.38
  -1   1   0    2.73    0.27
   0   1   0  137.96    1.49
   1   1   0   31.29    0.47
   2   1   0    2.55    0.31
   3   1   0   21.63    0.69
   4   1   0  245.33    2.45
   5   1   0  386.23    3.71
   6   1   0  140.15    2.27
   7   1   0    7.08    0.75
   8   1   0    1.11    0.75
   9   1   0    2.58    0.89
  10   1   0   11.44    1.72
  11   1   0   10.18    1.79
  12   1   0   13.37    3.04
 -10   2   0  144.47    5.59
  -9   2   0  197.02    6.07
  -8   2   0  222.82    6.05
  -7   2   0  470.67    6.40
  -6   2   0  138.32    3.21
  -5   2   0  185.03    3.42
  -4   2   0  724.10    5.00
  -3   2   0 2750.00   16.04
  -2   2   0 2432.50   20.68
  -1   2   0  299.57    3.08
   0   2   0 1622.98    9.14
   1   2   0 2299.42   10.76
   2   2   0   93.00    1.10
   3   2   0 2107.78    8.93
   4   2   0 1107.00    7.14
   5   2   0 1786.90   11.17
   6   2   0  857.93    5.90
   7   2   0  556.24    4.97
   8   2   0 1074.55    8.34
   9   2   0  397.31    5.75
  10   2   0  170.63    5.06
  11   2   0   88.42    3.97
  12   2   0  100.84    6.58
  -9   3   0   -0.35    2.01
  -8   3   0   38.39    2.80
  -7   3   0  187.39    5.44
  -6   3   0   89.97    2.78
  -5   3   0   65.05    2.21
  -4   3   0   18.98    1.22
  -3   3   0  505.64    5.38
  -2   3   0  184.51    2.13
  -1   3   0  534.03    5.01
   0   3   0   10.11    0.80
   1   3   0  614.99    4.53
   2   3   0    4.28    0.40
   3   3   0  127.02    1.54
   4   3   0  610.84    4.96
   5   3   0  127.71    1.95
   6   3   0  403.20    4.70
   7   3   0   13.22    0.88
   8   3   0    0.66    0.60
   9   3   0    5.98    0.85
  10   3   0   22.37    1.59
  11   3   0    3.10    1.82
  12   3   0    4.72    2.18
  13   3   0   42.86    4.66
  -9   4   0   29.43    4.07
  -8   4   0  131.28    7.18
  -7   4   0   41.44    3.98
  -6   4   0  104.21    3.16
  -5   4   0  284.14    4.84
  -4   4   0  673.12    7.21
  -3   4   0 1114.37   12.15
  -2   4   0 1914.68   14.64
  -1   4   0 2215.38   13.22
   0   4   0  816.90    5.61
   1   4   0  195.41    2.70
   2   4   0  932.47    8.71
   3   4   0 1727.67    9.21
   4   4   0  392.97    4.01
   5   4   0 1380.15    9.32
   6   4   0 1644.03   10.16
   7   4   0   99.17    2.23
   8   4   0   45.82    1.56
   9   4   0  363.03    4.54
  10   4   0  356.18    4.78
  11   4   0  167.42    5.09
  12   4   0   52.30    4.53
  -8   5   0   23.81    3.65
  -7   5   0   42.32    4.29
  -6   5   0   35.02    3.69
  -5   5   0    8.49    1.16
  -4   5   0   31.14    2.12
  -3   5   0    5.07    1.09
  -2   5   0    3.03    0.91
  -1   5   0    7.01    0.63
   0   5   0   35.36    1.27
   1   5   0  192.95    3.55
   2   5   0  173.53    2.39
   3   5   0  650.00    4.77
   4   5   0  199.25    2.57
   5   5   0    0.49    0.50
   6   5   0  107.05    1.99
   7   5   0    3.52    0.64
   8   5   0   45.17    1.55
   9   5   0   83.50    2.20
  10   5   0    3.52    1.16
  11   5   0   19.13    2.66
  -6   6   0  136.42    7.37
  -5   6   0  162.05    5.32
  -4   6   0  429.65    7.78
  -3   6   0  357.94    6.73
  -2   6   0   16.59    1.57
  -1   6   0   88.29    3.04
   0   6   0  253.66    3.76
   1   6   0  146.80    3.42
   2   6   0 1814.60   13.29
   3   6   0 2485.26   17.14
   4   6   0  579.79    5.36
   5   6   0   58.74    2.23
   6   6   0  726.50   12.29
   7   6   0  751.28    8.53
   8   6   0  212.47    4.28
   9   6   0   94.92    3.59
  10   6   0   50.09    2.79
  11   6   0   40.39    2.67
  12   6   0  148.15    7.22
  -6   7   0    6.63    2.51
  -5   7   0    4.34    2.11
  -4   7   0   24.00    2.15
  -3   7   0    7.59    1.40
  -2   7   0  187.16    5.01
  -1   7   0  267.15    5.71
   0   7   0   47.54    2.39
   1   7   0  107.73    3.21
   2   7   0    8.29    1.15
   3   7   0   16.51    1.43
   4   7   0    3.85    1.03
   5   7   0    9.14    1.12
   6   7   0    7.55    1.12
   7   7   0    6.09    1.14
   8   7   0   10.81    2.17
   9   7   0   73.68    4.79
  10   7   0    1.44    1.58
  11   7   0   34.02    2.54
  12   7   0    0.84    1.32
  -5   8   0  241.12   10.41
  -4   8   0   92.55    6.21
  -3   8   0   21.09    2.04
  -2   8   0  119.53    4.32
  -1   8   0  597.85    9.31
   0   8   0  652.89    9.40
   1   8   0  382.83    5.43
   2   8   0  546.92    7.82
   3   8   0  474.93    7.22
   4   8   0  427.04    7.00
   5   8   0  638.06    8.40
   6   8   0    2.98    1.02
   7   8   0   30.78    3.23
   8   8   0  327.46   10.05
   9   8   0  200.84    8.11
  10   8   0  262.75    9.60
  11   8   0  205.42    8.77
  12   8   0   86.62    5.98
  13   8   0   80.87    6.04
  -3   9   0    1.80    2.06
  -2   9   0    4.35    1.43
  -1   9   0    5.49    1.43
   0   9   0    2.59    1.29
   1   9   0    5.59    1.28
   2   9   0   27.63    2.01
   3   9   0    1.12    0.98
   4   9   0    0.28    1.02
   5   9   0   42.97    2.43
   6   9   0  253.98    8.72
   7   9   0  120.14    6.18
   8   9   0    4.45    1.83
   9   9   0    0.38    1.60
  10   9   0    6.69    2.16
  11   9   0   -0.52    1.78
  12   9   0    3.45    2.37
  -2  10   0  127.56    7.46
  -1  10   0   78.06    3.93
   0  10   0  201.83    6.01
   1  10   0  316.68    7.27
   2  10   0  219.96    5.90
   3  10   0  202.58    5.39
   4  10   0  124.65    4.30
   5  10   0   76.89    5.01
   6  10   0  144.92    6.97
   7  10   0  232.15    9.04
   8  10   0  171.77    7.99
  10  10   0  109.35    6.79
  11  10   0  118.98    7.27
  -1  11   0    0.50    2.15
   0  11   0   19.86    2.34
   1  11   0   10.18    1.87
   2  11   0    0.97    1.32
   3  11   0   31.20    3.47
   4  11   0   54.78    4.43
   5  11   0    4.64    1.98
   6  11   0   30.71    3.59
   7  11   0   15.69    2.81
   8  11   0   -0.21    1.74
   9  11   0    6.56    2.33
  10  11   0   13.41    2.97
   1  12   0   35.07    3.03
   2  12   0    2.22    1.68
   3  12   0   13.15    2.80
   5  12   0  138.32    7.38
   6  12   0   77.16    5.73
   7  12   0   48.17    4.71
   8  12   0   88.79    6.40
   9  12   0   92.20    6.65
   6  13   0   -0.65    2.07
   7  13   0   10.00    2.88
  -8 -12   1   33.24    4.19
  -7 -12   1   17.08    3.16
  -6 -12   1   11.66    2.70
  -3 -12   1   -0.20    1.52
  -2 -12   1   11.00    2.01
 -10 -11   1   74.59    5.99
  -7 -11   1  142.79    7.55
  -6 -11   1   47.58    4.35
  -5 -11   1  128.13    6.82
  -4 -11   1  246.89    8.98
  -3 -11   1  125.44    4.81
  -2 -11   1    6.18    1.63
  -1 -11   1   13.69    2.02
   0 -11   1  122.28    5.14
   1 -11   1  253.89   10.45
 -11 -10   1    3.07    2.17
 -10 -10   1   21.31    3.41
  -9 -10   1    7.70    2.37
  -8 -10   1    1.26    1.50
  -7 -10   1    0.88    1.54
  -6 -10   1    5.75    2.00
  -5 -10   1    9.57    1.60
  -4 -10   1   80.34    3.52
  -3 -10   1   20.51    2.83
  -2 -10   1    1.93    1.19
  -1 -10   1    0.11    1.22
   0 -10   1   45.49    3.02
   1 -10   1   29.59    2.60
   2 -10   1   -1.23    1.38
 -12  -9   1  167.82    8.68
 -11  -9   1  166.46    8.35
 -10  -9   1   93.18    6.14
  -8  -9   1  209.98    8.54
  -7  -9   1  142.56    6.85
  -6  -9   1  315.30    6.44
  -5  -9   1   38.87    2.38
  -4  -9   1   62.20    2.94
  -3  -9   1   36.57    2.34
  -2  -9   1  478.89   11.58
  -1  -9   1  273.13    6.41
   0  -9   1  276.41    6.65
   1  -9   1  196.25    5.81
   2  -9   1   85.75    4.05
   3  -9   1  104.72    4.60
 -13  -8   1    1.54    2.16
 -12  -8   1   -0.67    2.00
 -11  -8   1    4.37    2.02
 -10  -8   1    6.44    2.19
  -9  -8   1   38.11    3.81
  -8  -8   1   16.16    2.51
  -7  -8   1    1.09    0.92
  -6  -8   1   54.58    2.62
  -5  -8   1  139.14    4.00
  -4  -8   1    2.43    1.02
  -3  -8   1   93.92    3.32
  -2  -8   1    7.56    1.26
  -1  -8   1   26.81    2.03
   0  -8   1    2.71    1.15
   1  -8   1    4.25    1.15
   2  -8   1   22.62    2.08
   3  -8   1   16.07    1.94
   4  -8   1    1.67    1.28
 -12  -7   1  124.05    6.96
 -11  -7   1  195.70    8.39
 -10  -7   1  256.66    9.24
  -9  -7   1  394.48   11.10
  -8  -7   1  207.69    4.89
  -7  -7   1   75.64    2.93
  -6  -7   1   50.91    2.38
  -5  -7   1  382.73    6.21
  -4  -7   1  758.27    8.84
  -3  -7   1  314.30    5.54
  -2  -7   1  687.09    8.36
  -1  -7   1  836.18    9.31
   0  -7   1   35.40    2.17
   1  -7   1  151.99    4.43
   2  -7   1  376.29    7.25
   3  -7   1   67.71    3.28
   4  -7   1    7.94    1.52
   5  -7   1   41.06    4.27
   6  -7   1  149.77    8.20
 -11  -6   1   69.23    3.40
 -10  -6   1   22.54    2.00
  -9  -6   1   40.18    1.91
  -8  -6   1  208.40    4.77
  -7  -6   1  109.33    3.30
  -6  -6   1   21.04    1.54
  -5  -6   1    0.63    0.84
  -4  -6   1  135.07    3.38
  -3  -6   1    3.45    0.93
  -2  -6   1   54.41    2.18
  -1  -6   1   21.51    1.48
   0  -6   1  310.42    4.26
   1  -6   1    5.29    1.06
   2  -6   1  114.93    3.73
   3  -6   1   10.86    1.46
   4  -6   1    0.57    0.92
   5  -6   1    0.71    1.12
   6  -6   1   28.24    3.61
   7  -6   1    2.02    2.08
 -11  -5   1  184.80    5.29
 -10  -5   1  227.40    5.60
  -9  -5   1  188.87    4.20
  -8  -5   1   93.13    2.59
  -7  -5   1  258.11    3.34
  -6  -5   1 1013.88    7.34
  -5  -5   1  255.06    3.37
  -4  -5   1  553.00    4.36
  -3  -5   1 1431.91    7.89
  -2  -5   1  361.23    5.02
  -1  -5   1 1180.22    9.71
   0  -5   1  606.62    5.55
   1  -5   1  121.08    2.41
   2  -5   1  380.31    6.25
   3  -5   1  701.97    9.09
   4  -5   1  692.94   13.00
   5  -5   1  255.28    6.02
   6  -5   1   28.47    2.29
   7  -5   1  174.13    8.28
   8  -5   1  182.96    8.99
 -10  -4   1  132.42    2.95
  -9  -4   1   -0.36    0.66
  -8  -4   1   45.30    1.55
  -7  -4   1   32.66    1.26
  -6  -4   1   96.30    1.90
  -5  -4   1  485.41    4.90
  -4  -4   1   94.81    1.71
  -3  -4   1  759.47    4.97
  -2  -4   1  415.56    3.30
  -1  -4   1   76.36    2.09
   0  -4   1  225.48    3.13
   1  -4   1    1.66    0.54
   2  -4   1   34.35    1.06
   3  -4   1   47.38    1.80
   4  -4   1   31.60    1.62
   5  -4   1    0.57    0.82
   6  -4   1   11.89    1.31
   7  -4   1    6.79    1.52
   8  -4   1    0.84    1.94
   9  -4   1   15.30    3.24
 -13  -3   1   91.02    6.36
 -12  -3   1  119.54    6.84
 -11  -3   1   13.61    1.81
 -10  -3   1  264.97    6.08
  -9  -3   1  978.30    7.76
  -8  -3   1   65.62    1.86
  -7  -3   1  165.91    2.68
  -6  -3   1 2605.36   16.29
  -5  -3   1 2400.70   14.11
  -4  -3   1 1556.56    9.24
  -3  -3   1 1524.84    7.98
  -2  -3   1   49.03    0.92
  -1  -3   1    6.71    0.74
   0  -3   1 3370.78   17.20
   1  -3   1 1858.18    8.53
   2  -3   1  177.06    2.55
   3  -3   1  219.55    3.70
   4  -3   1  916.37    8.29
   5  -3   1  690.67    7.33
   6  -3   1  612.50    7.35
   7  -3   1  230.83    4.76
   8  -3   1   77.77    3.85
   9  -3   1   42.99    3.14
 -12  -2   1    0.11    2.03
 -11  -2   1    2.88    1.30
 -10  -2   1   56.41    3.00
  -9  -2   1   57.19    2.25
  -8  -2   1   40.97    1.53
  -7  -2   1   19.54    1.04
  -6  -2   1  132.94    2.22
  -5  -2   1   23.53    0.93
  -4  -2   1  126.09    1.76
  -3  -2   1  186.79    1.93
  -2  -2   1  196.40    2.06
  -1  -2   1  214.27    2.61
   0  -2   1  137.88    1.89
   1  -2   1   75.98    1.11
   2  -2   1  364.95    4.18
   3  -2   1   56.86    1.65
   4  -2   1   53.24    1.77
   5  -2   1  230.20    3.38
   6  -2   1   83.12    2.56
   7  -2   1   34.94    1.88
   8  -2   1   85.87    3.00
   9  -2   1    0.08    1.34
  10  -2   1    0.36    1.51
 -12  -1   1  102.37    4.74
 -11  -1   1  153.31    5.38
 -10  -1   1   57.08    3.16
  -9  -1   1  296.84    8.44
  -8  -1   1  478.00    6.03
  -7  -1   1  890.37    6.55
  -6  -1   1  916.25    6.57
  -5  -1   1   62.38    1.42
  -4  -1   1  290.81    3.13
  -3  -1   1  240.39    2.17
  -2  -1   1   55.78    0.87
  -1  -1   1 5985.36   39.54
   0  -1   1 3191.53   23.52
   1  -1   1  845.83    5.83
   2  -1   1 2974.99   16.43
   3  -1   1 2277.91   16.57
   4  -1   1  786.75    7.73
   5  -1   1  729.91    6.67
   6  -1   1  315.74    4.65
   7  -1   1   84.58    2.64
   8  -1   1  226.78    4.57
   9  -1   1  238.37    6.36
  10  -1   1  100.85    4.48
  11  -1   1   94.34    6.34
 -11   0   1   16.30    2.16
 -10   0   1    0.06    1.18
  -9   0   1  130.72    4.54
  -8   0   1  105.43    2.92
  -7   0   1   30.80    1.54
  -6   0   1   18.47    0.95
  -5   0   1  222.36    2.68
  -4   0   1   -0.02    0.41
  -3   0   1  101.44    1.42
  -2   0   1    3.82    0.36
  -1   0   1  155.23    1.86
   0   0   1   -0.02    0.10
   1   0   1   12.15    0.41
   2   0   1 6165.36   68.27
   3   0   1 1061.40    5.59
   4   0   1   62.24    1.23
   5   0   1  150.44    2.10
   6   0   1    0.42    0.51
   7   0   1   27.05    1.51
   8   0   1    6.85    1.04
   9   0   1    1.16    0.89
  10   0   1   -0.21    1.13
  11   0   1    0.74    1.36
 -11   1   1  142.34    7.80
 -10   1   1  328.36    7.98
  -9   1   1  319.15    7.37
  -8   1   1  378.75    7.51
  -7   1   1  238.22    4.24
  -6   1   1  511.57    5.80
  -5   1   1   83.30    1.69
  -4   1   1  985.08    6.06
  -3   1   1 1719.71    9.34
  -2   1   1   82.65    1.16
  -1   1   1   15.81    0.58
   0   1   1 3187.64   18.70
   1   1   1 3151.42   38.39
   2   1   1  165.39    1.27
   3   1   1 1082.58    5.53
   4   1   1 1468.71    8.46
   5   1   1   47.15    1.22
   6   1   1  312.71    3.79
   7   1   1  445.45    4.56
   8   1   1    9.09    1.01
   9   1   1  136.62    3.50
  10   1   1  340.31    7.41
  11   1   1  341.21    7.95
  12   1   1  100.99    6.87
 -10   2   1    6.40    2.36
  -9   2   1   15.18    2.03
  -8   2   1   19.02    2.03
  -7   2   1   60.33    3.03
  -6   2   1   19.93    1.33
  -5   2   1    0.85    0.66
  -4   2   1  104.81    1.77
  -3   2   1    1.06    0.44
  -2   2   1  106.84    1.54
  -1   2   1  802.96    4.86
   0   2   1   38.99    1.05
   1   2   1   71.40    1.01
   2   2   1   54.30    0.75
   3   2   1  377.97    3.01
   4   2   1  208.90    2.20
   5   2   1   41.81    1.15
   6   2   1   46.34    1.32
   7   2   1    0.16    0.54
   8   2   1    8.44    0.87
   9   2   1   40.04    1.93
  10   2   1   44.25    2.17
  11   2   1   18.31    2.98
  12   2   1    6.95    2.57
  -9   3   1  140.80    7.58
  -8   3   1  171.89    7.82
  -7   3   1  243.21    6.21
  -6   3   1  151.09    3.50
  -5   3   1   43.51    1.82
  -4   3   1  188.30    3.35
  -3   3   1 1525.39    8.43
  -2   3   1 1293.02    7.56
  -1   3   1 3111.23   20.13
   0   3   1 1314.83   10.30
   1   3   1   73.06    1.62
   2   3   1 2013.44   11.53
   3   3   1 1057.59    5.75
   4   3   1 1371.38    7.07
   5   3   1  665.64    4.57
   6   3   1  122.38    2.07
   7   3   1  401.74    4.13
   8   3   1  853.51    6.65
   9   3   1  629.17    7.12
  10   3   1  174.88    3.99
  11   3   1   16.66    1.94
  12   3   1   78.98    5.75
  13   3   1   67.76    5.66
  -9   4   1    0.23    2.27
  -8   4   1   -0.73    1.74
  -7   4   1   38.31    3.81
  -6   4   1   29.12    3.19
  -5   4   1    1.97    1.01
  -4   4   1  187.42    4.30
  -3   4   1    5.16    0.71
  -2   4   1   46.38    1.42
  -1   4   1    0.19    0.53
   0   4   1   61.82    1.82
   1   4   1 1004.17    7.72
   2   4   1   75.59    1.34
   3   4   1  485.79    3.58
   4   4   1   11.55    0.65
   5   4   1  150.89    2.09
   6   4   1   46.56    1.32
   7   4   1  426.18    4.24
   8   4   1   10.46    0.88
   9   4   1   11.76    1.00
  10   4   1   51.57    2.80
  11   4   1   42.67    2.72
  12   4   1    0.37    1.69
  13   4   1    0.70    2.21
  -8   5   1   65.64    5.56
  -7   5   1  191.97    8.66
  -6   5   1  139.18    6.93
  -5   5   1  557.23   13.13
  -4   5   1  828.87    8.38
  -3   5   1   93.59    3.13
  -2   5   1  179.27    2.94
  -1   5   1 1241.56   12.09
   0   5   1  476.27    6.10
   1   5   1  303.22    3.10
   2   5   1 1298.28    9.63
   3   5   1  421.54    3.91
   4   5   1   97.58    1.83
   5   5   1 1062.37    6.85
   6   5   1  791.77    6.02
   7   5   1  696.71    5.70
   8   5   1  314.08    3.89
   9   5   1  335.56    5.17
  10   5   1  139.07    3.53
  11   5   1   24.44    2.18
  12   5   1   65.35    4.94
  -7   6   1    0.70    2.04
  -6   6   1   24.79    3.40
  -5   6   1   13.63    2.66
  -4   6   1    4.18    1.26
  -3   6   1    4.54    1.17
  -2   6   1   49.02    2.36
  -1   6   1    4.06    0.55
   0   6   1   14.37    0.87
   1   6   1    2.52    0.66
   2   6   1   32.82    1.36
   3   6   1  478.59    4.45
   4   6   1  357.65    4.27
   5   6   1  605.75    5.19
   6   6   1    0.47    0.59
   7   6   1    6.30    0.72
   8   6   1    2.44    1.05
   9   6   1   13.20    1.52
  10   6   1   10.22    1.42
  11   6   1    2.39    1.19
  12   6   1   63.74    4.88
  -6   7   1  119.62    7.32
  -5   7   1  111.61    6.70
  -4   7   1  183.17    5.69
  -3   7   1  250.88    5.92
  -2   7   1  408.77    7.24
  -1   7   1  229.66    5.17
   0   7   1   10.78    0.86
   1   7   1   79.88    2.21
   2   7   1  904.59   15.49
   3   7   1 1075.43    8.04
   4   7   1 1304.84   11.31
   5   7   1  406.74    5.94
   6   7   1  228.76    4.46
   7   7   1  730.65   13.85
   8   7   1  269.85    8.57
   9   7   1   32.48    2.28
  10   7   1  152.22    4.85
  11   7   1   41.50    2.76
  12   7   1   58.41    3.37
  13   7   1  227.09    9.53
  -5   8   1   -0.40    2.03
  -4   8   1   22.14    3.29
  -3   8   1    7.96    2.30
  -2   8   1    0.26    1.03
  -1   8   1    7.31    1.39
   0   8   1   59.93    2.83
   1   8   1   12.23    1.35
   2   8   1  163.24    4.17
   3   8   1    0.11    0.82
   4   8   1   24.17    1.76
   5   8   1  124.59    3.56
   6   8   1    6.25    1.15
   7   8   1    8.89    2.06
   8   8   1  127.43    6.24
   9   8   1   95.26    5.56
  10   8   1    4.57    1.82
  11   8   1   -0.12    1.61
  12   8   1    4.27    2.15
  13   8   1    5.07    2.35
  -4   9   1   65.67    5.68
  -3   9   1    5.54    2.31
  -2   9   1    1.41    1.20
  -1   9   1  200.30    5.62
   0   9   1  297.76    6.64
   1   9   1  189.22    5.12
   2   9   1  141.01    4.17
   3   9   1  116.00    3.77
   4   9   1  221.98    5.12
   5   9   1  422.35    7.05
   6   9   1  287.78    9.22
   7   9   1   50.17    4.11
   8   9   1    1.67    1.59
   9   9   1    7.28    2.18
  10   9   1  178.28    8.14
  11   9   1  342.22   11.62
  12   9   1  136.74    7.64
  -2  10   1    6.61    2.57
  -1  10   1    2.52    1.44
   0  10   1   16.18    2.00
   1  10   1    8.99    1.64
   2  10   1   49.78    3.99
   3  10   1  164.98    4.79
   4  10   1   12.06    1.63
   5  10   1   14.57    2.44
   6  10   1    7.53    2.07
   7  10   1    0.88    1.59
   8  10   1    0.66    1.61
   9  10   1   11.08    2.47
  10  10   1   44.67    4.49
  11  10   1    1.11    1.97
  12  10   1    4.00    2.37
  -1  11   1   93.53    6.59
   0  11   1   54.42    3.40
   1  11   1  154.82    5.38
   2  11   1  300.62    7.25
   3  11   1  138.26    6.60
   4  11   1  159.34    7.28
   5  11   1   19.06    2.97
   6  11   1    5.63    2.08
   7  11   1  135.41    7.19
   8  11   1  243.12    9.83
   9  11   1   92.83    6.29
  10  11   1   64.19    5.52
   1  12   1   79.64    4.21
   2  12   1   21.35    3.48
   3  12   1    0.56    2.07
   5  12   1   16.73    2.90
   6  12   1    0.83    1.90
   7  12   1   20.91    3.34
   8  12   1   21.96    3.53
   9  12   1    0.19    2.11
   6  13   1   46.35    4.82
   7  13   1   22.59    3.59
  -8 -12   2   13.48    3.13
  -7 -12   2   78.85    6.03
  -6 -12   2  154.54    8.08
  -4 -12   2   57.98    5.20
  -3 -12   2    2.57    2.22
  -9 -11   2    3.19    2.23
  -8 -11   2   14.62    2.96
  -7 -11   2   47.60    4.53
  -6 -11   2   73.07    5.38
  -5 -11   2   14.54    1.95
  -4 -11   2    2.08    2.03
  -3 -11   2    2.34    1.37
  -2 -11   2    1.39    1.41
  -1 -11   2    5.33    1.66
   0 -11   2   12.42    2.96
 -11 -10   2   35.12    4.34
 -10 -10   2   44.80    4.64
  -9 -10   2   85.43    6.01
  -8 -10   2  126.56    7.08
  -7 -10   2  208.81    8.78
  -6 -10   2  129.33    4.54
  -5 -10   2   37.98    2.56
  -4 -10   2  109.74    4.16
  -3 -10   2  150.81    6.93
  -2 -10   2   34.20    2.59
  -1 -10   2   11.81    1.82
   0 -10   2    7.93    1.58
   1 -10   2   46.51    3.26
   2 -10   2  183.33    8.82
 -11  -9   2   21.23    3.46
 -10  -9   2   59.18    5.06
  -9  -9   2  120.55    6.82
  -8  -9   2    8.57    2.27
  -7  -9   2   22.93    2.03
  -6  -9   2    0.94    1.03
  -5  -9   2    7.91    1.41
  -4  -9   2    7.93    1.40
  -3  -9   2    1.72    1.09
  -2  -9   2   67.89    3.27
  -1  -9   2   72.49    3.48
   0  -9   2   48.76    2.98
   1  -9   2  117.99    4.63
   2  -9   2   12.82    1.93
   3  -9   2   -0.23    1.29
 -12  -8   2   78.02    5.92
 -11  -8   2   98.40    6.40
 -10  -8   2  249.67    9.66
  -9  -8   2  318.81   10.58
  -8  -8   2  252.06    5.85
  -7  -8   2  242.64    6.48
  -6  -8   2  545.70   10.91
  -5  -8   2  349.38    6.92
  -4  -8   2    1.99    1.03
  -3  -8   2    0.51    0.96
  -2  -8   2  469.28    7.48
  -1  -8   2  482.53    8.17
   0  -8   2  195.65    5.33
   1  -8   2  360.06    7.50
   2  -8   2  168.70    5.31
   3  -8   2   96.72    4.24
   4  -8   2  145.08    5.38
 -12  -7   2   24.18    3.48
 -11  -7   2   12.60    2.78
 -10  -7   2    2.81    1.78
  -9  -7   2   33.90    3.51
  -8  -7   2   11.98    1.43
  -7  -7   2   85.66    3.22
  -6  -7   2   10.24    1.37
  -5  -7   2  150.19    4.02
  -4  -7   2  139.21    3.83
  -3  -7   2   18.83    1.58
  -2  -7   2    2.85    1.00
  -1  -7   2   32.60    1.64
   0  -7   2   28.88    2.03
   1  -7   2    9.44    1.38
   2  -7   2   12.83    1.59
   3  -7   2    1.53    1.10
   4  -7   2    2.35    1.21
   5  -7   2    9.59    1.78
 -12  -6   2  154.20    7.70
 -11  -6   2   45.77    4.19
 -10  -6   2  167.45    7.39
  -9  -6   2  586.61    8.79
  -8  -6   2  251.45    5.44
  -7  -6   2   68.38    2.76
  -6  -6   2  149.37    3.87
  -5  -6   2  299.59    5.34
  -4  -6   2  447.68    6.44
  -3  -6   2  332.21    5.44
  -2  -6   2  414.12    6.07
  -1  -6   2  902.83    9.20
   0  -6   2  428.18    5.51
   1  -6   2  244.20    5.30
   2  -6   2  505.04    8.04
   3  -6   2  118.31    4.07
   4  -6   2   58.86    3.08
   5  -6   2   79.09    3.70
   6  -6   2  166.55    4.63
 -11  -5   2    5.79    2.28
 -10  -5   2   30.15    1.79
  -9  -5   2   14.07    1.27
  -8  -5   2   67.60    2.81
  -7  -5   2    2.17    0.88
  -6  -5   2   57.79    2.36
  -5  -5   2   93.30    2.82
  -4  -5   2  368.50    9.46
  -3  -5   2    2.41    0.81
  -2  -5   2    0.72    0.76
  -1  -5   2   45.02    1.89
   0  -5   2   61.46    1.80
   1  -5   2  240.52    3.47
   2  -5   2    3.09    0.80
   3  -5   2  212.64    4.07
   4  -5   2  108.37    3.12
   5  -5   2   36.01    1.99
   6  -5   2   62.82    2.72
   7  -5   2    9.53    2.55
 -11  -4   2  123.36    6.26
 -10  -4   2  413.33    7.55
  -9  -4   2  218.58    3.58
  -8  -4   2    6.53    0.79
  -7  -4   2  369.37    4.17
  -6  -4   2  604.02    5.99
  -5  -4   2  586.65    7.63
  -4  -4   2  442.79    4.81
  -3  -4   2  791.17    7.73
  -2  -4   2 1100.23   13.62
  -1  -4   2 1364.60   10.07
   0  -4   2 1027.76    7.03
   1  -4   2  101.59    1.77
   2  -4   2   93.52    2.33
   3  -4   2  548.44    6.13
   4  -4   2  431.44    5.80
   5  -4   2  707.04    8.01
   6  -4   2  174.98    4.45
   7  -4   2  109.65    3.54
   8  -4   2  218.12    6.65
 -11  -3   2    1.45    1.23
 -10  -3   2   37.40    2.43
  -9  -3   2    2.01    0.78
  -8  -3   2   54.50    1.72
  -7  -3   2  144.91    2.53
  -6  -3   2   21.88    1.00
  -5  -3   2   40.27    1.18
  -4  -3   2    1.02    0.51
  -3  -3   2  716.68    7.02
  -2  -3   2  383.54    4.80
  -1  -3   2   16.59    1.00
   0  -3   2  925.36    8.19
   1  -3   2 1242.86    8.04
   2  -3   2    2.72    0.43
   3  -3   2   94.20    2.33
   4  -3   2   36.07    1.64
   5  -3   2   46.12    1.96
   6  -3   2   50.32    1.92
   7  -3   2   13.35    1.38
   8  -3   2   10.08    1.37
   9  -3   2    0.51    1.46
 -12  -2   2  117.86    4.89
 -11  -2   2   13.13    1.79
 -10  -2   2   59.66    3.09
  -9  -2   2  552.22    8.62
  -8  -2   2  251.43    3.65
  -7  -2   2   88.01    2.01
  -6  -2   2  495.04    4.41
  -5  -2   2 1160.91    7.74
  -4  -2   2 1580.81    7.46
  -3  -2   2 1384.03    9.88
  -2  -2   2 2449.36   20.81
  -1  -2   2  776.36    5.95
   0  -2   2   86.85    1.19
   1  -2   2 2054.20   10.86
   2  -2   2  333.66    3.87
   3  -2   2  160.06    2.93
   4  -2   2 1072.63    8.39
   5  -2   2 1019.86    8.72
   6  -2   2  351.79    5.29
   7  -2   2  625.75    7.63
   8  -2   2  434.71    6.75
   9  -2   2    6.53    1.61
  10  -2   2   34.36    2.97
 -12  -1   2    5.96    2.33
 -11  -1   2   11.58    1.91
 -10  -1   2    0.20    1.14
  -9  -1   2   20.52    1.95
  -8  -1   2   44.30    1.90
  -7  -1   2    6.74    0.75
  -6  -1   2   20.25    0.99
  -5  -1   2  182.17    2.48
  -4  -1   2   84.24    1.49
  -3  -1   2   45.66    0.97
  -2  -1   2    1.12    0.55
  -1  -1   2  103.50    1.74
   0  -1   2  116.32    1.31
   1  -1   2  103.60    1.35
   2  -1   2   14.29    0.76
   3  -1   2  348.65    3.78
   4  -1   2   82.73    2.05
   5  -1   2   69.78    2.08
   6  -1   2   -0.02    0.65
   7  -1   2   18.82    1.39
   8  -1   2   21.20    1.59
   9  -1   2    0.25    0.97
  10  -1   2    1.88    1.45
  11  -1   2    9.49    2.65
 -11   0   2  188.77    8.69
 -10   0   2  158.38    5.34
  -9   0   2  118.03    4.33
  -8   0   2  178.77    4.93
  -7   0   2  976.77    7.03
  -6   0   2 1304.30    8.88
  -5   0   2 1250.06    9.04
  -4   0   2  474.14    3.66
  -3   0   2  318.55    2.60
  -2   0   2  985.23    5.37
  -1   0   2  843.94    6.79
   0   0   2 2836.28   11.95
   1   0   2 3188.25   12.58
   2   0   2  657.26    4.32
   3   0   2 3486.65   19.53
   4   0   2 2673.55   14.09
   5   0   2  830.03    5.21
   6   0   2  333.23    4.59
   7   0   2    8.13    1.00
   8   0   2  182.34    3.97
   9   0   2  297.36    5.43
  10   0   2  173.55    5.55
  11   0   2  168.54    5.82
 -11   1   2    9.28    2.79
 -10   1   2    4.58    2.13
  -9   1   2   43.84    2.88
  -8   1   2   66.76    3.24
  -7   1   2    4.55    1.15
  -6   1   2    1.19    0.61
  -5   1   2   72.22    1.61
  -4   1   2    3.40    0.51
  -3   1   2  618.63    4.88
  -2   1   2    5.42    0.46
  -1   1   2 3305.93   19.47
   0   1   2  722.94    4.03
   1   1   2  291.65    2.26
   2   1   2  460.16    5.87
   3   1   2  207.22    1.76
   4   1   2    9.36    0.58
   5   1   2  133.17    1.98
   6   1   2  183.30    2.66
   7   1   2   13.47    1.12
   8   1   2    8.32    1.03
   9   1   2   26.09    1.65
  10   1   2   11.25    1.33
  11   1   2    1.23    1.86
  12   1   2   -0.56    2.29
 -10   2   2  229.23    9.74
  -9   2   2  175.99    8.04
  -8   2   2  226.70    8.52
  -7   2   2  533.02    8.80
  -6   2   2  500.31    7.94
  -5   2   2  467.44    4.39
  -4   2   2  776.80    5.76
  -3   2   2  304.06    3.17
  -2   2   2  541.21    4.41
  -1   2   2  913.95    5.81
   0   2   2  261.24    2.83
   1   2   2 4030.32   18.72
   2   2   2 2905.92   14.60
   3   2   2  917.50    7.22
   4   2   2 1715.15    8.40
   5   2   2 1024.67    7.52
   6   2   2  636.11    6.31
   7   2   2 1164.27    7.40
   8   2   2  681.05    7.15
   9   2   2  404.80    5.87
  10   2   2  134.48    3.64
  11   2   2  220.41    6.20
  12   2   2  160.84    8.38
  -9   3   2   30.74    3.85
  -8   3   2    0.97    1.82
  -7   3   2   81.43    5.15
  -6   3   2   51.70    3.88
  -5   3   2  298.39    5.28
  -4   3   2    1.39    0.59
  -3   3   2  887.95    6.74
  -2   3   2    8.25    0.63
  -1   3   2   62.51    1.37
   0   3   2   44.64    1.39
   1   3   2 4533.78   31.97
   2   3   2  643.75    4.79
   3   3   2 2931.17   13.77
   4   3   2  487.72    3.38
   5   3   2    1.11    0.46
   6   3   2   71.70    1.59
   7   3   2   30.34    1.19
   8   3   2    0.10    0.59
   9   3   2    1.21    0.83
  10   3   2    1.32    1.12
  11   3   2    8.58    1.54
  12   3   2    6.57    2.41
  13   3   2   66.63    5.67
  -9   4   2   72.79    5.83
  -8   4   2  249.10    9.91
  -7   4   2  331.85   10.77
  -6   4   2  156.68    6.97
  -5   4   2  155.27    6.49
  -4   4   2   27.42    1.72
  -3   4   2  304.19    3.97
  -2   4   2 3697.34   16.33
  -1   4   2 1989.82   10.91
   0   4   2 1123.69    8.52
   1   4   2 1271.45    8.86
   2   4   2  818.97    6.43
   3   4   2 1212.71    6.74
   4   4   2 1092.41    9.26
   5   4   2   62.48    1.33
   6   4   2  250.07    3.07
   7   4   2  533.29    6.95
   8   4   2  724.69    6.00
   9   4   2  660.59    7.30
  10   4   2  419.48    7.76
  11   4   2  126.66    4.58
  12   4   2   60.71    3.47
  13   4   2   87.97    6.26
  -8   5   2   18.99    3.33
  -7   5   2    8.98    2.44
  -6   5   2   11.18    2.36
  -5   5   2  110.74    5.84
  -4   5   2    6.66    1.17
  -3   5   2   31.59    1.57
  -2   5   2   54.15    1.68
  -1   5   2    8.86    0.83
   0   5   2   51.63    1.90
   1   5   2   53.99    1.86
   2   5   2   87.27    1.76
   3   5   2  286.78    3.38
   4   5   2   67.09    1.26
   5   5   2   37.61    1.11
   6   5   2   16.01    0.85
   7   5   2   96.56    1.98
   8   5   2   -0.03    0.73
   9   5   2   13.44    1.24
  10   5   2    3.41    1.01
  11   5   2    6.73    1.50
  12   5   2   20.27    2.20
  -7   6   2   66.87    5.52
  -6   6   2   67.62    5.25
  -5   6   2  191.05    8.11
  -4   6   2  526.47   12.77
  -3   6   2  379.39    6.62
  -2   6   2  321.10    5.76
  -1   6   2  188.72    3.24
   0   6   2  124.37    3.16
   1   6   2  544.15    6.60
   2   6   2   30.73    1.22
   3   6   2  615.49    4.73
   4   6   2  893.73    7.85
   5   6   2  617.72    5.61
   6   6   2 1675.65   12.36
   7   6   2 1568.25   17.21
   8   6   2  300.39    4.93
   9   6   2   54.89    2.18
  10   6   2  165.29    3.91
  11   6   2  151.23    4.88
  12   6   2  135.06    7.01
  13   6   2   48.68    4.61
  -6   7   2   11.33    2.86
  -5   7   2   13.55    2.68
  -4   7   2   -0.01    1.64
  -3   7   2   55.34    4.30
  -2   7   2  214.27    5.10
  -1   7   2   13.06    1.43
   0   7   2   50.82    1.87
   1   7   2    0.26    0.55
   2   7   2  301.99    4.24
   3   7   2  340.10    4.36
   4   7   2  325.76    4.38
   5   7   2  284.73    3.88
   6   7   2   49.43    3.51
   7   7   2    5.62    1.79
   8   7   2    0.95    1.02
   9   7   2    2.29    1.07
  10   7   2    0.42    1.00
  11   7   2    5.65    1.38
  12   7   2   10.19    1.67
  13   7   2   27.02    3.63
  -5   8   2  258.15   10.62
  -4   8   2  180.55    8.47
  -3   8   2   82.77    3.91
  -2   8   2  550.02    8.90
  -1   8   2  379.00    7.04
   0   8   2   21.84    1.83
   1   8   2  132.00    3.06
   2   8   2  235.89    4.04
   3   8   2  207.12    3.77
   4   8   2  933.86   13.73
   5   8   2  528.95   12.52
   6   8   2   30.25    3.05
   7   8   2  219.25    7.81
   8   8   2  634.02   13.78
   9   8   2  112.30    5.97
  10   8   2   32.73    2.42
  11   8   2  154.07    5.24
  12   8   2   49.00    3.21
  13   8   2  104.45    6.74
  -4   9   2    1.62    2.21
  -3   9   2    3.12    2.05
  -2   9   2    3.00    1.95
  -1   9   2   52.68    2.93
   0   9   2  211.81    5.50
   1   9   2   -0.62    0.97
   2   9   2  155.68    4.35
   3   9   2   42.41    2.32
   4   9   2   10.96    1.50
   5   9   2    0.29    1.41
   6   9   2   24.25    2.99
   7   9   2   18.34    2.66
   8   9   2    0.50    1.49
   9   9   2    2.36    1.79
  10   9   2   37.54    3.89
  11   9   2   45.72    4.35
  12   9   2    0.59    2.01
  13   9   2   31.83    4.03
  -3  10   2   19.10    3.53
  -2  10   2   11.32    2.76
  -1  10   2   10.71    2.64
   0  10   2   75.67    3.63
   1  10   2  355.84    7.41
   2  10   2  366.07   10.18
   3  10   2  287.78    6.24
   4  10   2  371.04   10.49
   5  10   2  310.03    9.80
   6  10   2  339.57   10.45
   7  10   2  221.80    8.65
   8  10   2   61.40    4.79
   9  10   2   50.83    4.50
  10  10   2  107.23    6.56
  11  10   2  176.69    8.62
  12  10   2  190.07    9.21
  -1  11   2    8.16    2.85
   0  11   2   16.55    3.14
   1  11   2    0.92    1.52
   2  11   2   51.36    3.15
   4  11   2   58.81    4.52
   5  11   2    1.72    1.66
   6  11   2    2.83    1.81
   7  11   2   38.45    3.98
   8  11   2   54.56    4.78
   9  11   2    1.78    1.98
  10  11   2   34.68    4.13
  11  11   2    0.55    2.25
   1  12   2   66.13    3.87
   2  12   2   89.16    6.06
   5  12   2   51.31    4.59
   6  12   2   30.63    3.81
   7  12   2   37.93    4.18
   8  12   2  132.02    7.59
   9  12   2  185.50    9.14
   3  13   2   17.11    3.37
   6  13   2   14.35    3.07
   7  13   2   -0.89    2.14
  -7 -12   3   55.99    5.25
  -6 -12   3    1.68    2.46
  -4 -12   3   32.83    4.09
  -9 -11   3   22.53    3.69
  -8 -11   3   11.81    2.76
  -7 -11   3   36.18    4.17
  -6 -11   3  142.59    7.56
  -5 -11   3  352.58    8.00
  -4 -11   3  382.84    8.59
  -3 -11   3  108.09    4.71
  -2 -11   3   45.23    3.20
  -1 -11   3   67.65    3.95
 -10 -10   3   20.54    3.43
  -9 -10   3   -0.77    1.76
  -8 -10   3   14.46    2.85
  -7 -10   3    1.56    1.75
  -6 -10   3    4.26    1.37
  -5 -10   3    0.70    1.21
  -4 -10   3   13.25    1.80
  -3 -10   3    2.56    1.32
  -2 -10   3    0.87    1.30
  -1 -10   3   22.40    2.27
   0 -10   3    7.00    1.65
   1 -10   3    1.76    1.53
   2 -10   3   11.41    2.98
 -11  -9   3   14.91    3.10
 -10  -9   3   38.99    4.26
  -9  -9   3   46.10    4.48
  -8  -9   3  345.16   11.31
  -7  -9   3  692.06   13.85
  -6  -9   3  341.86    7.12
  -5  -9   3  154.52    4.74
  -4  -9   3   69.99    3.24
  -3  -9   3   98.84    3.77
  -2  -9   3  135.62    4.64
  -1  -9   3  200.52    5.80
   0  -9   3  117.47    4.56
   1  -9   3   30.51    2.58
   2  -9   3  172.06    5.88
   3  -9   3  300.97   11.15
   4  -9   3  158.99    8.37
 -12  -8   3   35.81    4.36
 -11  -8   3   74.19    5.66
 -10  -8   3   11.69    2.62
  -9  -8   3   11.12    2.50
  -8  -8   3   77.34    3.41
  -7  -8   3   77.13    3.34
  -6  -8   3    4.24    1.15
  -5  -8   3    2.18    1.02
  -4  -8   3  130.55    4.09
  -3  -8   3   -0.53    0.89
  -2  -8   3  244.76    4.57
  -1  -8   3  127.24    4.30
   0  -8   3    0.28    1.02
   1  -8   3   82.03    3.72
   2  -8   3   44.47    2.90
   3  -8   3   16.72    2.03
   4  -8   3   18.11    2.22
   5  -8   3   -0.10    2.15
 -12  -7   3   93.26    6.33
 -11  -7   3   87.73    5.94
 -10  -7   3  215.88    8.85
  -9  -7   3  174.23    5.03
  -8  -7   3  100.13    3.71
  -7  -7   3  392.83    7.43
  -6  -7   3  542.10   18.89
  -5  -7   3  532.95    7.90
  -4  -7   3  260.61    5.38
  -3  -7   3   25.58    1.79
  -2  -7   3  128.15    3.73
  -1  -7   3  647.38    7.06
   0  -7   3  373.98    7.05
   1  -7   3  179.42    5.05
   2  -7   3  214.16    5.73
   3  -7   3   87.00    3.85
   4  -7   3   52.88    3.21
   5  -7   3  100.93    4.54
 -12  -6   3    0.75    2.20
 -11  -6   3   40.74    4.08
 -10  -6   3   14.24    1.77
  -9  -6   3   50.67    2.76
  -8  -6   3    6.54    1.28
  -7  -6   3   55.96    2.61
  -6  -6   3    0.79    0.90
  -5  -6   3  189.56    4.41
  -4  -6   3  226.41    4.72
  -3  -6   3    3.18    0.88
  -2  -6   3   19.76    1.50
  -1  -6   3   46.40    1.77
   0  -6   3   51.52    2.49
   1  -6   3   30.48    2.06
   2  -6   3    8.46    1.38
   3  -6   3   17.78    1.78
   4  -6   3   55.13    3.04
   5  -6   3    3.14    1.23
   6  -6   3   37.13    2.85
 -11  -5   3  148.52    4.97
 -10  -5   3  202.99    5.47
  -9  -5   3  725.19    9.97
  -8  -5   3  809.93   11.79
  -7  -5   3  107.55    3.46
  -6  -5   3   43.09    2.15
  -5  -5   3  113.28    3.24
  -4  -5   3  401.32    5.94
  -3  -5   3  976.21    9.43
  -2  -5   3 2163.92   14.98
  -1  -5   3  660.51    6.15
   0  -5   3  153.84    2.88
   1  -5   3  586.90    6.87
   2  -5   3  918.16    8.29
   3  -5   3  352.05    5.59
   4  -5   3  278.01    5.03
   5  -5   3   97.80    3.19
   6  -5   3   11.23    1.42
   7  -5   3  166.76    4.66
 -11  -4   3   17.14    2.87
 -10  -4   3   80.14    3.50
  -9  -4   3   25.00    1.57
  -8  -4   3   27.39    1.54
  -7  -4   3   11.89    1.34
  -6  -4   3    0.64    0.58
  -5  -4   3   74.51    1.71
  -4  -4   3   32.38    1.68
  -3  -4   3  296.05    4.64
  -2  -4   3    9.46    1.01
  -1  -4   3    9.01    1.05
   0  -4   3   23.07    0.91
   1  -4   3  180.95    2.67
   2  -4   3    0.17    0.63
   3  -4   3   67.11    2.20
   4  -4   3   39.35    1.85
   5  -4   3   45.54    2.10
   6  -4   3    5.00    1.05
   7  -4   3   17.58    1.64
   8  -4   3    1.65    1.45
 -12  -3   3  196.77    8.60
 -11  -3   3  222.03    8.61
 -10  -3   3  256.28    4.94
  -9  -3   3  373.64    5.61
  -8  -3   3   94.59    2.25
  -7  -3   3   40.82    1.42
  -6  -3   3 1178.79    8.65
  -5  -3   3 2510.52   22.24
  -4  -3   3 1444.43   11.09
  -3  -3   3 1485.46   14.86
  -2  -3   3  893.49    7.68
  -1  -3   3 2843.50   17.81
   0  -3   3 1061.81    6.35
   1  -3   3  890.33    6.85
   2  -3   3   39.72    1.03
   3  -3   3    2.16    0.63
   4  -3   3  611.53    6.65
   5  -3   3  559.90    6.78
   6  -3   3  441.26    6.40
   7  -3   3  390.77    6.40
   8  -3   3  222.63    5.12
   9  -3   3  166.60    5.91
 -12  -2   3    7.57    2.69
 -11  -2   3    2.74    2.12
 -10  -2   3   91.32    3.82
  -9  -2   3  172.70    3.86
  -8  -2   3   27.96    1.56
  -7  -2   3   33.81    1.31
  -6  -2   3  165.90    2.66
  -5  -2   3   39.32    1.19
  -4  -2   3   16.44    0.90
  -3  -2   3  380.39    4.72
  -2  -2   3  143.29    2.66
  -1  -2   3    0.36    0.34
   0  -2   3    5.26    0.45
   1  -2   3  829.42    5.48
   2  -2   3  221.95    2.11
   3  -2   3    1.54    0.58
   4  -2   3   43.89    1.69
   5  -2   3   13.88    1.17
   6  -2   3    1.10    0.79
   7  -2   3    0.46    0.84
   8  -2   3   25.42    1.81
   9  -2   3   16.09    1.66
  10  -2   3   12.51    2.11
 -12  -1   3  165.79    8.39
 -11  -1   3  185.95    8.34
 -10  -1   3   80.62    5.28
  -9  -1   3   34.65    2.39
  -8  -1   3  538.08    6.52
  -7  -1   3  356.77    4.08
  -6  -1   3  684.56    5.34
  -5  -1   3 1808.89    9.60
  -4  -1   3 1321.23    6.84
  -3  -1   3 3396.76   30.99
  -2  -1   3 2035.01   17.06
  -1  -1   3  720.47    5.09
   0  -1   3 1283.72    6.18
   1  -1   3 1713.96    9.51
   2  -1   3 5655.31   88.81
   3  -1   3 1066.70    8.20
   4  -1   3  649.15    5.98
   5  -1   3 1096.93    8.68
   6  -1   3  193.07    3.23
   7  -1   3  721.91    8.72
   8  -1   3  587.43    7.62
   9  -1   3  112.25    3.55
  10  -1   3   19.35    2.32
  11  -1   3   85.44    6.19
 -11   0   3    0.97    2.19
 -10   0   3   11.54    2.62
  -9   0   3    3.83    1.83
  -8   0   3    9.03    1.40
  -7   0   3   76.03    2.35
  -6   0   3    2.99    0.60
  -5   0   3  471.66    4.06
  -4   0   3  669.47    5.05
  -3   0   3    3.64    0.50
  -2   0   3 2872.97   15.19
  -1   0   3 1713.42   12.97
   0   0   3  119.01    1.21
   1   0   3  479.27    3.06
   2   0   3  438.08    3.44
   3   0   3  154.40    1.72
   4   0   3    6.53    0.54
   5   0   3    0.40    0.42
   6   0   3   19.17    1.24
   7   0   3   20.35    1.38
   8   0   3   53.40    2.24
   9   0   3  173.47    5.69
  10   0   3   11.58    1.46
  11   0   3   -0.13    1.93
 -11   1   3   91.42    6.47
 -10   1   3  128.58    7.11
  -9   1   3   30.89    3.53
  -8   1   3  157.27    6.86
  -7   1   3 1120.49   17.61
  -6   1   3 1373.58   16.20
  -5   1   3 1094.26    9.09
  -4   1   3  114.38    2.01
  -3   1   3 1415.25    7.56
  -2   1   3 4504.33   46.68
  -1   1   3   29.55    1.09
   0   1   3 1239.26    7.38
   1   1   3  702.15    5.37
   2   1   3   23.77    0.62
   3   1   3 1064.68    7.58
   4   1   3 2523.25   13.06
   5   1   3 1611.75    8.93
   6   1   3  827.69    5.72
   7   1   3  592.06    7.24
   8   1   3  122.98    3.19
   9   1   3   97.91    3.05
  10   1   3  399.62    6.51
  11   1   3  124.19    4.89
 -10   2   3   14.61    3.00
  -9   2   3    8.94    2.35
  -8   2   3   90.32    5.49
  -7   2   3    1.35    1.46
  -6   2   3   11.08    2.03
  -5   2   3   -0.17    0.59
  -4   2   3  548.53    6.57
  -3   2   3   20.49    0.91
  -2   2   3  381.84    3.23
  -1   2   3  159.50    1.78
   0   2   3    0.82    0.50
   1   2   3   81.68    1.01
   2   2   3  148.71    2.10
   3   2   3  405.89    2.76
   4   2   3  592.55    5.43
   5   2   3   18.56    0.83
   6   2   3  289.25    3.52
   7   2   3   12.24    0.86
   8   2   3   12.46    1.11
   9   2   3    0.48    0.78
  10   2   3    4.01    1.31
  11   2   3    6.60    1.52
  12   2   3    0.56    2.02
  -9   3   3  292.61   10.88
  -8   3   3  253.23    9.54
  -7   3   3  305.28    9.85
  -6   3   3  400.48   10.55
  -5   3   3  128.79    5.58
  -4   3   3    6.20    0.74
  -3   3   3 1143.25    8.40
  -2   3   3 2811.19   19.16
  -1   3   3  639.90    6.10
   0   3   3 1554.42    9.78
   1   3   3 4367.83   20.64
   2   3   3 1148.33    9.66
   3   3   3 3571.38   22.38
   4   3   3  428.76    3.40
   5   3   3  231.33    2.51
   6   3   3  292.91    3.37
   7   3   3  385.70    3.99
   8   3   3  313.17    3.87
   9   3   3  143.30    4.40
  10   3   3  277.53    6.52
  11   3   3  222.75    6.20
  12   3   3  180.70    5.96
  -9   4   3    6.71    2.46
  -8   4   3   37.75    4.16
  -7   4   3    0.66    1.65
  -6   4   3   68.95    4.72
  -5   4   3  116.92    5.63
  -4   4   3   23.33    2.54
  -3   4   3  219.74    3.18
  -2   4   3    7.25    0.72
  -1   4   3    2.17    0.56
   0   4   3   87.98    2.21
   1   4   3   99.11    2.17
   2   4   3  511.62    4.56
   3   4   3  256.23    2.86
   4   4   3  360.15    3.32
   5   4   3    8.63    0.54
   6   4   3    5.08    0.59
   7   4   3    9.95    0.77
   8   4   3   62.78    2.16
   9   4   3   13.44    1.23
  10   4   3   46.87    2.74
  11   4   3    2.55    1.29
  12   4   3   41.94    3.00
  13   4   3   -0.58    2.14
  -8   5   3  119.67    7.36
  -7   5   3  146.00    7.60
  -6   5   3  177.08    7.84
  -5   5   3  490.67   12.31
  -4   5   3  335.56    9.47
  -3   5   3   74.47    2.65
  -2   5   3  746.33    6.58
  -1   5   3 1520.81   10.21
   0   5   3  545.15    6.21
   1   5   3  155.51    3.09
   2   5   3  495.26    4.33
   3   5   3  644.81    6.50
   4   5   3 1452.94    8.31
   5   5   3  284.31    2.82
   6   5   3  154.55    2.21
   7   5   3  396.72    5.06
   8   5   3  542.64    7.54
   9   5   3  638.76    7.38
  10   5   3  399.92    7.49
  11   5   3  258.41    6.49
  12   5   3   63.10    3.54
  13   5   3   19.41    2.40
  -7   6   3    2.04    2.10
  -6   6   3   19.16    3.04
  -5   6   3   55.48    4.52
  -4   6   3    3.98    1.72
  -3   6   3  125.19    5.83
  -2   6   3   47.11    1.74
  -1   6   3   14.18    1.06
   0   6   3   70.03    2.44
   1   6   3  169.71    3.58
   2   6   3  695.94    9.05
   3   6   3  124.38    2.25
   4   6   3   25.67    0.98
   5   6   3  103.70    1.69
   6   6   3   45.07    1.70
   7   6   3    6.07    0.89
   8   6   3   92.22    2.65
   9   6   3  104.71    2.99
  10   6   3   50.55    2.25
  11   6   3   25.50    2.28
  12   6   3   77.89    5.54
  13   6   3    0.94    2.36
  -6   7   3   24.96    3.61
  -5   7   3  166.55    8.05
  -4   7   3  342.63   10.87
  -3   7   3 1035.99   18.25
  -2   7   3  439.71    7.19
  -1   7   3  181.02    3.46
   0   7   3  882.53    9.51
   1   7   3  891.26    9.33
   2   7   3  569.85    7.28
   3   7   3  289.00    3.09
   4   7   3  229.65    3.47
   5   7   3   91.98    1.94
   6   7   3  335.76    5.48
   7   7   3 1597.42   17.22
   8   7   3  824.81    8.67
   9   7   3   61.11    3.01
  10   7   3  119.69    4.31
  11   7   3  155.42    5.08
  12   7   3  146.78    7.49
  13   7   3   86.74    6.17
  -5   8   3    1.35    2.08
  -4   8   3    0.53    1.72
  -3   8   3    0.29    1.55
  -2   8   3    9.95    2.25
  -1   8   3    8.24    1.36
   0   8   3    5.60    0.96
   1   8   3   28.33    1.90
   2   8   3  218.62    4.07
   3   8   3  366.77    4.38
   4   8   3   18.71    1.04
   5   8   3   20.68    2.50
   6   8   3    2.64    1.57
   8   8   3    7.98    2.08
   9   8   3    9.16    1.49
  10   8   3    2.03    1.21
  11   8   3    9.04    1.61
  12   8   3   62.77    3.55
  13   8   3    2.22    2.27
  -4   9   3  134.13    7.79
  -3   9   3  107.98    6.68
  -2   9   3  124.93    4.76
  -1   9   3  115.81    6.23
   0   9   3  272.43    6.09
   1   9   3  114.46    3.08
   2   9   3   40.80    1.90
   3   9   3  152.09    3.46
   4   9   3  227.76    5.47
   5   9   3  955.45   16.61
   6   9   3  528.78   12.43
   7   9   3  190.39    7.62
   8   9   3  227.13    8.51
   9   9   3  160.65    7.37
  10   9   3   77.57    5.39
  11   9   3  163.41    7.88
  12   9   3   84.59    4.22
  13   9   3   24.07    2.53
  -3  10   3   14.50    3.30
  -2  10   3    6.05    2.47
  -1  10   3    0.47    1.84
   0  10   3   76.42    3.59
   1  10   3   91.38    3.74
   2  10   3   19.30    1.89
   3  10   3   51.48    3.98
   4  10   3    6.31    2.00
   5  10   3    6.49    2.04
   6  10   3   11.63    2.36
   7  10   3    4.21    1.83
   8  10   3   16.51    2.75
   9  10   3    5.76    2.02
  10  10   3   48.33    4.51
  11  10   3   33.79    4.02
  12  10   3    0.48    2.10
  -1  11   3   29.80    3.95
   0  11   3   58.92    5.04
   1  11   3  137.48    4.90
   3  11   3  148.99    6.94
   4  11   3   93.20    5.60
   5  11   3  164.22    7.50
   6  11   3  181.75    8.05
   7  11   3  118.18    6.64
   8  11   3   71.50    5.38
   9  11   3    0.54    1.81
  10  11   3   35.64    4.15
  11  11   3  166.65    8.70
   0  12   3   21.66    3.71
   2  12   3    0.24    1.93
   4  12   3    1.06    1.79
   5  12   3    3.42    2.04
   6  12   3    0.34    1.64
   7  12   3    9.63    2.49
   8  12   3   30.93    3.90
   9  12   3   21.07    3.51
  10  12   3    0.53    2.17
   3  13   3  223.72    9.73
   5  13   3    6.33    2.42
   6  13   3    3.67    2.40
   7  13   3   10.41    2.83
   8  13   3   41.83    4.65
  -7 -12   4  116.74    7.46
  -5 -12   4   19.71    3.57
  -8 -11   4   16.98    3.24
  -7 -11   4    2.07    2.09
  -6 -11   4   69.11    3.81
  -5 -11   4    7.03    2.56
  -4 -11   4   32.52    2.81
  -3 -11   4   68.89    3.90
  -2 -11   4   36.88    3.01
 -10 -10   4   97.95    6.94
  -9 -10   4    0.63    1.97
  -8 -10   4    8.47    2.33
  -7 -10   4   64.87    3.53
  -6 -10   4   86.57    3.98
  -5 -10   4  157.11    5.21
  -4 -10   4  168.73    7.64
  -3 -10   4   74.16    3.77
  -2 -10   4   63.70    3.57
  -1 -10   4  101.36    4.57
   0 -10   4   43.74    3.19
   1 -10   4   19.06    3.42
 -11  -9   4   -0.39    2.00
 -10  -9   4   15.12    3.00
  -9  -9   4   15.66    3.03
  -8  -9   4   14.22    1.78
  -7  -9   4    6.84    1.48
  -6  -9   4   66.44    3.31
  -5  -9   4  271.51    6.45
  -4  -9   4   18.24    1.92
  -3  -9   4   20.52    2.06
  -2  -9   4   17.06    1.94
  -1  -9   4    3.98    1.23
   0  -9   4   11.31    1.74
   1  -9   4   35.15    2.78
   2  -9   4    1.77    1.41
   3  -9   4   38.61    4.48
 -11  -8   4   38.04    4.28
 -10  -8   4   11.47    2.62
  -9  -8   4   36.76    2.64
  -8  -8   4  254.51    6.30
  -7  -8   4  394.11    7.66
  -6  -8   4  213.31    5.50
  -5  -8   4  424.11    7.66
  -4  -8   4  280.12    6.13
  -3  -8   4   31.90    2.18
  -2  -8   4  433.75    7.97
  -1  -8   4  268.32    6.40
   0  -8   4    0.36    1.04
   1  -8   4   13.62    1.75
   2  -8   4  114.59    4.62
   3  -8   4  178.28    5.95
   4  -8   4  179.31    6.22
 -12  -7   4    6.17    2.68
 -11  -7   4   28.91    3.76
 -10  -7   4    1.80    1.30
  -9  -7   4    1.89    1.11
  -8  -7   4   13.59    1.67
  -7  -7   4    9.66    1.45
  -6  -7   4    9.97    1.48
  -5  -7   4    0.47    0.85
  -4  -7   4   41.18    2.32
  -3  -7   4    3.75    1.05
  -2  -7   4    6.47    0.97
  -1  -7   4   20.06    1.86
   0  -7   4   31.86    2.25
   1  -7   4    3.21    1.17
   2  -7   4   39.19    2.63
   3  -7   4   90.97    4.01
   4  -7   4    0.50    1.21
   5  -7   4    5.04    1.60
   6  -7   4   -0.79    2.50
 -12  -6   4   31.31    4.07
 -11  -6   4  133.19    7.20
 -10  -6   4  111.73    4.28
  -9  -6   4  505.97    8.68
  -8  -6   4  548.87    8.70
  -7  -6   4   38.37    2.29
  -6  -6   4   59.84    2.71
  -5  -6   4  695.62    8.96
  -4  -6   4  768.69   15.34
  -3  -6   4  143.65    3.84
  -2  -6   4   40.71    2.09
  -1  -6   4  374.34    5.06
   0  -6   4  387.92    8.19
   1  -6   4  599.41    8.89
   2  -6   4  385.76    5.70
   3  -6   4  242.92    5.57
   4  -6   4  176.66    4.33
   5  -6   4   98.27    3.46
   6  -6   4   90.38    4.37
   7  -6   4   69.88    5.66
 -11  -5   4    1.55    1.41
 -10  -5   4    8.77    1.59
  -9  -5   4   16.23    1.75
  -8  -5   4   33.04    2.22
  -7  -5   4  126.63    3.88
  -6  -5   4   28.58    1.89
  -5  -5   4   45.27    2.19
  -4  -5   4    8.85    1.16
  -3  -5   4  155.58    3.73
  -2  -5   4   35.05    1.81
  -1  -5   4  135.03    3.09
   0  -5   4  345.61    3.88
   1  -5   4   86.91    2.37
   2  -5   4   31.37    1.64
   3  -5   4   19.28    1.43
   4  -5   4   41.01    2.05
   5  -5   4    1.46    0.89
   6  -5   4    8.65    1.33
   7  -5   4   10.14    1.54
 -12  -4   4  206.96    8.82
 -11  -4   4  220.82    6.10
 -10  -4   4   96.70    3.92
  -9  -4   4  127.93    4.24
  -8  -4   4  795.00   10.17
  -7  -4   4  720.08    9.19
  -6  -4   4  231.85    4.86
  -5  -4   4  233.18    4.64
  -4  -4   4  408.13    5.95
  -3  -4   4  397.72    5.68
  -2  -4   4 1124.42    9.81
  -1  -4   4  991.08   10.86
   0  -4   4  499.11    4.10
   1  -4   4 1120.26    6.84
   2  -4   4  998.92    8.28
   3  -4   4  250.31    4.27
   4  -4   4   46.98    2.04
   5  -4   4   51.29    2.26
   6  -4   4   35.74    2.05
   7  -4   4  112.67    3.70
   8  -4   4  308.24    6.41
 -12  -3   4   -0.20    2.35
 -11  -3   4    0.36    1.99
 -10  -3   4    0.94    1.22
  -9  -3   4   63.05    3.04
  -8  -3   4    9.82    1.43
  -7  -3   4  155.51    4.14
  -6  -3   4    5.32    1.03
  -5  -3   4    4.80    0.94
  -4  -3   4   49.90    2.03
  -3  -3   4   90.71    2.56
  -2  -3   4   81.25    2.35
  -1  -3   4   19.36    0.73
   0  -3   4   18.58    0.79
   1  -3   4  666.87    5.15
   2  -3   4    0.13    0.45
   3  -3   4   64.72    2.05
   4  -3   4  110.11    2.84
   5  -3   4   82.50    2.67
   6  -3   4    0.91    0.83
   7  -3   4   10.45    1.29
   8  -3   4   21.57    1.83
   9  -3   4   24.87    2.08
 -12  -2   4  205.60    9.24
 -11  -2   4  285.96   10.22
 -10  -2   4   92.74    5.58
  -9  -2   4  204.36    5.25
  -8  -2   4   69.60    2.95
  -7  -2   4   28.73    1.43
  -6  -2   4  342.66    4.33
  -5  -2   4  726.04    8.03
  -4  -2   4  265.97    4.43
  -3  -2   4 1216.46   13.99
  -2  -2   4 2069.46   28.51
  -1  -2   4  469.68    3.18
   0  -2   4  754.67    4.72
   1  -2   4 2365.41   10.55
   2  -2   4  993.00    5.87
   3  -2   4    5.58    0.76
   4  -2   4   80.33    2.27
   5  -2   4  279.39    5.03
   6  -2   4  713.03    7.92
   7  -2   4  444.93    5.68
   8  -2   4  177.75    4.44
   9  -2   4   96.50    3.50
  10  -2   4  162.76    8.20
 -11  -1   4   20.71    3.19
 -10  -1   4    3.13    1.77
  -9  -1   4   14.72    2.37
  -8  -1   4    1.14    1.00
  -7  -1   4   63.93    2.66
  -6  -1   4    8.09    0.82
  -5  -1   4   61.99    1.67
  -4  -1   4  152.29    3.30
  -3  -1   4    1.58    0.74
  -2  -1   4 1139.97    8.56
  -1  -1   4 3222.84   18.46
   0  -1   4   49.53    0.99
   1  -1   4  488.56    3.65
   2  -1   4   31.62    0.86
   3  -1   4    5.06    0.71
   4  -1   4  146.96    2.84
   5  -1   4    5.30    0.84
   6  -1   4   19.79    1.38
   7  -1   4    0.54    0.80
   8  -1   4    9.57    1.25
   9  -1   4   24.64    1.85
  10  -1   4   -0.09    1.12
 -11   0   4  130.68    7.43
 -10   0   4   45.45    4.33
  -9   0   4  108.04    5.98
  -8   0   4  298.20    9.20
  -7   0   4  359.61    6.22
  -6   0   4  663.78    8.10
  -5   0   4  152.18    2.88
  -4   0   4  136.42    2.34
  -3   0   4 1799.00   12.05
  -2   0   4 4670.46   35.87
  -1   0   4 2884.92   20.09
   0   0   4   60.11    1.00
   1   0   4    3.33    0.42
   2   0   4   43.08    0.94
   3   0   4 1490.55    8.51
   4   0   4  955.60    8.29
   5   0   4  281.67    4.01
   6   0   4  879.28   10.03
   7   0   4  239.16    5.00
   8   0   4   23.97    1.62
   9   0   4  306.61    5.64
  10   0   4   57.86    2.73
  11   0   4   39.50    3.05
 -10   1   4   11.34    2.74
  -9   1   4    2.42    1.81
  -8   1   4   41.32    3.73
  -7   1   4    1.88    1.53
  -6   1   4  250.67    4.92
  -5   1   4   47.56    2.07
  -4   1   4  710.56    5.28
  -3   1   4  118.58    1.85
  -2   1   4  281.19    4.03
  -1   1   4    2.18    0.60
   0   1   4   46.67    0.83
   1   1   4  140.58    1.47
   2   1   4    2.04    0.38
   3   1   4  315.85    2.95
   4   1   4   35.07    0.99
   5   1   4    9.29    0.68
   6   1   4  300.51    3.26
   7   1   4  143.57    3.20
   8   1   4    1.48    0.83
   9   1   4   52.70    2.33
  10   1   4   69.74    3.58
  11   1   4   -0.05    1.23
 -10   2   4  132.85    7.60
  -9   2   4   76.13    5.49
  -8   2   4   61.26    4.64
  -7   2   4  172.05    7.09
  -5   2   4  820.07    8.77
  -4   2   4  833.31    6.07
  -3   2   4  478.22    3.98
  -2   2   4  151.71    1.83
  -1   2   4 1452.10    9.65
   0   2   4 1419.40    8.62
   1   2   4  525.96    3.80
   2   2   4 1232.93    8.09
   3   2   4  749.42    4.81
   4   2   4 2439.58   11.90
   5   2   4  983.88    6.16
   6   2   4  718.16    6.42
   7   2   4  352.89    3.95
   8   2   4   45.91    1.92
   9   2   4  254.70    6.65
  10   2   4  227.82    6.14
  11   2   4  127.35    4.93
  12   2   4  104.04    4.72
  -9   3   4    7.20    2.46
  -8   3   4    4.48    1.93
  -7   3   4    0.46    1.51
  -6   3   4   85.66    4.98
  -5   3   4   55.26    2.35
  -4   3   4   10.93    1.18
  -3   3   4   19.35    0.97
  -2   3   4   27.06    0.99
  -1   3   4   44.43    1.63
   0   3   4   15.40    0.98
   1   3   4 1072.48    6.32
   2   3   4   69.74    1.01
   3   3   4   40.26    1.24
   4   3   4  620.65    6.22
   5   3   4    3.09    0.47
   6   3   4  249.54    3.47
   7   3   4  209.44    3.20
   8   3   4   74.93    1.92
   9   3   4  102.86    3.81
  10   3   4   -0.28    0.96
  11   3   4    6.79    1.57
  12   3   4    0.39    1.41
  -8   4   4  353.38   11.92
  -7   4   4  194.10    8.28
  -6   4   4   96.68    5.54
  -5   4   4  411.41   10.65
  -4   4   4  322.00    5.37
  -3   4   4  901.30    7.75
  -2   4   4  832.62    6.18
  -1   4   4   86.99    1.79
   0   4   4   49.57    1.73
   1   4   4 3173.50   22.92
   2   4   4 3563.65   17.51
   3   4   4 2179.11   15.41
   4   4   4  977.49    7.01
   5   4   4   14.27    0.56
   6   4   4   21.00    0.81
   7   4   4  280.25    4.41
   8   4   4  314.43    4.73
   9   4   4  376.43    7.11
  10   4   4  241.55    6.07
  11   4   4  158.25    5.23
  12   4   4  270.97    7.50
  13   4   4  150.59    5.77
  -8   5   4    7.80    2.55
  -7   5   4    3.21    2.11
  -6   5   4    0.74    1.70
  -5   5   4    6.64    1.81
  -4   5   4    2.30    1.57
  -3   5   4   35.65    1.89
  -2   5   4  127.56    2.52
  -1   5   4   18.05    1.01
   0   5   4   10.09    0.83
   1   5   4   30.71    1.47
   2   5   4  665.15    7.89
   3   5   4   10.64    0.64
   4   5   4   43.75    0.99
   5   5   4   13.72    0.78
   6   5   4    7.36    0.73
   7   5   4   73.99    2.23
   8   5   4   74.63    2.38
   9   5   4    3.97    0.91
  10   5   4   25.03    2.08
  11   5   4   -0.11    1.11
  12   5   4    1.56    1.37
  13   5   4   12.84    2.21
  -7   6   4  148.86    8.13
  -6   6   4   97.04    6.20
  -5   6   4   37.94    3.83
  -4   6   4  404.58   11.13
  -3   6   4   94.96    5.08
  -2   6   4   32.83    1.48
  -1   6   4 1065.87    8.48
   0   6   4 1617.64   12.67
   1   6   4  933.50    8.84
   2   6   4 1059.80   11.52
   3   6   4  143.83    2.56
   4   6   4    7.24    0.61
   5   6   4  838.12    6.76
   6   6   4 1118.81    9.31
   7   6   4  398.27    5.47
   8   6   4  157.67    3.49
   9   6   4  355.30    5.51
  10   6   4  256.22    4.92
  11   6   4  298.72    7.01
  12   6   4  242.37    6.70
  13   6   4   25.99    3.86
  -6   7   4    7.21    2.43
  -5   7   4   23.52    3.37
  -4   7   4   78.25    5.30
  -3   7   4    1.18    1.55
  -2   7   4  112.85    5.57
  -1   7   4  570.58    5.49
   0   7   4  107.34    3.29
   1   7   4   12.79    1.33
   2   7   4   13.92    1.02
   3   7   4    0.62    0.58
   4   7   4   10.20    0.84
   5   7   4  109.56    2.62
   6   7   4    2.23    0.67
   7   7   4    8.58    1.02
   8   7   4    0.35    0.77
   9   7   4  104.74    3.06
  10   7   4   40.12    2.07
  11   7   4   36.26    2.62
  12   7   4   45.98    4.43
  13   7   4    4.19    2.29
  -5   8   4   29.02    3.89
  -4   8   4  117.30    6.80
  -3   8   4  230.54    8.95
  -2   8   4  261.96    9.01
  -1   8   4  464.26    8.00
   0   8   4  323.43    4.87
   1   8   4  176.52    4.34
   2   8   4  420.48    5.71
   3   8   4  110.28    2.58
   4   8   4    1.96    0.76
   5   8   4   20.12    1.32
   6   8   4  202.18    3.82
   7   8   4  360.93    9.92
   8   8   4  723.19   14.58
   9   8   4  157.32    4.89
  10   8   4   19.27    1.99
  11   8   4  140.14    4.98
  12   8   4  175.43    5.77
  13   8   4   96.02    6.56
  -4   9   4   18.74    3.39
  -3   9   4    8.11    2.36
  -2   9   4    0.76    1.83
  -1   9   4    5.93    1.40
   0   9   4    2.15    1.15
   1   9   4    2.67    1.15
   2   9   4   60.21    1.92
   3   9   4   10.43    1.14
   4   9   4   56.35    2.84
   5   9   4   40.15    2.48
   6   9   4   19.03    2.71
   7   9   4   33.75    3.40
   8   9   4   24.52    3.01
   9   9   4   10.37    2.33
  10   9   4   11.72    1.74
  11   9   4    9.80    1.71
  12   9   4    1.80    1.37
  -3  10   4  145.26    8.14
  -2  10   4  107.21    6.70
  -1  10   4  162.89    7.73
   0  10   4   93.80    5.60
   1  10   4   40.61    2.58
   2  10   4   12.05    1.33
   3  10   4  138.49    4.51
   4  10   4  515.60    8.81
   5  10   4  491.65   12.37
   6  10   4  263.37    9.20
   7  10   4  141.77    6.90
   8  10   4   57.76    4.64
   9  10   4   90.92    5.84
  10  10   4  112.38    6.68
  11  10   4   64.51    5.31
  12  10   4   18.42    3.24
  -2  11   4    4.83    2.60
  -1  11   4   24.85    3.64
   0  11   4    2.71    2.13
   3  11   4   66.97    4.73
   4  11   4   26.61    3.27
   5  11   4   14.89    2.87
   6  11   4    0.38    1.72
   7  11   4   34.36    3.80
   8  11   4    1.43    1.81
   9  11   4   21.00    3.29
  10  11   4   18.88    3.24
  11  11   4   59.97    5.35
   4  12   4   62.76    4.99
   5  12   4  108.72    6.51
   6  12   4   92.96    6.16
   7  12   4   49.10    4.69
   8  12   4   66.35    5.46
   9  12   4   43.99    4.65
  10  12   4   34.50    4.24
   5  13   4    2.69    2.17
   6  13   4    3.83    2.18
   7  13   4   11.28    2.87
   8  13   4   23.51    3.76
  -8 -11   5    1.29    2.27
  -7 -11   5   21.41    3.59
  -6 -11   5   32.37    2.86
  -5 -11   5   22.57    2.49
  -4 -11   5   12.97    2.12
  -3 -11   5   29.22    3.84
  -9 -10   5    2.37    2.28
  -8 -10   5   -0.50    1.38
  -7 -10   5    3.22    1.50
  -6 -10   5   31.74    2.61
  -5 -10   5   53.69    3.25
  -4 -10   5    7.66    1.62
  -3 -10   5   43.47    3.07
  -2 -10   5   86.16    4.21
  -1 -10   5    3.21    1.50
   0 -10   5   -0.10    1.45
 -10  -9   5   67.18    5.68
  -9  -9   5  103.01    6.71
  -8  -9   5  159.29    5.35
  -7  -9   5   43.84    2.89
  -6  -9   5   15.28    1.86
  -5  -9   5  212.21    5.86
  -4  -9   5  369.95    7.67
  -3  -9   5  281.59    6.92
  -2  -9   5  192.95    5.85
  -1  -9   5   43.67    2.95
   0  -9   5   50.29    3.23
   1  -9   5  116.50    4.95
   2  -9   5   62.30    3.82
 -11  -8   5    0.47    2.17
 -10  -8   5    2.62    2.01
  -9  -8   5    9.28    1.69
  -8  -8   5   72.92    3.55
  -7  -8   5   38.89    2.64
  -6  -8   5   23.42    2.05
  -5  -8   5  230.97    5.81
  -4  -8   5   36.65    2.43
  -3  -8   5    0.56    0.82
  -2  -8   5    3.78    1.27
  -1  -8   5   46.24    2.84
   0  -8   5   14.21    1.80
   1  -8   5    0.21    1.11
   2  -8   5    0.56    1.18
   3  -8   5   55.01    3.51
   4  -8   5    1.46    2.19
 -11  -7   5  152.63    8.12
 -10  -7   5    2.78    1.34
  -9  -7   5    0.69    1.09
  -8  -7   5  150.19    4.83
  -7  -7   5  208.50    5.51
  -6  -7   5  264.54    6.04
  -5  -7   5  318.87    6.50
  -4  -7   5  310.60    6.31
  -3  -7   5  167.12    4.55
  -2  -7   5  274.32    4.79
  -1  -7   5  370.59    7.23
   0  -7   5   34.75    2.36
   1  -7   5   26.36    2.23
   2  -7   5  211.46    8.45
   3  -7   5  169.68    5.58
   4  -7   5  153.40    5.54
   5  -7   5  145.73    5.63
 -12  -6   5    2.83    2.40
 -11  -6   5    6.58    1.66
 -10  -6   5   16.85    1.99
  -9  -6   5    0.47    1.08
  -8  -6   5    0.89    1.00
  -7  -6   5    2.18    1.03
  -6  -6   5   30.56    2.11
  -5  -6   5   10.12    1.40
  -4  -6   5   47.76    2.41
  -3  -6   5   31.89    1.99
  -2  -6   5   47.49    1.92
  -1  -6   5    0.36    0.71
   0  -6   5    4.29    1.65
   1  -6   5   37.06    2.38
   2  -6   5   10.92    1.52
   3  -6   5   78.80    3.60
   4  -6   5    4.06    1.26
   5  -6   5    1.53    1.26
   6  -6   5    2.84    1.27
   7  -6   5    4.61    2.73
 -12  -5   5   29.27    2.66
 -11  -5   5   74.61    3.75
 -10  -5   5   49.90    3.00
  -9  -5   5  266.41    6.36
  -8  -5   5  849.68   21.03
  -7  -5   5  336.76    6.56
  -6  -5   5   62.46    2.77
  -5  -5   5  541.97    7.80
  -4  -5   5  253.43    5.12
  -3  -5   5  285.30    5.29
  -2  -5   5  107.84    3.20
  -1  -5   5   13.11    1.07
   0  -5   5  370.98    4.83
   1  -5   5 1060.33    8.77
   2  -5   5 1361.48   13.94
   3  -5   5  377.81    5.74
   4  -5   5   58.11    2.44
   5  -5   5   74.59    2.90
   6  -5   5   99.95    3.54
   7  -5   5  108.17    3.90
   8  -5   5   80.71    6.02
 -12  -4   5   22.45    3.59
 -11  -4   5   -0.46    1.34
 -10  -4   5   21.35    2.11
  -9  -4   5   40.82    2.62
  -8  -4   5    0.62    1.01
  -7  -4   5   18.64    1.71
  -6  -4   5  394.29    6.64
  -5  -4   5   13.59    1.36
  -4  -4   5   93.76    2.97
  -3  -4   5  149.84    3.64
  -2  -4   5  106.83    2.98
  -1  -4   5   23.78    0.89
   0  -4   5  358.08    3.56
   1  -4   5    0.80    0.55
   2  -4   5   26.93    1.46
   3  -4   5   21.00    1.42
   4  -4   5    8.95    1.09
   5  -4   5    6.91    1.09
   6  -4   5    1.70    0.95
   7  -4   5   34.42    2.20
   8  -4   5   -0.40    1.15
 -12  -3   5  229.13    9.74
 -11  -3   5  165.24    7.86
 -10  -3   5   93.11    3.93
  -9  -3   5  165.37    4.92
  -8  -3   5  223.23    5.41
  -7  -3   5  443.98    7.28
  -6  -3   5  568.25    7.86
  -5  -3   5  114.45    3.32
  -4  -3   5   34.35    1.83
  -3  -3   5  525.56    4.44
  -2  -3   5  768.23    7.81
  -1  -3   5 1256.13    7.97
   0  -3   5 1810.13   10.62
   1  -3   5  244.27    2.81
   2  -3   5  148.35    2.93
   3  -3   5  753.11    7.26
   4  -3   5  148.51    3.36
   5  -3   5  307.64    5.19
   6  -3   5  154.64    3.92
   7  -3   5   35.47    2.09
   8  -3   5   98.42    3.56
   9  -3   5  306.40    6.54
 -12  -2   5    1.83    2.42
 -11  -2   5    1.28    2.06
 -10  -2   5    1.50    1.70
  -9  -2   5   22.92    2.01
  -8  -2   5   49.13    2.61
  -7  -2   5   39.18    2.24
  -6  -2   5  533.46    7.51
  -5  -2   5  225.60    4.55
  -4  -2   5   63.76    2.33
  -3  -2   5  197.48    3.81
  -2  -2   5  432.14    4.92
  -1  -2   5  318.78    2.75
   0  -2   5   36.10    1.02
   1  -2   5    0.63    0.45
   2  -2   5   19.38    0.84
   3  -2   5  102.00    2.95
   4  -2   5   32.92    1.57
   5  -2   5  120.75    3.07
   6  -2   5    9.94    1.17
   7  -2   5   28.05    1.79
   8  -2   5   38.54    2.21
   9  -2   5   24.25    1.97
  10  -2   5   14.62    2.21
 -11  -1   5  283.29   10.70
 -10  -1   5  333.38   10.92
  -9  -1   5  521.91   12.87
  -8  -1   5  253.01    5.68
  -7  -1   5   51.03    2.50
  -6  -1   5  286.41    5.40
  -5  -1   5  518.34    6.93
  -4  -1   5  364.35    5.41
  -2  -1   5 2773.72   16.14
  -1  -1   5  927.41    6.28
   0  -1   5 4487.32   25.75
   1  -1   5 2474.77    9.91
   2  -1   5  746.33    5.06
   3  -1   5 1042.70    5.82
   4  -1   5  140.96    2.87
   5  -1   5  577.63    6.37
   6  -1   5  767.79    8.11
   7  -1   5   77.36    2.69
   8  -1   5  188.66    4.41
   9  -1   5   79.96    3.13
  10  -1   5  100.52    3.70
 -11   0   5   24.65    3.70
 -10   0   5    4.10    1.92
  -9   0   5    0.80    1.53
  -8   0   5    0.10    1.02
  -7   0   5  115.26    3.66
  -6   0   5   66.24    2.67
  -5   0   5  104.07    3.08
  -4   0   5   94.05    2.75
  -3   0   5   13.68    1.15
  -2   0   5  267.18    2.66
  -1   0   5  233.86    2.26
   0   0   5  248.32    2.25
   1   0   5  229.80    2.26
   2   0   5  236.86    2.35
   3   0   5   52.35    1.16
   4   0   5  228.89    2.57
   5   0   5  113.51    2.61
   6   0   5    3.57    0.83
   7   0   5   36.30    1.55
   8   0   5   -0.58    0.85
   9   0   5    4.07    1.09
  10   0   5   29.91    2.62
  11   0   5   11.39    1.98
 -10   1   5   43.99    4.46
  -9   1   5   60.26    4.77
  -8   1   5  131.40    6.50
  -7   1   5  235.29    6.02
  -6   1   5  513.97    7.41
  -5   1   5  900.15    9.47
  -4   1   5  599.47    4.65
  -3   1   5 1372.22   14.99
  -2   1   5 3236.01   61.15
  -1   1   5 1428.67   10.71
   0   1   5    5.18    0.45
   1   1   5 1899.97    8.39
   2   1   5 1202.18    5.79
   3   1   5 1248.73    7.33
   4   1   5  964.38    5.58
   5   1   5  923.92    7.46
   6   1   5 1003.21   12.54
   7   1   5  436.54    5.67
   8   1   5  615.32    8.05
   9   1   5  559.34   10.57
  10   1   5  229.29    6.44
  11   1   5   72.11    3.93
  12   1   5   20.04    3.28
 -10   2   5   -0.69    2.01
  -9   2   5   43.24    4.27
  -8   2   5   60.82    4.67
  -7   2   5    4.55    1.69
  -6   2   5   48.34    2.39
  -5   2   5    0.20    0.85
  -4   2   5  227.61    4.41
  -3   2   5   91.19    2.62
  -2   2   5   59.82    1.99
  -1   2   5  439.68    4.99
   0   2   5    3.66    0.41
   1   2   5   37.79    0.87
   2   2   5    4.86    0.43
   3   2   5  543.89    4.97
   4   2   5  238.08    2.56
   5   2   5  181.75    2.69
   6   2   5    7.55    0.71
   7   2   5   44.10    1.75
   8   2   5   84.06    2.59
   9   2   5    1.39    1.04
  10   2   5   95.22    4.08
  11   2   5   36.70    2.83
  12   2   5    1.35    1.52
  -9   3   5  197.23    9.15
  -8   3   5  162.57    7.82
  -7   3   5   97.74    5.75
  -6   3   5  209.43    7.76
  -5   3   5  661.54   13.80
  -4   3   5 1176.98   18.56
  -3   3   5  754.76   11.56
  -2   3   5  182.76    2.40
  -1   3   5  508.92    5.71
   0   3   5 2175.33   12.99
   1   3   5 1167.21    8.68
   2   3   5 4859.84   20.95
   3   3   5 3032.50   14.02
   4   3   5   17.67    0.64
   5   3   5 1102.11    8.27
   6   3   5 2136.21   15.06
   7   3   5  198.08    2.83
   8   3   5   24.90    1.93
   9   3   5  166.66    4.92
  10   3   5   72.07    3.51
  11   3   5  213.89    6.28
  12   3   5  276.44    9.62
  13   3   5   93.75    6.50
  -8   4   5    0.58    1.94
  -7   4   5   41.54    4.08
  -6   4   5  133.50    6.52
  -5   4   5   51.58    3.99
  -4   4   5   71.27    2.68
  -3   4   5  453.57    6.39
  -2   4   5   23.72    1.05
  -1   4   5  134.09    3.07
   0   4   5  150.54    3.03
   1   4   5   15.94    0.87
   2   4   5  168.63    1.93
   3   4   5   33.07    1.23
   4   4   5  285.16    4.01
   5   4   5  254.57    3.62
   6   4   5   17.71    0.97
   7   4   5  207.37    3.67
   8   4   5  142.86    3.55
   9   4   5   93.27    3.64
  10   4   5   13.02    1.67
  11   4   5    1.65    1.26
  12   4   5    1.26    1.44
  13   4   5    3.02    2.25
  -8   5   5  165.94    8.65
  -6   5   5  109.71    6.28
  -5   5   5  178.73    7.48
  -4   5   5  356.72    9.86
  -3   5   5   39.33    2.07
  -2   5   5  348.08    5.59
  -1   5   5  786.30    8.25
   0   5   5  324.14    5.07
   1   5   5  179.06    3.36
   2   5   5 1201.54   10.05
   3   5   5 1623.87    7.70
   4   5   5 1144.63    9.89
   5   5   5 1035.09    7.91
   6   5   5  476.01    4.70
   7   5   5  315.77    3.98
   8   5   5  714.95    7.48
   9   5   5  204.74    4.14
  10   5   5   55.47    2.98
  11   5   5   88.35    3.97
  12   5   5  218.15    6.51
  13   5   5  171.00    6.14
  -7   6   5    1.90    2.17
  -6   6   5    8.21    2.37
  -5   6   5    3.64    2.01
  -4   6   5    1.34    1.59
  -3   6   5   29.59    3.00
  -2   6   5    4.70    0.96
  -1   6   5   26.07    1.30
   0   6   5    7.40    1.05
   1   6   5    4.83    0.89
   2   6   5  221.32    3.20
   3   6   5   12.68    0.86
   4   6   5   36.49    1.05
   5   6   5   47.72    1.73
   6   6   5    6.85    0.77
   7   6   5   20.08    1.15
   8   6   5    3.68    0.85
   9   6   5    0.36    0.83
  10   6   5   20.51    1.57
  11   6   5   16.38    1.94
  12   6   5   -0.26    1.32
  13   6   5    0.79    1.51
  -6   7   5   98.39    6.66
  -5   7   5   77.45    5.59
  -4   7   5  170.66    7.69
  -3   7   5  204.60    7.91
  -2   7   5  156.66    6.50
  -1   7   5  314.25    5.80
   0   7   5  923.46   14.91
   1   7   5 2254.93   24.28
   2   7   5  907.32   11.95
   3   7   5  317.27    4.11
   4   7   5  179.75    4.02
   5   7   5  431.39    5.29
   6   7   5  146.45    2.79
   7   7   5   61.90    1.92
   8   7   5  332.20    5.23
   9   7   5  194.79    4.45
  10   7   5  164.42    4.04
  11   7   5  381.58    6.45
  13   7   5  107.37    7.03
  -5   8   5   13.02    2.97
  -4   8   5   23.77    3.39
  -3   8   5   51.72    4.40
  -2   8   5    7.57    2.05
  -1   8   5   84.96    4.89
   0   8   5    2.20    1.06
   1   8   5   37.09    2.13
   2   8   5    1.98    0.73
   3   8   5    7.39    0.89
   4   8   5    5.21    1.03
   5   8   5    0.83    0.66
   6   8   5  200.00    3.88
   7   8   5  272.22    4.08
   8   8   5   13.17    1.27
   9   8   5   12.68    1.66
  10   8   5   73.95    3.56
  11   8   5    0.47    1.24
  12   8   5   39.57    4.28
  13   8   5   11.16    2.96
  -4   9   5   91.40    6.49
  -3   9   5  161.11    8.01
  -2   9   5  334.41   10.83
  -1   9   5  280.69    9.37
   0   9   5   86.77    3.42
   1   9   5  181.27    4.75
   2   9   5  477.58    6.72
   3   9   5  233.88    5.15
   4   9   5  324.18    6.02
   5   9   5  654.90    9.66
   6   9   5  404.06    7.66
   7   9   5   77.24    4.90
   8   9   5  507.23   12.71
   9   9   5  704.39   11.12
  10   9   5  141.75    5.41
  11   9   5  104.28    4.50
  12   9   5   60.92    3.63
  -3  10   5    7.51    2.85
  -2  10   5   19.47    3.27
  -1  10   5    3.36    2.14
   0  10   5   16.32    2.70
   1  10   5   17.90    1.89
   2  10   5    6.93    2.00
   3  10   5   -0.36    1.02
   4  10   5  306.97    6.81
   5  10   5   29.42    2.32
   6  10   5   73.45    3.51
   7  10   5   24.11    3.15
   8  10   5   22.93    3.11
   9  10   5    0.58    1.73
  10  10   5  137.34    7.29
  11  10   5   21.87    3.32
  12  10   5    1.71    1.53
  -2  11   5   77.60    6.04
  -1  11   5  271.95   10.50
   3  11   5    3.22    1.23
   4  11   5   55.64    3.14
   5  11   5  470.98    9.04
   6  11   5  403.68   12.03
   7  11   5  163.32    7.78
   8  11   5  113.79    6.64
   9  11   5   48.46    4.61
  10  11   5  173.26    8.57
  11  11   5  173.72    8.75
   4  12   5    0.41    2.09
   5  12   5   -0.39    1.96
   6  12   5    3.69    2.13
   7  12   5    1.57    1.90
   8  12   5    6.30    2.41
   9  12   5    2.76    2.21
  10  12   5   46.32    4.86
   5  13   5   56.45    5.12
   6  13   5   62.24    5.35
   7  13   5  167.89    8.73
   8  13   5  136.87    8.04
  -7 -11   6    2.03    1.77
  -6 -11   6  126.42    5.25
  -5 -11   6   24.71    3.77
  -4 -11   6    1.63    2.56
  -8 -10   6   61.50    3.72
  -7 -10   6   66.16    3.77
  -6 -10   6  100.03    4.48
  -5 -10   6   82.76    3.34
  -4 -10   6   30.84    2.69
  -3 -10   6   24.04    2.48
  -2 -10   6   47.77    3.27
  -1 -10   6  136.56    5.53
  -9  -9   6    5.32    1.68
  -8  -9   6   37.71    2.84
  -7  -9   6    4.23    1.44
  -6  -9   6   42.82    2.90
  -5  -9   6    3.93    1.37
  -4  -9   6   10.33    1.36
  -3  -9   6    0.68    1.24
  -2  -9   6   40.27    2.91
  -1  -9   6   12.03    1.82
   0  -9   6   -1.42    1.20
   1  -9   6    0.28    1.36
 -10  -8   6   61.07    3.61
  -9  -8   6   64.18    3.57
  -8  -8   6  175.46    5.58
  -7  -8   6  164.19    5.27
  -6  -8   6    2.42    1.18
  -5  -8   6   14.32    1.76
  -4  -8   6  470.12    8.46
  -3  -8   6  605.82    7.88
  -2  -8   6  239.08    6.25
  -1  -8   6  100.97    4.21
   0  -8   6    9.84    1.58
   1  -8   6   28.66    2.50
   2  -8   6  124.15    5.06
   3  -8   6   59.21    3.69
 -11  -7   6   -0.45    1.49
 -10  -7   6   28.12    2.50
  -9  -7   6   16.81    2.01
  -8  -7   6  119.90    4.49
  -7  -7   6  113.00    4.23
  -6  -7   6   12.27    1.67
  -5  -7   6    0.88    0.99
  -4  -7   6    1.94    1.07
  -3  -7   6    8.56    1.10
  -2  -7   6    0.44    0.83
  -1  -7   6    0.14    0.99
   0  -7   6    7.21    1.40
   1  -7   6    0.32    1.06
   2  -7   6    0.56    1.12
   3  -7   6    0.93    1.21
   4  -7   6   -0.19    1.26
   5  -7   6    6.50    2.54
 -12  -6   6   49.01    5.00
 -11  -6   6  121.96    4.95
 -10  -6   6  119.60    4.71
  -9  -6   6   86.97    3.87
  -8  -6   6   86.15    3.70
  -7  -6   6  344.81    7.08
  -6  -6   6  592.78    9.09
  -5  -6   6  220.11    5.34
  -4  -6   6  318.20    6.27
  -3  -6   6  412.45    7.03
  -2  -6   6   37.63    1.80
  -1  -6   6  174.75    3.77
   0  -6   6  694.00    9.86
   1  -6   6   90.81    3.70
   2  -6   6   32.34    2.38
   3  -6   6  289.11    6.99
   4  -6   6  260.45    6.90
   5  -6   6  289.74    7.61
   6  -6   6  143.07    5.62
 -12  -5   6    3.83    1.74
 -11  -5   6   55.60    3.38
 -10  -5   6   43.83    2.92
  -9  -5   6    9.93    1.62
  -8  -5   6    1.77    1.13
  -7  -5   6   90.32    3.57
  -6  -5   6  140.91    4.25
  -5  -5   6    1.25    0.90
  -4  -5   6   66.30    2.79
  -3  -5   6    0.62    0.78
  -2  -5   6   58.40    2.04
  -1  -5   6   41.27    1.75
   0  -5   6   75.88    3.03
   1  -5   6  257.39    5.70
   2  -5   6    4.50    1.18
   3  -5   6   27.69    1.69
   4  -5   6   75.47    2.82
   5  -5   6   19.82    1.71
   6  -5   6    7.08    1.33
   7  -5   6   -0.15    1.21
 -12  -4   6  113.68    6.99
 -11  -4   6   94.43    4.29
 -10  -4   6   72.35    3.60
  -9  -4   6  319.32    7.07
  -8  -4   6  368.70    7.28
  -7  -4   6  492.44    8.09
  -6  -4   6  669.20    9.11
  -5  -4   6  376.91    6.46
  -4  -4   6  959.56   10.28
  -3  -4   6  735.06    8.63
  -2  -4   6  233.65    3.75
  -1  -4   6   90.20    2.88
   0  -4   6  110.00    2.22
   1  -4   6  570.11    6.00
   2  -4   6 1054.89    8.97
   3  -4   6  400.33    5.69
   4  -4   6  260.19    4.85
   5  -4   6  206.45    4.58
   6  -4   6  113.93    3.64
   7  -4   6   64.19    2.95
   8  -4   6  146.45    3.97
 -12  -3   6   21.68    3.67
 -11  -3   6    9.86    2.74
 -10  -3   6   19.57    2.09
  -9  -3   6   24.69    2.12
  -8  -3   6    1.66    1.11
  -7  -3   6   91.97    3.47
  -6  -3   6   51.65    2.54
  -5  -3   6    1.05    0.87
  -4  -3   6   -0.17    0.78
  -3  -3   6   28.83    1.02
  -2  -3   6  435.30    3.47
  -1  -3   6  270.20    2.89
   0  -3   6   75.94    1.60
   1  -3   6    2.22    0.56
   2  -3   6   93.88    2.42
   3  -3   6   34.48    1.66
   4  -3   6   33.46    1.74
   5  -3   6   10.27    1.18
   6  -3   6   10.25    1.26
   7  -3   6   25.67    1.87
   8  -3   6    3.22    1.17
   9  -3   6    0.85    1.60
 -11  -2   6  321.70   11.33
 -10  -2   6  211.62    5.96
  -9  -2   6  243.21    6.09
  -8  -2   6  464.47    8.04
  -7  -2   6  303.03    6.15
  -6  -2   6  817.75    9.80
  -5  -2   6  604.18    7.92
  -4  -2   6  156.63    3.77
  -3  -2   6  707.40    5.52
  -2  -2   6   53.75    1.22
  -1  -2   6 1930.64    8.71
   0  -2   6 2116.00   10.15
   1  -2   6 1099.76    7.61
   2  -2   6 2016.81   11.76
   3  -2   6  690.96    6.68
   4  -2   6  420.84    5.49
   5  -2   6  620.40    7.49
   6  -2   6  228.54    4.59
   7  -2   6   83.17    2.98
   8  -2   6   22.38    1.53
   9  -2   6  126.65    4.12
  10  -2   6  209.88    9.57
 -11  -1   6    1.25    2.27
 -10  -1   6    1.59    1.97
  -9  -1   6   21.43    2.03
  -8  -1   6    2.44    1.12
  -7  -1   6  159.52    4.45
  -6  -1   6    0.12    0.87
  -5  -1   6  661.53    8.24
  -4  -1   6    7.43    1.10
  -3  -1   6   38.07    1.84
  -2  -1   6  117.19    1.74
  -1  -1   6   13.32    0.70
   0  -1   6   19.96    0.83
   1  -1   6  375.68    3.49
   2  -1   6   74.43    1.50
   3  -1   6  472.24    3.91
   4  -1   6    9.10    0.92
   5  -1   6  245.70    4.19
   6  -1   6  111.37    3.06
   7  -1   6   14.34    1.34
   8  -1   6   74.43    2.87
   9  -1   6   20.67    1.77
  10  -1   6   11.12    1.98
 -10   0   6  257.60   10.04
  -9   0   6  274.80    9.77
  -8   0   6  425.39    7.69
  -7   0   6  309.32    6.20
  -6   0   6  191.98    4.62
  -5   0   6  177.85    4.19
  -4   0   6  510.52    6.77
  -3   0   6 1533.71   11.90
  -2   0   6  309.14    3.49
  -1   0   6  263.19    2.49
   0   0   6 3748.04   17.78
   1   0   6  658.01    4.46
   2   0   6  960.06    6.12
   3   0   6  419.67    3.54
   4   0   6   64.14    1.40
   5   0   6  147.66    3.20
   6   0   6  450.74    5.78
   7   0   6  889.49    8.89
   8   0   6  183.01    4.21
   9   0   6  186.16    4.52
  10   0   6  225.56    6.74
  11   0   6   91.76    6.41
 -10   1   6   18.84    3.18
  -9   1   6   55.99    4.69
  -8   1   6   11.99    2.39
  -7   1   6   13.36    1.60
  -6   1   6    1.97    1.04
  -5   1   6    9.52    1.21
  -4   1   6   15.65    1.36
  -3   1   6    2.49    0.83
  -2   1   6   54.29    1.97
  -1   1   6  206.06    2.27
   0   1   6   70.04    1.25
   1   1   6  351.02    2.89
   2   1   6   28.22    0.89
   3   1   6  488.09    4.21
   4   1   6   69.20    1.46
   5   1   6   34.73    1.13
   6   1   6   23.21    1.33
   7   1   6  121.73    2.58
   8   1   6   41.49    1.99
   9   1   6    0.28    1.13
  10   1   6   10.09    1.73
  11   1   6    2.10    1.51
  12   1   6   -1.50    1.98
  -9   2   6  119.61    6.99
  -8   2   6   44.10    4.10
  -7   2   6  341.84   10.31
  -6   2   6  342.65    7.54
  -5   2   6  404.53    6.54
  -4   2   6  357.30    5.79
  -3   2   6  462.27    6.22
  -2   2   6 1471.07   11.27
  -1   2   6 3268.14   28.08
   0   2   6 1400.92    6.52
   1   2   6   38.75    0.95
   2   2   6  786.59    6.87
   3   2   6  493.14    4.00
   4   2   6  566.32    5.19
   5   2   6 2234.07   32.94
   6   2   6  312.56    3.25
   7   2   6  152.26    3.19
   8   2   6  594.46    9.17
   9   2   6  142.26    4.74
  10   2   6  149.71    5.18
  11   2   6   53.64    3.41
  12   2   6   41.41    4.54
  -9   3   6    5.47    2.45
  -8   3   6    3.61    1.96
  -7   3   6    1.22    1.50
  -6   3   6   21.43    2.79
  -5   3   6    1.38    1.02
  -4   3   6   13.57    1.40
  -3   3   6   33.38    1.82
  -2   3   6  162.86    3.55
  -1   3   6   30.80    1.52
   0   3   6  133.83    1.92
   1   3   6  448.62    3.32
   2   3   6    8.14    0.54
   3   3   6  413.80    5.18
   4   3   6  267.50    2.52
   5   3   6  359.18    3.61
   6   3   6   17.75    0.90
   7   3   6   47.74    1.81
   8   3   6    1.39    0.99
   9   3   6   18.57    1.86
  10   3   6   23.86    2.19
  11   3   6   30.89    2.62
  12   3   6   -0.11    1.48
  -8   4   6  260.61   10.43
  -7   4   6  104.48    6.28
  -6   4   6   91.14    5.48
  -5   4   6  396.45   10.64
  -4   4   6 1327.20   12.47
  -3   4   6  916.55    9.68
  -2   4   6  480.34    6.47
  -1   4   6  285.39    4.65
   0   4   6    6.85    0.90
   1   4   6  428.43    3.45
   2   4   6  979.20    5.90
   3   4   6 1275.17    9.62
   4   4   6  565.42    6.25
   5   4   6  730.66    6.50
   6   4   6 1119.61    8.66
   7   4   6  949.92    7.44
   8   4   6  177.23    3.63
   9   4   6   98.31    3.81
  10   4   6   48.24    2.88
  11   4   6   27.97    2.43
  12   4   6  189.67    6.27
  -7   5   6   -0.03    1.81
  -6   5   6    0.56    1.52
  -5   5   6   74.52    4.96
  -4   5   6    0.33    1.50
  -3   5   6   46.70    2.31
  -2   5   6   99.76    3.11
  -1   5   6    2.06    0.61
   0   5   6    8.84    1.03
   1   5   6  334.11    5.50
   2   5   6    0.49    0.45
   3   5   6    0.45    0.39
   4   5   6   42.47    1.55
   5   5   6  773.05    6.87
   6   5   6    1.29    0.68
   7   5   6   16.44    1.07
   8   5   6   35.93    1.76
   9   5   6  125.09    3.29
  10   5   6   48.62    2.87
  11   5   6    6.07    1.41
  12   5   6   22.75    2.36
  13   5   6    6.65    1.95
  -7   6   6  244.52   10.45
  -6   6   6  285.97   10.66
  -5   6   6  146.06    7.22
  -4   6   6  433.10   11.64
  -3   6   6  406.67    6.86
  -2   6   6   26.15    1.80
  -1   6   6  442.03    6.62
   0   6   6  879.59    9.14
   1   6   6  286.96    4.75
   2   6   6 1303.72    8.60
   3   6   6 1035.38   10.71
   4   6   6 1779.23   11.13
   5   6   6 1149.16   10.67
   6   6   6  199.88    3.65
   7   6   6  112.85    2.53
   8   6   6  161.66    3.62
   9   6   6  250.43    4.72
  10   6   6  387.44    6.17
  11   6   6   98.74    4.22
  12   6   6   56.19    3.44
  13   6   6  116.62    5.12
  -6   7   6    1.14    2.09
  -5   7   6   43.32    4.40
  -4   7   6    5.79    2.24
  -3   7   6    1.74    1.63
  -2   7   6    7.11    1.28
  -1   7   6   46.82    2.36
   0   7   6   98.02    3.17
   1   7   6   11.65    1.27
   2   7   6  143.92    2.86
   3   7   6  502.47    7.01
   4   7   6    0.48    0.80
   5   7   6  249.76    4.08
   6   7   6  264.33    5.11
   7   7   6    2.40    0.70
   8   7   6    0.74    0.79
   9   7   6   33.65    1.88
  10   7   6    0.02    0.91
  11   7   6    1.02    1.18
  12   7   6   -0.09    1.32
  13   7   6    3.85    1.69
  -5   8   6  227.08   10.00
  -4   8   6   76.33    5.54
  -3   8   6   94.77    5.83
  -2   8   6   67.51    4.68
  -1   8   6   39.77    2.35
   0   8   6  361.46    6.51
   1   8   6 1093.26   11.33
   2   8   6  742.31    9.23
   3   8   6   37.53    2.11
   4   8   6  169.45    4.25
   5   8   6  847.30    9.82
   6   8   6   60.54    2.22
   7   8   6  173.97    3.32
   8   8   6  379.89    5.81
   9   8   6   85.59    2.91
  10   8   6  164.07    4.46
  11   8   6  356.20    7.96
  12   8   6  234.25    9.84
  -4   9   6   17.52    3.29
  -3   9   6    1.41    2.11
  -2   9   6   21.19    3.14
  -1   9   6    0.75    1.59
   0   9   6   96.13    3.61
   1   9   6   46.87    3.63
   2   9   6    2.43    1.00
   3   9   6    7.92    1.23
   4   9   6    5.79    1.19
   5   9   6   13.82    1.52
   6   9   6    3.95    0.95
   7   9   6   33.03    2.41
   8   9   6    8.50    1.44
   9   9   6   26.66    2.28
  10   9   6    9.51    1.69
  11   9   6   26.03    2.46
  12   9   6    2.71    1.47
  -3  10   6   34.16    4.26
  -2  10   6  338.03   11.53
  -1  10   6  304.95   10.37
   1  10   6  150.56    4.66
   2  10   6  153.90    4.62
   3  10   6   95.55    5.43
   4  10   6  126.93    6.30
   5  10   6  272.45    6.56
   6  10   6   57.04    3.14
   7  10   6   92.77    3.98
   8  10   6  287.10   10.00
   9  10   6  314.55   10.71
  10  10   6  171.81    8.16
  11  10   6   15.80    2.09
  12  10   6    5.50    1.69
  -2  11   6    8.15    2.80
   2  11   6    2.71    1.10
   3  11   6    4.81    1.37
   4  11   6   26.72    2.33
   5  11   6   55.80    3.24
   6  11   6    0.16    1.11
   7  11   6   77.09    5.46
   8  11   6   72.82    5.42
   9  11   6   27.67    3.63
  10  11   6   10.92    2.66
  11  11   6   51.33    4.98
   3  12   6   77.91    3.88
   4  12   6   25.44    2.39
   5  12   6   66.20    3.67
   6  12   6  339.17   11.62
   7  12   6  181.63    8.69
   8  12   6   67.95    5.52
   9  12   6   53.28    5.14
  10  12   6   80.99    6.21
   4  13   6   12.48    3.03
   5  13   6   79.12    6.03
   6  13   6   38.58    4.49
   7  13   6    1.12    2.46
   8  13   6   10.03    2.94
  -8 -10   7    1.42    1.61
  -7 -10   7    3.46    1.69
  -6 -10   7    2.72    1.23
  -5 -10   7   12.36    2.01
  -4 -10   7    1.97    1.51
  -3 -10   7   11.11    2.00
  -2 -10   7   -0.21    2.19
  -9  -9   7  229.25    7.00
  -8  -9   7   77.05    4.06
  -7  -9   7   64.57    3.65
  -6  -9   7   22.33    2.29
  -5  -9   7   57.50    2.74
  -4  -9   7  132.53    5.01
  -3  -9   7   58.77    3.46
  -2  -9   7   48.21    3.23
  -1  -9   7   78.12    4.07
   0  -9   7  147.21    5.66
 -10  -8   7   15.36    2.27
  -9  -8   7    0.55    1.41
  -8  -8   7    5.30    1.54
  -7  -8   7    2.21    1.30
  -6  -8   7    0.14    1.12
  -5  -8   7    0.00    1.11
  -4  -8   7   12.68    1.39
  -3  -8   7   17.90    1.98
  -2  -8   7   19.82    2.08
  -1  -8   7  144.51    5.09
   0  -8   7    5.37    1.48
   1  -8   7   17.54    2.14
   2  -8   7   18.18    2.26
 -11  -7   7  101.20    6.44
 -10  -7   7   28.54    2.65
  -9  -7   7   57.89    3.40
  -8  -7   7  154.36    5.24
  -7  -7   7  316.88    7.26
  -6  -7   7   17.80    1.96
  -5  -7   7    0.03    0.99
  -4  -7   7  366.99    5.97
  -3  -7   7  382.08    7.21
  -2  -7   7  230.60    5.92
  -1  -7   7  527.01    9.18
   0  -7   7  138.17    4.83
   1  -7   7    0.03    1.08
   2  -7   7  109.15    4.58
   3  -7   7  128.67    5.13
   4  -7   7   41.10    3.18
 -11  -6   7   21.92    2.47
 -10  -6   7    0.23    1.30
  -9  -6   7    2.27    1.30
  -8  -6   7    4.87    1.33
  -7  -6   7    6.88    1.40
  -6  -6   7   23.06    2.03
  -5  -6   7    0.65    0.99
  -4  -6   7  233.48    6.04
  -3  -6   7   34.84    1.83
  -2  -6   7    6.49    1.01
  -1  -6   7    2.63    1.09
   0  -6   7    2.46    1.10
   1  -6   7    4.32    1.24
   2  -6   7    9.06    1.55
   3  -6   7    1.81    1.14
   4  -6   7    8.04    1.65
   5  -6   7    4.62    1.59
 -11  -5   7  175.43    5.97
 -10  -5   7  237.16    6.66
  -9  -5   7   36.55    2.69
  -8  -5   7   15.79    1.83
  -7  -5   7  202.56    5.45
  -6  -5   7  425.51    7.66
  -5  -5   7  502.94    8.11
  -4  -5   7 1121.35   12.11
  -3  -5   7  694.80    9.91
  -2  -5   7    1.85    0.78
  -1  -5   7    0.46    0.74
   0  -5   7  262.98    5.77
   1  -5   7  479.09    8.09
   2  -5   7   52.28    2.85
   3  -5   7  107.56    4.14
   4  -5   7  226.20    6.21
   5  -5   7  187.39    5.90
   6  -5   7  177.06    6.03
   7  -5   7  127.22    5.37
 -11  -4   7    0.21    1.47
 -10  -4   7    4.02    1.43
  -9  -4   7   19.65    2.03
  -8  -4   7   73.81    3.44
  -7  -4   7  141.72    4.49
  -6  -4   7  246.27    5.66
  -5  -4   7    0.04    0.92
  -4  -4   7   22.59    1.77
  -3  -4   7   94.76    2.56
  -2  -4   7    3.13    0.76
  -1  -4   7    4.45    0.77
   0  -4   7   37.49    1.64
   1  -4   7  370.74    4.93
   2  -4   7   24.59    1.50
   3  -4   7  200.23    4.11
   4  -4   7  116.88    3.36
   5  -4   7    3.15    1.01
   6  -4   7    0.63    1.00
   7  -4   7    5.32    1.32
   8  -4   7    3.47    1.37
 -11  -3   7   32.03    2.81
 -10  -3   7   41.13    2.90
  -9  -3   7  105.15    4.21
  -8  -3   7  201.55    5.51
  -7  -3   7  286.31    6.25
  -6  -3   7  436.33    7.41
  -5  -3   7  269.24    5.55
  -4  -3   7  337.78    5.95
  -3  -3   7  382.96    6.13
  -2  -3   7  456.50    4.61
  -1  -3   7  161.54    2.32
   0  -3   7   23.97    1.02
   1  -3   7  273.33    3.29
   2  -3   7  634.67    6.58
   3  -3   7  251.18    4.34
   4  -3   7  352.53    5.96
   5  -3   7  318.26    5.51
   6  -3   7  183.72    4.44
   7  -3   7   94.30    3.57
   8  -3   7  106.55    3.82
   9  -3   7   85.05    4.41
 -11  -2   7   27.02    3.94
 -10  -2   7    1.59    1.41
  -9  -2   7    5.40    1.43
  -8  -2   7   63.27    3.15
  -7  -2   7  107.12    3.84
  -6  -2   7    5.67    1.21
  -5  -2   7    1.93    0.98
  -4  -2   7   55.64    2.40
  -3  -2   7   25.64    1.14
  -2  -2   7    5.20    0.59
  -1  -2   7   79.99    1.61
   0  -2   7   53.90    1.38
   1  -2   7  270.00    3.09
   2  -2   7  394.70    3.84
   3  -2   7   87.44    2.43
   4  -2   7   10.31    1.11
   5  -2   7    9.88    1.17
   6  -2   7    9.04    1.20
   7  -2   7    8.61    1.23
   8  -2   7    1.11    1.01
   9  -2   7    0.48    1.16
 -11  -1   7   98.96    6.68
 -10  -1   7  204.87    8.91
  -9  -1   7  189.62    5.57
  -8  -1   7  315.78    6.81
  -7  -1   7  716.66    9.92
  -6  -1   7  436.88    7.27
  -5  -1   7  991.19   11.17
  -4  -1   7  364.40    5.95
  -3  -1   7  435.10    5.20
  -2  -1   7    2.02    0.47
  -1  -1   7 2167.34   11.63
   0  -1   7 1756.68    8.86
   1  -1   7  467.91    4.31
   2  -1   7  340.79    3.40
   3  -1   7  516.73    4.32
   4  -1   7  160.09    3.26
   5  -1   7  236.32    4.22
   6  -1   7  605.93    7.31
   7  -1   7   31.62    1.88
   8  -1   7    5.44    1.14
   9  -1   7   96.68    4.44
  10  -1   7  129.12    5.40
 -10   0   7    1.32    2.09
  -9   0   7    3.95    1.96
  -8   0   7   24.66    2.11
  -7   0   7   63.76    2.99
  -6   0   7   61.67    2.80
  -5   0   7    0.21    0.77
  -4   0   7   57.49    2.40
  -3   0   7  210.36    2.67
  -2   0   7    7.53    0.73
  -1   0   7   45.21    1.15
   0   0   7  119.94    1.84
   1   0   7    9.65    0.69
   2   0   7   15.46    0.79
   3   0   7    1.08    0.48
   4   0   7  118.17    2.63
   5   0   7    6.32    0.86
   6   0   7    0.64    0.77
   7   0   7    2.00    0.85
   8   0   7    4.19    1.02
   9   0   7   36.76    2.78
  10   0   7   12.56    2.05
  11   0   7    2.53    2.27
 -10   1   7  104.44    6.84
  -9   1   7  238.69    9.57
  -8   1   7  373.51   11.29
  -7   1   7  302.27    6.42
  -6   1   7   47.97    2.53
  -5   1   7   14.71    1.48
  -4   1   7 1070.90   10.67
  -3   1   7 1295.33   11.29
  -2   1   7 1035.30    9.47
  -1   1   7  912.43    6.29
   0   1   7  619.36    4.54
   1   1   7  827.72    5.11
   2   1   7   95.43    1.65
   3   1   7 1294.07    8.57
   4   1   7 1287.17    7.19
   5   1   7    7.15    0.81
   6   1   7  107.13    2.71
   7   1   7 1256.02   15.36
   8   1   7  282.30    6.59
   9   1   7  257.60    6.69
  10   1   7  294.88    7.60
  11   1   7   97.98    4.71
  -9   2   7    0.40    1.83
  -8   2   7   48.49    4.35
  -7   2   7    0.21    1.49
  -6   2   7  190.65    4.90
  -5   2   7   15.16    1.56
  -4   2   7  181.89    4.29
  -3   2   7   48.31    2.15
  -2   2   7   40.78    1.88
  -1   2   7   76.74    2.32
   0   2   7    2.52    0.46
   1   2   7  763.72    6.18
   2   2   7   48.96    1.16
   3   2   7  592.28    4.89
   4   2   7   17.29    0.85
   5   2   7   24.92    1.01
   6   2   7    5.08    0.80
   7   2   7    5.79    1.22
   8   2   7    4.67    1.28
   9   2   7    0.11    1.00
  10   2   7    0.95    1.19
  11   2   7    6.69    1.67
  12   2   7    2.78    2.37
  -9   3   7  199.24    9.41
  -8   3   7  124.31    7.04
  -7   3   7  107.55    6.18
  -6   3   7  114.14    3.90
  -5   3   7  214.72    5.03
  -4   3   7  646.28    8.43
  -3   3   7 1036.63   10.36
  -2   3   7  670.00    7.71
  -1   3   7  830.11    8.17
   0   3   7 1288.52    6.89
   1   3   7  555.43    4.28
   2   3   7   98.69    1.57
   3   3   7  223.08    2.55
   4   3   7 1509.39    7.49
   5   3   7  550.59    6.93
   6   3   7  758.84   12.92
   7   3   7  239.45    3.68
   8   3   7  136.04    4.36
   9   3   7  433.50    8.26
  10   3   7  267.16    6.87
  11   3   7   65.54    3.74
  12   3   7   95.72    4.68
  -8   4   7    0.05    1.93
  -7   4   7   29.29    3.62
  -6   4   7   37.34    3.68
  -5   4   7   35.97    2.26
  -4   4   7    0.62    0.94
  -3   4   7    7.76    1.19
  -2   4   7  161.40    3.85
  -1   4   7   21.66    1.44
   0   4   7  656.66    7.02
   1   4   7   96.49    1.66
   2   4   7   28.69    0.93
   3   4   7   81.00    1.30
   4   4   7  158.52    2.88
   5   4   7    4.17    0.75
   6   4   7    4.53    0.83
   7   4   7  106.65    2.25
   8   4   7    1.18    0.81
   9   4   7    1.10    1.08
  10   4   7    1.02    1.05
  11   4   7   23.55    2.32
  12   4   7   43.61    3.24
  -7   5   7  155.72    8.06
  -6   5   7   99.35    6.10
  -5   5   7  431.33   11.82
  -4   5   7  896.08   13.44
  -3   5   7  349.11    6.25
  -2   5   7  325.25    5.74
  -1   5   7  509.96    7.74
   0   5   7   12.07    1.13
   1   5   7  337.47    4.08
   2   5   7 1043.68   10.83
   3   5   7  296.06    3.93
   4   5   7  442.04    5.02
   5   5   7  574.15    6.00
   6   5   7  683.31    6.88
   7   5   7 1228.72   14.00
   8   5   7  566.63    6.39
   9   5   7  349.91    7.18
  10   5   7  105.91    4.21
  11   5   7    0.46    1.15
  12   5   7   55.77    3.53
  -7   6   7    1.59    2.20
  -6   6   7   15.96    3.01
  -5   6   7   68.68    5.05
  -4   6   7  112.91    6.04
  -3   6   7   34.00    2.22
  -2   6   7    4.67    1.13
  -1   6   7    7.10    1.18
   0   6   7    2.49    0.92
   1   6   7   48.26    1.71
   2   6   7   33.61    1.35
   3   6   7    1.36    0.67
   4   6   7    0.98    0.65
   5   6   7  176.13    3.38
   6   6   7  100.14    2.66
   7   6   7  248.09    4.35
   8   6   7   39.68    1.65
   9   6   7  119.57    3.33
  10   6   7    0.61    1.01
  11   6   7   11.31    1.74
  12   6   7    0.87    1.33
  13   6   7   20.63    3.60
  -6   7   7  264.59   10.83
  -5   7   7  228.52    9.51
  -4   7   7  188.57    8.18
  -3   7   7   32.81    3.42
  -2   7   7   47.19    2.51
  -1   7   7  283.95    5.71
   0   7   7  536.21    7.60
   1   7   7  222.15    5.09
   2   7   7  198.32    4.54
   3   7   7  342.57    5.93
   4   7   7  696.12    6.93
   5   7   7  370.73    5.09
   6   7   7  284.16    4.59
   7   7   7   80.26    2.00
   8   7   7    2.92    0.77
   9   7   7  155.50    3.85
  10   7   7  254.35    5.13
  11   7   7  148.49    5.18
  12   7   7   85.89    4.22
  13   7   7  170.42    8.60
  -5   8   7   27.41    3.95
  -4   8   7   -1.89    2.00
  -3   8   7    6.00    2.22
  -2   8   7   42.83    3.82
  -1   8   7    1.31    1.07
   0   8   7    0.33    0.91
   1   8   7   95.13    2.69
   2   8   7    1.40    0.97
   3   8   7  453.56    7.21
   4   8   7  314.48    5.96
   5   8   7   49.35    2.46
   6   8   7   86.38    2.66
   7   8   7   34.17    1.58
   8   8   7    2.31    0.78
   9   8   7    1.87    0.94
  10   8   7    0.37    0.92
  11   8   7   15.53    1.60
  12   8   7    2.71    2.18
  -4   9   7   84.81    6.36
  -3   9   7  163.18    8.10
  -2   9   7   55.73    4.67
  -1   9   7   99.38    5.61
   0   9   7  152.25    4.56
   1   9   7  281.40    6.15
   2   9   7  290.27    6.14
   3   9   7  253.64    5.63
   4   9   7  248.11    5.55
   5   9   7  265.88    5.76
   6   9   7  443.53   10.02
   7   9   7  172.82    3.49
   8   9   7  136.60    3.20
   9   9   7  225.06    6.13
  10   9   7   92.24    4.09
  11   9   7   92.08    4.28
  12   9   7  227.26    6.81
  -3  10   7    0.05    2.65
  -2  10   7   -0.60    2.14
   1  10   7   48.39    2.82
   2  10   7   15.63    1.74
   3  10   7   11.40    1.52
   4  10   7    7.58    1.36
   5  10   7   86.46    5.35
   6  10   7    0.17    1.03
   7  10   7    6.18    1.44
   8  10   7   17.17    2.01
   9  10   7    0.23    1.76
  10  10   7    9.86    1.72
  11  10   7    7.65    1.77
  12  10   7   -0.85    2.06
   2  11   7   67.35    4.91
   3  11   7   56.82    4.56
   4  11   7  123.60    6.63
   5  11   7  145.49    5.14
   6  11   7   25.86    2.39
   7  11   7   12.65    1.83
   8  11   7  106.08    6.49
   9  11   7  356.29   11.97
  10  11   7  383.61   12.69
  11  11   7  217.37    9.78
   3  12   7   -0.16    1.28
   4  12   7   26.25    2.49
   5  12   7   20.68    2.28
   6  12   7   -0.83    1.19
   7  12   7    2.67    2.05
   8  12   7   -0.15    1.90
   9  12   7   11.49    2.87
  10  12   7    1.95    2.47
   4  13   7  107.80    4.84
   5  13   7    1.01    1.50
   6  13   7  156.43    8.44
   7  13   7  554.25   15.90
  -7 -10   8  386.04   13.38
  -6 -10   8  205.09    5.45
  -5 -10   8   27.12    3.84
  -9  -9   8    9.26    3.11
  -8  -9   8   27.27    2.71
  -7  -9   8   11.59    1.98
  -6  -9   8    0.81    1.19
  -5  -9   8    5.09    1.28
  -4  -9   8    4.41    1.52
  -3  -9   8    6.85    1.57
  -2  -9   8    7.32    1.78
  -1  -9   8    3.02    1.50
 -10  -8   8  117.56    7.07
  -9  -8   8  262.32    7.45
  -8  -8   8   76.80    4.06
  -7  -8   8   15.70    2.04
  -6  -8   8   25.33    2.36
  -5  -8   8   28.46    1.96
  -4  -8   8  134.17    3.94
  -3  -8   8  148.60    5.14
  -2  -8   8  136.34    5.03
  -1  -8   8   86.92    4.15
   0  -8   8   65.65    3.70
   1  -8   8  352.07    8.62
 -10  -7   8   31.01    2.83
  -9  -7   8    4.09    1.62
  -8  -7   8   53.69    3.33
  -7  -7   8   -0.43    1.22
  -6  -7   8    1.14    1.21
  -5  -7   8    1.97    1.18
  -4  -7   8   13.62    1.39
  -3  -7   8   38.57    2.11
  -2  -7   8    7.01    1.43
  -1  -7   8   91.02    3.96
   0  -7   8   67.52    3.55
   1  -7   8    4.14    1.35
   2  -7   8    1.41    1.33
   3  -7   8   -1.08    1.24
 -11  -6   8  167.69    8.42
 -10  -6   8  137.73    5.34
  -9  -6   8   24.23    2.36
  -8  -6   8  106.28    4.40
  -7  -6   8  120.35    4.51
  -6  -6   8  111.19    4.23
  -5  -6   8  212.50    5.63
  -4  -6   8  221.25    4.53
  -3  -6   8  184.94    4.12
  -2  -6   8  267.71    4.92
  -1  -6   8  432.72    8.02
   0  -6   8  183.45    5.31
   1  -6   8   21.71    2.10
   2  -6   8  129.31    4.77
   3  -6   8  121.05    4.81
   4  -6   8   73.48    3.95
   5  -6   8   94.51    4.64
 -11  -5   8    4.55    1.77
 -10  -5   8   24.70    2.52
  -9  -5   8    0.42    1.18
  -8  -5   8    9.75    1.60
  -7  -5   8    7.25    1.34
  -6  -5   8    9.85    1.47
  -5  -5   8   15.13    1.75
  -4  -5   8  128.02    3.30
  -3  -5   8  179.18    4.51
  -2  -5   8   87.09    2.69
  -1  -5   8   26.75    1.60
   0  -5   8   94.46    3.62
   1  -5   8  202.34    5.41
   2  -5   8    3.09    1.19
   3  -5   8   16.63    1.86
   4  -5   8   22.52    2.23
   5  -5   8    2.59    1.40
   6  -5   8    3.43    1.58
 -11  -4   8   67.36    3.93
 -10  -4   8  237.49    6.79
  -9  -4   8   93.86    4.15
  -8  -4   8    1.62    1.16
  -7  -4   8   42.66    2.67
  -6  -4   8  138.48    4.42
  -5  -4   8  663.78    9.46
  -4  -4   8  737.91    9.67
  -3  -4   8  608.63    7.18
  -2  -4   8  281.30    5.90
  -1  -4   8  340.99    5.47
   0  -4   8  528.88    7.26
   1  -4   8  249.47    5.58
   2  -4   8   35.04    2.30
   3  -4   8    3.06    0.94
   4  -4   8   70.74    2.71
   5  -4   8  281.91    6.02
   6  -4   8  236.14    5.42
   7  -4   8  228.25    5.60
 -11  -3   8    0.78    1.63
 -10  -3   8   25.02    2.45
  -9  -3   8   30.50    2.52
  -8  -3   8    4.83    1.31
  -7  -3   8   34.22    2.38
  -6  -3   8   13.06    1.58
  -5  -3   8   64.20    2.87
  -4  -3   8   16.48    1.55
  -3  -3   8    3.67    0.81
  -2  -3   8   22.88    1.34
  -1  -3   8    0.61    0.64
   0  -3   8   77.94    1.80
   1  -3   8   13.21    0.90
   2  -3   8  203.52    3.79
   3  -3   8   32.81    1.73
   4  -3   8   72.65    2.60
   5  -3   8   20.20    1.58
   6  -3   8   15.77    1.53
   7  -3   8   10.44    1.47
   8  -3   8    4.00    1.35
 -11  -2   8   47.90    4.94
 -10  -2   8   22.43    2.34
  -9  -2   8   98.12    4.17
  -8  -2   8  462.81    8.57
  -7  -2   8  532.31    8.80
  -6  -2   8  696.36   13.92
  -5  -2   8  844.78   17.41
  -4  -2   8  239.44    3.76
  -3  -2   8  388.62    3.99
  -2  -2   8 1507.55   14.30
  -1  -2   8  205.36    2.70
   0  -2   8  488.37    5.28
   1  -2   8  603.35    4.99
   2  -2   8  488.97    5.58
   3  -2   8  878.43    8.11
   4  -2   8  613.09    9.34
   5  -2   8  576.23    7.25
   6  -2   8  105.65    3.27
   7  -2   8   90.77    3.23
   8  -2   8  132.53    4.12
   9  -2   8   39.92    3.22
 -10  -1   8    2.13    2.17
  -9  -1   8    1.17    1.34
  -8  -1   8   19.01    1.96
  -7  -1   8   21.34    1.92
  -6  -1   8    0.43    1.37
  -5  -1   8   38.67    2.25
  -4  -1   8   13.80    1.45
  -3  -1   8   81.17    1.69
  -2  -1   8  113.79    2.25
  -1  -1   8  873.76    8.71
   0  -1   8  649.24    4.90
   1  -1   8    2.67    0.56
   2  -1   8  124.42    2.17
   3  -1   8   26.99    1.39
   4  -1   8   25.48    1.48
   5  -1   8    3.04    0.87
   6  -1   8    5.62    0.98
   7  -1   8   11.50    1.31
   8  -1   8    4.93    1.38
   9  -1   8    0.64    1.31
  10  -1   8    7.56    2.63
 -10   0   8  101.45    6.66
  -9   0   8  258.45    9.89
  -8   0   8  225.09    5.96
  -7   0   8  159.17    4.77
  -6   0   8  202.65    5.12
  -5   0   8  746.46   13.48
  -4   0   8 1047.67   10.91
  -3   0   8  698.64    8.32
  -2   0   8  630.83    5.58
  -1   0   8  170.79    2.30
   0   0   8  982.88    7.61
   1   0   8 1209.14    7.96
   2   0   8  284.08    3.16
   3   0   8 1524.46    8.77
   4   0   8  814.73    7.60
   5   0   8   97.24    2.65
   6   0   8  705.82    7.69
   7   0   8  206.18    4.35
   8   0   8   49.00    2.99
   9   0   8  192.48    6.11
  10   0   8  429.03    9.63
  -9   1   8   31.26    3.78
  -8   1   8   -0.17    1.24
  -7   1   8    2.37    1.17
  -6   1   8   14.46    1.64
  -5   1   8   15.14    1.56
  -4   1   8  136.77    3.82
  -3   1   8  216.81    4.53
  -2   1   8  416.90    6.00
  -1   1   8   10.65    0.68
   0   1   8   16.82    0.80
   1   1   8  144.26    2.12
   2   1   8   36.13    1.14
   3   1   8    5.61    0.64
   4   1   8  121.88    2.12
   5   1   8    1.28    0.66
   6   1   8   32.07    1.62
   7   1   8   96.94    3.77
   8   1   8   58.85    3.17
   9   1   8    1.43    1.21
  10   1   8   29.93    2.66
  11   1   8   19.68    3.40
  -9   2   8  133.55    7.58
  -8   2   8  395.50   12.23
  -7   2   8  326.23    6.96
  -6   2   8  197.10    5.17
  -5   2   8  158.94    4.41
  -4   2   8   47.16    2.36
  -3   2   8  457.43    6.75
  -2   2   8 1253.33   14.63
  -1   2   8 1856.17   12.25
   0   2   8 1260.39    7.42
   1   2   8 1163.48    6.42
   2   2   8  452.12    4.39
   3   2   8 2039.20   10.31
   4   2   8 1375.25   11.09
   5   2   8   46.25    1.36
   6   2   8    1.19    0.99
   7   2   8  253.18    8.29
   8   2   8  578.06    9.45
   9   2   8  287.88    7.03
  10   2   8  146.28    5.33
  11   2   8  110.44    4.92
  -8   3   8    2.91    2.05
  -7   3   8    0.47    1.61
  -6   3   8    1.57    1.15
  -5   3   8   -0.07    0.98
  -4   3   8    0.64    0.94
  -3   3   8   11.85    1.32
  -2   3   8   22.15    1.58
  -1   3   8   43.52    1.95
   0   3   8    0.03    0.42
   1   3   8  378.90    3.37
   2   3   8    4.13    0.53
   3   3   8   26.07    0.93
   4   3   8  735.81    6.87
   5   3   8  261.07    4.49
   6   3   8   92.88    2.45
   7   3   8   50.68    2.64
   8   3   8   23.21    2.00
   9   3   8   25.94    2.18
  10   3   8    1.40    1.18
  11   3   8    0.80    1.31
  12   3   8    3.96    2.69
  -8   4   8   36.04    4.25
  -7   4   8   61.35    5.00
  -6   4   8  117.46    6.39
  -5   4   8  641.14   10.15
  -4   4   8  493.51    7.92
  -3   4   8  190.31    4.57
  -2   4   8  549.54    7.46
  -1   4   8  428.96    6.18
   0   4   8 2089.51   38.46
   1   4   8  963.68    6.48
   2   4   8  139.49    2.37
   3   4   8   76.43    1.41
   4   4   8  167.02    3.06
   5   4   8  245.34    3.89
   6   4   8  765.93    7.36
   7   4   8  938.02   10.24
   8   4   8  483.71    8.29
   9   4   8  464.67    8.60
  10   4   8  246.58    8.06
  11   4   8   33.27    2.78
  12   4   8   89.41    4.57
  -7   5   8   15.12    2.93
  -6   5   8    5.53    2.06
  -5   5   8    2.87    1.70
  -4   5   8   16.25    1.72
  -3   5   8   28.70    2.00
  -2   5   8  108.55    3.44
  -1   5   8   92.73    3.02
   0   5   8  112.69    3.11
   1   5   8   10.31    0.89
   2   5   8  861.47    7.02
   3   5   8   -0.04    0.54
   4   5   8   25.28    1.31
   5   5   8   60.19    2.01
   6   5   8    2.09    0.77
   7   5   8   -0.31    0.73
   8   5   8    5.86    0.87
   9   5   8   31.63    2.37
  10   5   8   15.33    1.88
  11   5   8    0.42    1.17
  12   5   8   83.54    4.32
  -6   6   8   71.31    5.54
  -5   6   8  143.85    7.26
  -4   6   8  424.68   11.72
  -3   6   8  711.56   13.86
  -2   6   8  577.89    8.35
  -1   6   8  528.29    7.61
   0   6   8  616.53    7.85
   1   6   8  198.52    3.43
   2   6   8  300.08    5.49
   3   6   8 1135.48    8.72
   4   6   8  208.32    3.64
   5   6   8  779.36    7.60
   6   6   8  822.62    7.96
   7   6   8   84.97    2.64
   8   6   8  309.26    4.43
   9   6   8  284.82    5.51
  10   6   8  162.73    7.00
  11   6   8   22.52    2.25
  12   6   8   90.18    4.43
  -6   7   8    8.93    2.92
  -5   7   8   -1.30    1.66
  -4   7   8    7.53    2.17
  -3   7   8   51.93    4.18
  -2   7   8   20.65    1.86
  -1   7   8  145.12    4.19
   0   7   8  186.65    4.51
   1   7   8   43.11    1.78
   2   7   8   10.03    1.24
   3   7   8   46.32    2.33
   4   7   8   24.59    1.42
   5   7   8    0.93    0.70
   6   7   8    3.51    0.85
   7   7   8    6.63    1.02
   8   7   8    1.31    0.73
   9   7   8  156.89    3.38
  10   7   8   97.10    3.26
  11   7   8    0.40    1.20
  12   7   8    3.88    1.53
  13   7   8   -0.25    2.26
  -5   8   8  262.52   10.80
  -4   8   8  249.27    9.96
  -3   8   8   73.27    5.26
  -2   8   8  182.61    7.56
  -1   8   8  274.26    6.07
   0   8   8  268.48    5.77
   1   8   8  262.39    5.79
   2   8   8  122.93    3.91
   3   8   8  257.99    5.57
   4   8   8  359.85    6.58
   5   8   8 1458.20   12.98
   6   8   8 1370.12   11.79
   7   8   8  100.31    3.01
   8   8   8   47.80    1.92
   9   8   8  177.33    3.69
  10   8   8  185.56    4.54
  11   8   8  355.26    6.51
  12   8   8  121.25    6.94
  13   8   8   67.97    5.61
  -4   9   8    1.90    2.48
  -3   9   8    7.03    2.79
  -2   9   8    4.23    2.24
  -1   9   8   18.80    2.92
   0   9   8    8.39    2.01
   1   9   8    6.89    1.34
   2   9   8   12.54    1.54
   3   9   8   76.81    3.26
   4   9   8   15.60    1.63
   5   9   8    2.27    1.09
   6   9   8    0.90    1.03
   7   9   8  124.45    3.44
   8   9   8   23.91    1.48
   9   9   8   -0.92    0.76
  10   9   8    0.41    1.02
  11   9   8    3.19    1.44
  12   9   8   13.22    2.98
  -3  10   8  117.09    7.37
  -2  10   8  216.92    9.28
   1  10   8  215.79    5.83
   2  10   8  671.64   10.17
   3  10   8  754.90   10.67
   4  10   8  221.13    5.63
   5  10   8    0.02    0.97
   6  10   8   42.92    2.63
   7  10   8  118.04    3.53
   8  10   8  217.07    6.20
   9  10   8  207.80    6.18
  10  10   8  106.99    4.61
  11  10   8  103.96    4.69
  12  10   8  184.53    8.84
   0  11   8   16.56    3.00
   1  11   8   56.61    4.57
   2  11   8   14.21    1.86
   3  11   8   13.21    2.56
   4  11   8   36.45    3.86
   5  11   8   98.08    6.04
   6  11   8    0.77    1.20
   7  11   8    3.61    1.37
   8  11   8   78.49    4.01
   9  11   8    5.21    2.33
  10  11   8    8.00    2.49
  11  11   8    9.60    2.93
   3  12   8  174.71    8.30
   4  12   8   85.65    3.43
   5  12   8   74.24    3.96
   6  12   8   75.71    4.06
   7  12   8   37.34    2.98
   8  12   8  156.32    8.31
   9  12   8  211.94    9.74
   4  13   8    0.80    1.76
   5  13   8    0.65    1.54
   6  13   8    1.21    1.59
   7  13   8   15.56    3.25
  -6 -10   9   10.87    3.26
  -7  -9   9  108.16    4.01
  -6  -9   9  199.21    5.28
  -5  -9   9   94.98    3.68
  -4  -9   9   27.14    2.62
  -3  -9   9    8.07    1.80
  -2  -9   9   18.39    2.33
  -9  -8   9    1.54    2.45
  -8  -8   9   19.38    2.50
  -7  -8   9   52.32    3.41
  -6  -8   9    2.42    1.17
  -5  -8   9   41.14    2.40
  -4  -8   9   43.17    2.43
  -3  -8   9   10.41    1.76
  -2  -8   9    8.33    1.65
  -1  -8   9    5.11    1.59
   0  -8   9    3.02    1.52
   1  -8   9    6.65    2.62
 -10  -7   9   93.59    6.43
  -9  -7   9  256.44    7.41
  -8  -7   9  220.40    6.66
  -7  -7   9   54.42    3.37
  -6  -7   9   53.82    3.29
  -5  -7   9  109.06    3.54
  -4  -7   9   56.93    2.59
  -3  -7   9  129.54    3.77
  -2  -7   9  136.42    4.86
  -1  -7   9   88.93    4.03
   0  -7   9   90.88    4.18
   1  -7   9  294.25    7.61
   2  -7   9  351.32    8.58
   3  -7   9   43.75    4.63
 -10  -6   9    1.29    1.58
  -9  -6   9   26.71    2.55
  -8  -6   9   -1.24    1.22
  -7  -6   9   57.58    4.54
  -6  -6   9    0.70    1.10
  -5  -6   9    0.12    0.84
  -4  -6   9    7.74    1.16
  -3  -6   9    1.42    0.86
  -2  -6   9    0.79    0.84
  -1  -6   9    5.01    1.30
   0  -6   9   90.74    3.93
   1  -6   9   91.32    4.05
   2  -6   9   13.24    1.87
   3  -6   9   68.74    3.80
   4  -6   9    1.23    1.43
 -10  -5   9  264.97    7.47
  -9  -5   9  133.62    5.13
  -8  -5   9   47.39    3.04
  -7  -5   9  118.47    4.50
  -6  -5   9  193.64    5.55
  -5  -5   9  137.81    3.58
  -4  -5   9  143.53    3.60
  -3  -5   9  223.19    4.44
  -2  -5   9  654.68    7.65
  -1  -5   9  544.98    6.91
   0  -5   9  429.37    7.92
   1  -5   9  235.99    6.02
   2  -5   9   35.03    2.48
   3  -5   9   26.28    2.33
   4  -5   9   63.70    3.57
   5  -5   9   79.16    4.10
   6  -5   9   88.90    6.32
 -11  -4   9    0.76    2.28
 -10  -4   9    7.81    1.84
  -9  -4   9    2.88    1.47
  -8  -4   9    0.37    1.12
  -7  -4   9   27.05    2.22
  -6  -4   9   45.65    2.72
  -5  -4   9  116.41    4.07
  -4  -4   9  120.42    3.13
  -3  -4   9  246.54    4.44
  -2  -4   9  193.90    4.59
  -1  -4   9    2.61    0.86
   0  -4   9    0.74    0.99
   1  -4   9   45.95    2.62
   2  -4   9   34.83    2.37
   3  -4   9    5.99    1.33
   4  -4   9    0.48    1.02
   5  -4   9    6.32    1.50
   6  -4   9   10.06    1.83
   7  -4   9    2.93    2.25
 -11  -3   9   52.91    4.97
 -10  -3   9   67.80    3.82
  -9  -3   9  308.10    7.56
  -8  -3   9   85.51    3.88
  -7  -3   9    0.65    1.08
  -6  -3   9  266.58    6.23
  -5  -3   9  297.14    8.74
  -4  -3   9  407.96    5.47
  -3  -3   9 1427.33   11.29
  -2  -3   9  722.76    7.95
  -1  -3   9  170.73    3.51
   0  -3   9  332.38    5.33
   1  -3   9  582.82    8.37
   2  -3   9  245.90    4.31
   3  -3   9  163.80    3.73
   4  -3   9  276.49    5.12
   5  -3   9   88.83    3.09
   6  -3   9  200.96    4.85
   7  -3   9  271.04    5.93
   8  -3   9  128.26    5.25
 -10  -2   9   -0.36    1.38
  -9  -2   9   16.45    2.04
  -8  -2   9   14.71    1.87
  -7  -2   9   11.33    1.61
  -6  -2   9    1.48    1.06
  -5  -2   9  147.00    4.39
  -4  -2   9  178.46    6.38
  -3  -2   9    7.59    0.91
  -2  -2   9   12.12    0.84
  -1  -2   9   68.77    1.69
   0  -2   9   14.68    0.92
   1  -2   9    0.76    0.56
   2  -2   9   17.30    1.23
   3  -2   9   20.58    1.39
   4  -2   9    6.39    1.05
   5  -2   9   30.74    1.82
   6  -2   9   20.33    1.62
   7  -2   9    0.19    0.96
   8  -2   9   21.92    2.43
 -10  -1   9   44.35    4.66
  -9  -1   9   10.28    1.75
  -8  -1   9  109.11    4.33
  -7  -1   9  186.24    5.34
  -6  -1   9  784.60   11.53
  -5  -1   9  881.71   10.84
  -4  -1   9   79.84    3.07
  -3  -1   9  305.55    4.30
  -2  -1   9  700.93    5.64
  -1  -1   9  732.92    6.27
   0  -1   9  185.53    2.68
   1  -1   9   23.30    1.06
   2  -1   9   53.72    1.54
   3  -1   9  607.70    6.50
   4  -1   9 1269.44   10.38
   5  -1   9  389.33    5.77
   6  -1   9   12.65    1.27
   7  -1   9   64.99    2.70
   8  -1   9   94.57    4.31
   9  -1   9  170.90    6.08
 -10   0   9   22.84    3.69
  -9   0   9    2.20    1.43
  -8   0   9    0.62    1.21
  -7   0   9    0.59    1.10
  -6   0   9   35.77    2.37
  -5   0   9    0.36    0.94
  -4   0   9    0.59    0.89
  -3   0   9  156.14    4.03
  -2   0   9    7.51    0.68
  -1   0   9  232.49    2.87
   0   0   9    1.73    0.53
   1   0   9  126.74    2.19
   2   0   9   32.62    1.19
   3   0   9  177.76    2.70
   4   0   9   17.32    1.24
   5   0   9   20.98    1.41
   6   0   9   58.92    2.31
   7   0   9    6.46    1.35
   8   0   9    7.18    1.49
   9   0   9    1.12    1.34
  10   0   9    1.20    1.51
  -9   1   9  175.57    8.57
  -8   1   9  216.59    6.12
  -7   1   9  204.04    5.65
  -6   1   9  377.22    7.33
  -5   1   9  421.46    7.37
  -4   1   9  221.84    5.05
  -3   1   9  640.89    8.32
  -2   1   9  325.58    4.38
  -1   1   9   37.47    1.15
   0   1   9 1965.86   10.55
   1   1   9 1231.51    7.12
   2   1   9  592.55    5.10
   3   1   9  621.47    5.02
   4   1   9  958.14    8.57
   5   1   9   89.33    2.48
   6   1   9   18.28    2.51
   7   1   9  586.71    9.46
   8   1   9  131.99    4.74
   9   1   9    4.38    1.42
  10   1   9  122.07    5.15
  -9   2   9   11.19    2.85
  -8   2   9    1.45    1.86
  -7   2   9    5.35    1.39
  -6   2   9  154.12    4.74
  -5   2   9    8.06    1.30
  -4   2   9  103.00    3.52
  -3   2   9   74.43    2.86
  -2   2   9   97.74    3.08
  -1   2   9   19.32    1.14
   0   2   9  167.86    2.35
   1   2   9  786.79    5.86
   2   2   9   68.63    1.56
   3   2   9  296.16    3.27
   4   2   9    5.63    0.68
   5   2   9   36.35    1.56
   6   2   9   20.00    1.76
   7   2   9    2.97    1.12
   8   2   9  103.04    4.11
   9   2   9    0.46    1.12
  10   2   9    2.79    1.40
  11   2   9   14.89    2.21
  -8   3   9  163.90    8.27
  -7   3   9  341.43   11.26
  -6   3   9  259.63    6.23
  -5   3   9  112.23    3.94
  -4   3   9   74.91    3.09
  -3   3   9  301.98    5.80
  -2   3   9  391.35    6.27
  -1   3   9  639.21    6.30
   0   3   9 1371.98    7.58
   1   3   9 1124.72    6.56
   2   3   9  428.27    4.18
   3   3   9  703.10    6.54
   4   3   9  537.78    6.26
   5   3   9  397.68    5.07
   6   3   9   65.61    2.17
   7   3   9   21.76    1.86
   8   3   9  258.41    6.27
   9   3   9  353.26    7.78
  10   3   9  213.92    6.40
  11   3   9   79.64    4.21
  -8   4   9   47.83    4.81
  -7   4   9    4.21    2.06
  -6   4   9   51.10    4.38
  -5   4   9   61.40    3.07
  -4   4   9  186.29    4.95
  -3   4   9   21.19    1.75
  -2   4   9  116.26    3.53
  -1   4   9   17.93    1.43
   0   4   9   17.44    1.12
   1   4   9  141.82    2.18
   2   4   9  494.97    4.73
   3   4   9    0.39    0.57
   4   4   9   35.96    1.55
   5   4   9    1.76    0.68
   6   4   9   80.82    2.44
   7   4   9    1.08    0.78
   8   4   9   34.20    2.41
   9   4   9    1.82    1.15
  10   4   9    1.02    1.24
  11   4   9    0.79    1.40
  -7   5   9   24.99    3.64
  -6   5   9  102.19    6.35
  -5   5   9   59.64    4.62
  -4   5   9  588.19    9.10
  -3   5   9  641.02    9.11
  -2   5   9  229.14    5.12
  -1   5   9 1066.87   10.92
   0   5   9 1037.18   10.19
   1   5   9  574.66    5.69
   2   5   9 1064.59    9.64
   3   5   9  220.50    3.60
   4   5   9   55.72    1.92
   5   5   9  505.31    6.65
   6   5   9  704.58    8.75
   7   5   9  528.78    6.57
   8   5   9  147.74    4.65
   9   5   9  200.31    5.70
  10   5   9  230.57    6.45
  11   5   9  191.99    6.23
  12   5   9  115.95    5.14
  -6   6   9    1.50    1.97
  -5   6   9    2.11    1.79
  -4   6   9    2.70    1.65
  -3   6   9   58.96    2.94
  -2   6   9   41.50    2.38
  -1   6   9   13.34    1.43
   0   6   9  156.10    3.31
   1   6   9    0.68    0.68
   2   6   9  338.86    5.55
   3   6   9   38.44    1.62
   4   6   9    3.17    0.75
   5   6   9   21.05    1.33
   6   6   9   42.22    1.87
   7   6   9    2.05    0.82
   8   6   9    4.01    0.95
   9   6   9   36.85    1.72
  10   6   9   20.08    2.06
  11   6   9    8.29    1.68
  12   6   9   24.25    2.54
  -5   7   9  117.02    6.97
  -4   7   9   15.92    2.87
  -3   7   9  413.72   11.51
  -2   7   9  470.49    8.06
  -1   7   9  312.37    6.26
   0   7   9  342.71    6.25
   1   7   9   27.75    1.97
   2   7   9  221.82    5.11
   3   7   9  475.49    7.50
   4   7   9  405.31    7.06
   5   7   9  134.62    3.21
   6   7   9  218.93    4.29
   7   7   9  477.94    6.48
   8   7   9  314.83    5.44
   9   7   9  132.03    3.16
  10   7   9  148.03    4.04
  11   7   9   50.32    3.24
  12   7   9   50.16    3.42
  -5   8   9    6.55    2.75
  -4   8   9   26.86    3.63
  -3   8   9   65.55    4.98
  -2   8   9    4.85    1.29
  -1   8   9   74.61    3.26
   0   8   9    6.97    1.81
   1   8   9    2.59    1.05
   2   8   9   37.99    2.32
   3   8   9    2.70    1.06
   4   8   9   16.28    1.66
   5   8   9   64.51    2.35
   6   8   9   17.59    1.38
   7   8   9   19.46    1.50
   8   8   9  261.03    5.07
   9   8   9    4.43    0.96
  10   8   9  119.89    3.74
  11   8   9    6.92    1.62
  12   8   9    8.53    1.86
  13   8   9    5.70    2.56
  -4   9   9  153.56    8.28
  -3   9   9  136.26    7.37
  -2   9   9   79.69    5.40
  -1   9   9   81.62    5.12
   0   9   9   84.95    3.68
   1   9   9  126.51    4.35
   2   9   9  406.80    7.66
   3   9   9  265.74    6.09
   4   9   9   79.04    3.36
   5   9   9  499.54    8.39
   6   9   9  265.97    4.97
   7   9   9  198.06    4.40
   8   9   9  173.33    3.32
   9   9   9   29.97    1.72
  10   9   9    9.45    1.39
  11   9   9  101.25    3.65
  -3  10   9   -3.39    2.04
   0  10   9   10.58    1.72
   1  10   9    4.00    1.33
   2  10   9    2.84    1.74
   3  10   9    0.62    1.11
   4  10   9   47.62    2.79
   5  10   9   54.71    2.96
   6  10   9    5.65    1.22
   7  10   9   99.73    4.00
   8  10   9   64.37    2.41
   9  10   9    5.77    1.22
  10  10   9    6.19    1.68
  11  10   9   -0.91    1.41
  12  10   9    4.38    2.59
   0  11   9   43.48    4.42
   1  11   9   35.32    2.67
   2  11   9  185.48    5.68
   3  11   9  261.93    6.65
   4  11   9  298.55    7.03
   5  11   9  226.57    9.19
   6  11   9    0.85    1.71
   7  11   9    2.52    1.35
   8  11   9  170.37    5.85
   9  11   9   89.39    4.37
  10  11   9   29.95    3.99
  11  11   9  103.71    6.86
   2  12   9   22.64    3.39
   3  12   9    3.78    2.38
   4  12   9    3.80    2.27
   5  12   9    2.90    2.14
   6  12   9    3.48    1.49
   7  12   9   19.10    2.35
   8  12   9   34.06    2.97
   9  12   9   80.67    6.13
   3  13   9   48.50    4.88
   4  13   9   88.47    4.54
   5  13   9   42.94    3.32
   6  13   9   68.82    4.13
  -6  -9  10    4.75    1.79
  -5  -9  10   30.14    3.93
  -4  -9  10    5.99    2.70
  -7  -8  10   39.17    3.08
  -6  -8  10  147.47    4.47
  -5  -8  10  129.22    4.16
  -4  -8  10   67.54    3.75
  -3  -8  10   21.06    2.32
  -2  -8  10   11.45    1.90
  -1  -8  10   21.96    2.46
  -9  -7  10    1.83    2.33
  -8  -7  10   10.56    1.99
  -7  -7  10   38.58    2.97
  -6  -7  10   44.43    2.45
  -5  -7  10    3.56    1.13
  -4  -7  10   47.89    2.47
  -3  -7  10   14.78    1.94
  -2  -7  10    3.97    1.43
  -1  -7  10   15.42    1.99
   0  -7  10   31.21    2.68
   1  -7  10   -0.98    1.33
   2  -7  10    0.65    1.52
  -9  -6  10  227.11    7.00
  -8  -6  10  314.15    7.99
  -7  -6  10  146.22    5.32
  -6  -6  10   51.92    3.15
  -5  -6  10   38.89    2.15
  -4  -6  10   44.30    2.26
  -3  -6  10  148.08    3.95
  -2  -6  10  161.09    5.15
  -1  -6  10   49.71    3.00
   0  -6  10   37.97    2.71
   1  -6  10  106.68    4.50
   2  -6  10  245.55    6.92
   3  -6  10  267.35    7.48
   4  -6  10   31.91    4.03
 -10  -5  10   18.31    3.28
  -9  -5  10   30.12    2.73
  -8  -5  10   53.04    3.34
  -7  -5  10    3.13    1.32
  -6  -5  10   40.53    2.77
  -5  -5  10   39.61    2.08
  -4  -5  10    6.67    1.11
  -3  -5  10   64.58    2.53
  -2  -5  10    2.20    0.92
  -1  -5  10   10.29    1.49
   0  -5  10   83.88    3.68
   1  -5  10   25.03    2.19
   2  -5  10    1.36    1.15
   3  -5  10    0.22    1.15
   4  -5  10    6.24    1.60
   5  -5  10    4.18    1.62
 -10  -4  10  159.64    5.90
  -9  -4  10  108.04    4.74
  -8  -4  10    4.22    1.44
  -7  -4  10    4.81    1.34
  -6  -4  10  322.03    7.23
  -5  -4  10   82.01    3.60
  -4  -4  10    0.52    0.82
  -3  -4  10   63.66    2.40
  -2  -4  10  199.78    4.96
  -1  -4  10  584.00    8.35
   0  -4  10  751.74   10.32
   1  -4  10  271.47    6.28
   2  -4  10   22.88    2.06
   3  -4  10   66.17    3.36
   4  -4  10   63.95    3.47
   5  -4  10   59.16    3.47
   6  -4  10   53.27    3.48
   7  -4  10   73.33    5.73
 -10  -3  10    1.72    1.58
  -9  -3  10   11.96    1.93
  -8  -3  10    0.58    1.23
  -7  -3  10    2.01    1.18
  -6  -3  10    0.48    1.02
  -5  -3  10    4.77    1.26
  -4  -3  10   34.81    2.29
  -3  -3  10   41.95    1.89
  -2  -3  10  153.03    3.62
  -1  -3  10   19.68    1.37
   0  -3  10  116.57    2.99
   1  -3  10  164.19    4.59
   2  -3  10    5.16    1.24
   3  -3  10    5.47    1.25
   4  -3  10   13.20    1.41
   5  -3  10    9.73    1.30
   6  -3  10    0.64    1.05
   7  -3  10    1.57    1.18
 -10  -2  10   54.32    3.55
  -9  -2  10  140.58    5.29
  -8  -2  10  203.41    6.04
  -7  -2  10   69.74    3.46
  -6  -2  10  204.93    5.59
  -5  -2  10  387.54    7.39
  -4  -2  10   55.21    2.74
  -3  -2  10  399.18    5.64
  -2  -2  10 1038.90    9.81
  -1  -2  10   90.20    2.52
   0  -2  10   93.38    2.10
   1  -2  10  322.30    4.23
   2  -2  10  208.67    3.90
   3  -2  10  234.31    4.36
   4  -2  10  341.92    5.90
   5  -2  10   54.42    2.41
   6  -2  10   70.53    2.84
   7  -2  10  177.11    4.68
   8  -2  10  242.58    7.25
 -10  -1  10    2.68    2.40
  -9  -1  10    2.98    1.40
  -8  -1  10   11.16    1.75
  -7  -1  10   79.87    3.69
  -6  -1  10    2.90    1.22
  -5  -1  10   35.22    2.32
  -4  -1  10  444.87    5.63
  -3  -1  10   32.24    1.53
  -2  -1  10  159.69    2.59
  -1  -1  10   13.77    0.90
   0  -1  10    1.86    0.62
   1  -1  10   16.25    0.98
   2  -1  10    0.52    0.57
   3  -1  10   -0.32    0.70
   4  -1  10  164.29    3.66
   5  -1  10   21.03    1.55
   6  -1  10  328.95    5.74
   7  -1  10   34.11    2.64
   8  -1  10   13.77    1.98
   9  -1  10   -0.79    1.42
  -9   0  10   51.84    3.33
  -8   0  10   32.74    2.59
  -7   0  10  204.22    5.77
  -6   0  10  214.50    5.68
  -5   0  10  327.66    6.71
  -4   0  10  640.20   14.45
  -3   0  10  378.39    5.06
  -2   0  10  307.41    4.37
  -1   0  10 1126.13    7.85
   0   0  10  648.53    5.85
   1   0  10  175.71    2.71
   2   0  10   11.00    0.83
   3   0  10  367.40    4.11
   4   0  10  736.98    7.47
   5   0  10  627.17    7.22
   6   0  10  486.38   12.10
   7   0  10  125.99    4.63
   8   0  10   55.41    3.33
   9   0  10  195.82    6.45
  -9   1  10   17.98    3.24
  -8   1  10    6.01    1.62
  -7   1  10   79.10    3.71
  -6   1  10    1.75    1.15
  -5   1  10   25.46    2.03
  -4   1  10    5.15    1.17
  -3   1  10    2.54    1.00
  -2   1  10   56.65    1.94
  -1   1  10   15.15    0.86
   0   1  10    4.46    0.63
   1   1  10   26.49    1.11
   2   1  10    9.93    0.79
   3   1  10  146.38    2.51
   4   1  10  138.94    2.51
   5   1  10   52.42    2.63
   6   1  10    3.31    1.15
   7   1  10    8.67    1.54
   8   1  10   33.77    2.58
   9   1  10   27.61    2.54
  10   1  10    2.78    1.70
  -8   2  10  223.47    9.53
  -7   2  10  415.68    8.41
  -6   2  10  356.98    7.45
  -5   2  10   43.76    2.60
  -4   2  10  425.81    7.41
  -3   2  10  624.07    8.61
  -2   2  10  117.12    2.83
  -1   2  10    7.18    0.88
   0   2  10  373.12    3.85
   1   2  10 1003.10    6.63
   2   2  10  850.33    6.17
   3   2  10 1344.28    8.95
   4   2  10 1078.71   11.26
   5   2  10  229.24    3.93
   6   2  10  126.60    4.13
   7   2  10  251.31    6.15
   8   2  10  131.53    4.74
   9   2  10   30.20    2.55
  10   2  10   27.87    2.60
  -8   3  10    7.75    2.48
  -7   3  10    0.82    1.83
  -6   3  10   54.44    3.06
  -5   3  10   68.82    3.24
  -4   3  10    3.27    1.09
  -3   3  10   71.66    2.97
  -2   3  10   43.56    3.06
  -1   3  10   45.33    1.78
   0   3  10  165.78    3.13
   1   3  10  228.35    3.18
   2   3  10   53.73    1.45
   3   3  10   28.43    1.39
   4   3  10   64.38    2.07
   5   3  10  132.75    3.03
   6   3  10    2.97    1.07
   7   3  10   23.94    1.98
   8   3  10   29.47    2.30
   9   3  10   41.47    2.86
  10   3  10    6.31    1.55
  11   3  10   42.90    3.27
  -7   4  10  185.81    8.76
  -6   4  10  277.18   10.05
  -5   4  10  135.66    4.57
  -4   4  10  115.81    4.04
  -3   4  10  156.68    4.45
  -2   4  10  262.58    5.47
  -1   4  10  387.96    5.21
   0   4  10  301.89    4.35
   1   4  10  921.38    6.36
   2   4  10  760.76    6.11
   3   4  10  459.86    5.36
   4   4  10  775.46    7.62
   5   4  10  191.66    3.86
   6   4  10  193.73    3.83
   7   4  10  215.45    5.46
   8   4  10  202.45    5.60
   9   4  10  201.47    5.91
  10   4  10  369.64    8.84
  11   4  10  174.89    6.17
  -7   5  10    2.09    2.16
  -6   5  10    6.67    2.30
  -5   5  10   26.98    2.29
  -4   5  10    3.11    1.22
  -3   5  10   30.52    2.17
  -2   5  10   35.08    2.20
  -1   5  10  338.09    6.11
   0   5  10   30.54    1.55
   1   5  10    8.27    0.88
   2   5  10  203.42    3.49
   3   5  10   73.06    2.18
   4   5  10    2.92    0.73
   5   5  10   36.75    1.73
   6   5  10  145.63    3.38
   7   5  10  166.91    3.75
   8   5  10   20.08    1.99
   9   5  10  151.12    5.07
  10   5  10    0.59    1.14
  11   5  10    6.56    1.70
  -6   6  10   52.40    4.97
  -5   6  10   22.60    3.30
  -4   6  10  152.02    4.91
  -3   6  10  250.68    6.01
  -2   6  10   84.57    3.38
  -1   6  10  330.52    6.29
   0   6  10  499.52    6.47
   1   6  10  581.22    8.43
   2   6  10  975.90    9.68
   3   6  10  602.04    8.59
   4   6  10    0.96    0.70
   5   6  10    8.75    1.00
   6   6  10  384.50    6.01
   7   6  10  474.91    6.82
   8   6  10  203.68    4.38
   9   6  10  106.80    4.27
  10   6  10   49.90    3.16
  11   6  10  165.68    5.84
  12   6  10  104.91    6.90
  -5   7  10    0.25    1.96
  -4   7  10    0.00    1.70
  -3   7  10    0.13    1.17
  -2   7  10   67.22    3.19
  -1   7  10    2.35    1.04
   0   7  10   55.37    2.83
   1   7  10   63.61    2.95
   2   7  10   37.44    2.27
   3   7  10  161.71    4.13
   4   7  10   11.63    1.11
   5   7  10   19.04    1.37
   6   7  10    2.78    0.87
   7   7  10   43.76    2.08
   8   7  10   23.44    1.67
   9   7  10    6.14    1.00
  10   7  10    1.28    1.27
  11   7  10    0.30    1.25
  12   7  10   31.87    4.04
  -4   8  10  133.62    7.44
  -3   8  10   35.20    3.82
  -2   8  10  328.77    7.18
  -1   8  10  660.38   14.25
   0   8  10  230.64    5.87
   1   8  10   40.91    2.49
   2   8  10   44.64    2.58
   3   8  10   76.11    3.26
   4   8  10  572.48    8.86
   5   8  10  526.12    6.77
   6   8  10  344.67    5.58
   7   8  10  365.07    5.92
   8   8  10  385.11    6.27
   9   8  10  249.58    4.52
  10   8  10  175.49    4.00
  11   8  10  147.49    5.49
  12   8  10    6.08    2.46
  -4   9  10   -3.63    2.23
  -3   9  10  119.74    7.03
  -1   9  10   30.93    3.44
   0   9  10   -0.63    1.09
   1   9  10    9.36    1.50
   2   9  10   32.34    2.32
   3   9  10   29.83    2.24
   4   9  10    0.48    1.00
   5   9  10    2.85    1.20
   6   9  10    0.17    0.86
   7   9  10    2.93    0.99
   8   9  10    7.38    1.19
   9   9  10    2.34    0.94
  10   9  10   81.33    2.80
  11   9  10    3.09    1.26
  12   9  10   11.03    2.87
   0  10  10   58.47    3.37
   1  10  10  105.89    4.31
   2  10  10  184.47    5.54
   3  10  10  289.30    6.84
   4  10  10  251.80    8.63
   5  10  10  195.47    5.57
   6  10  10  303.63    6.98
   7  10  10  295.52    9.75
   8  10  10  120.74    2.97
   9  10  10   18.92    1.51
  10  10  10   19.49    1.60
  11  10  10  114.59    5.01
  -1  11  10   18.56    3.38
   0  11  10    4.05    2.24
   1  11  10    1.72    1.42
   2  11  10    1.29    1.23
   3  11  10   16.17    1.98
   4  11  10   23.43    2.25
   5  11  10   60.89    3.32
   6  11  10   57.97    3.26
   7  11  10    0.19    1.82
   8  11  10  159.84    5.75
   9  11  10   89.25    4.43
  10  11  10    1.52    1.52
   1  12  10   33.63    4.02
   2  12  10  130.12    7.39
   3  12  10  248.28   10.13
   4  12  10  315.76   11.45
   5  12  10  200.43    9.18
   6  12  10  102.02    6.71
   7  12  10   78.08    4.20
   8  12  10  116.81    5.16
   5  13  10   37.75    3.17
  -6  -8  11    4.32    2.50
  -5  -8  11    5.10    1.37
  -4  -8  11    5.94    1.69
  -3  -8  11    6.71    1.74
  -2  -8  11    2.95    2.25
  -7  -7  11   15.04    2.18
  -6  -7  11  231.41    6.92
  -5  -7  11  283.17    6.00
  -4  -7  11   95.18    3.50
  -3  -7  11   56.27    3.40
  -2  -7  11   24.88    2.43
  -1  -7  11   15.53    2.07
   0  -7  11   13.05    2.10
   1  -7  11   41.81    3.26
  -8  -6  11    9.38    1.93
  -7  -6  11   19.04    2.26
  -6  -6  11   44.21    3.08
  -5  -6  11   45.08    3.03
  -4  -6  11    0.57    0.96
  -3  -6  11   47.78    2.40
  -2  -6  11   55.22    3.21
  -1  -6  11    3.75    1.34
   0  -6  11   29.57    2.53
   1  -6  11    0.12    1.29
   2  -6  11   12.81    2.03
   3  -6  11    0.44    2.02
  -9  -5  11   59.65    3.78
  -8  -5  11  288.55    7.74
  -7  -5  11  273.52    7.30
  -6  -5  11  176.14    5.68
  -5  -5  11  135.05    4.86
  -4  -5  11   11.67    1.34
  -3  -5  11    8.07    1.19
  -2  -5  11  146.62    4.16
  -1  -5  11  342.34    7.41
   0  -5  11   96.09    4.06
   1  -5  11   65.75    3.47
   2  -5  11  357.24    8.14
   3  -5  11  193.49    6.19
   4  -5  11   49.09    3.36
   5  -5  11   14.73    3.14
  -9  -4  11   26.11    2.64
  -8  -4  11    9.11    1.74
  -7  -4  11    5.75    1.43
  -6  -4  11   15.10    1.87
  -5  -4  11  170.60    5.28
  -4  -4  11    3.42    1.20
  -3  -4  11   11.40    1.28
  -2  -4  11  166.27    3.90
  -1  -4  11   85.95    2.82
   0  -4  11  113.19    4.15
   1  -4  11   74.20    3.49
   2  -4  11   35.97    2.57
   3  -4  11   69.41    3.55
   4  -4  11   22.89    2.31
   5  -4  11   40.56    3.06
   6  -4  11    0.99    2.05
  -9  -3  11  234.01    7.03
  -8  -3  11  194.70    6.18
  -7  -3  11  103.46    4.38
  -6  -3  11  185.18    5.58
  -5  -3  11  392.18    7.85
  -4  -3  11  176.50    5.11
  -3  -3  11  182.79    3.93
  -2  -3  11  107.71    3.02
  -1  -3  11  272.41    4.74
   0  -3  11  883.76    9.83
   1  -3  11  473.70    8.10
   2  -3  11  261.76    6.17
   3  -3  11  166.47    5.10
   4  -3  11   50.30    2.96
   5  -3  11  253.25    6.78
   6  -3  11  143.00    5.33
 -10  -2  11    3.73    2.30
  -9  -2  11   -0.73    1.38
  -8  -2  11    2.19    1.38
  -7  -2  11    2.19    1.26
  -6  -2  11    2.47    1.20
  -5  -2  11   11.42    1.56
  -4  -2  11   51.14    2.79
  -3  -2  11    0.89    1.00
  -2  -2  11   43.75    1.90
  -1  -2  11   29.43    1.62
   0  -2  11   40.85    1.83
   1  -2  11   53.63    2.07
   2  -2  11   10.21    1.15
   3  -2  11  105.06    3.05
   4  -2  11    6.73    1.08
   5  -2  11    2.72    1.03
   6  -2  11    0.06    1.00
   7  -2  11    3.97    1.61
   8  -2  11    0.24    2.24
 -10  -1  11   65.84    5.56
  -9  -1  11  112.08    4.89
  -8  -1  11  185.76    5.95
  -7  -1  11  187.01    5.74
  -6  -1  11   63.24    3.27
  -5  -1  11   60.38    3.06
  -4  -1  11  165.45    4.79
  -3  -1  11  322.51    6.40
  -2  -1  11 1967.58   18.25
  -1  -1  11  919.01    7.18
   0  -1  11   97.94    2.18
   1  -1  11   82.49    2.04
   2  -1  11  190.26    3.13
   3  -1  11  166.33    3.62
   4  -1  11  272.40    4.86
   5  -1  11  490.82    7.40
   6  -1  11  101.41    4.16
   7  -1  11  102.71    4.47
   8  -1  11  391.66    9.09
  -9   0  11    1.92    1.59
  -8   0  11   19.91    2.28
  -7   0  11   37.93    2.74
  -6   0  11  165.29    5.18
  -5   0  11   36.67    2.46
  -4   0  11   21.93    1.49
  -3   0  11    3.70    0.86
  -2   0  11   20.91    1.32
  -1   0  11   19.88    1.06
   0   0  11   11.33    0.89
   1   0  11   52.57    1.61
   2   0  11   30.22    1.27
   3   0  11    0.34    0.75
   4   0  11  212.47    4.07
   5   0  11    2.63    0.93
   6   0  11   93.24    3.90
   7   0  11   49.24    3.07
   8   0  11    7.67    1.69
   9   0  11    4.07    1.72
  -8   1  11   51.13    3.30
  -7   1  11  152.63    5.23
  -6   1  11  347.08    7.52
  -5   1  11  500.57    8.67
  -4   1  11  590.58    9.05
  -3   1  11  485.20    6.14
  -2   1  11  173.85    3.49
  -1   1  11  345.52    4.77
   0   1  11  248.21    3.26
   1   1  11  421.17    4.34
   2   1  11  503.85    4.85
   3   1  11  353.78    4.11
   4   1  11  330.87    4.84
   5   1  11  507.05    8.28
   6   1  11  504.34    8.73
   7   1  11  220.53    6.07
   8   1  11  131.49    4.98
   9   1  11   18.67    2.23
  -8   2  11   37.49    4.23
  -7   2  11   42.90    2.91
  -6   2  11   63.70    3.35
  -5   2  11  128.86    4.43
  -4   2  11  111.93    3.95
  -3   2  11  204.72    5.08
  -2   2  11   46.97    1.92
  -1   2  11   23.39    1.36
   0   2  11    7.55    0.90
   1   2  11  573.58    5.00
   2   2  11   47.81    1.49
   3   2  11   62.42    1.70
   4   2  11  116.74    2.86
   5   2  11  127.69    4.04
   6   2  11   19.55    1.88
   7   2  11   31.65    2.38
   8   2  11    1.51    1.22
   9   2  11    0.08    1.19
  10   2  11    6.28    1.70
  -8   3  11  117.74    7.31
  -7   3  11  179.37    8.49
  -6   3  11  180.05    5.54
  -5   3  11  239.86    6.12
  -4   3  11  436.80    7.91
  -3   3  11  779.98   10.23
  -2   3  11  242.83    4.33
  -1   3  11    1.12    0.72
   0   3  11   19.72    1.25
   1   3  11  409.73    4.10
   2   3  11 1034.20    7.63
   3   3  11 1004.36   10.19
   4   3  11  532.87    6.17
   5   3  11  203.59    3.88
   6   3  11  162.05    4.70
   7   3  11  455.56    8.34
   8   3  11  225.34    6.18
   9   3  11  127.99    4.95
  10   3  11   50.11    3.40
  -7   4  11    2.38    2.11
  -6   4  11   31.90    2.60
  -5   4  11   53.94    3.07
  -4   4  11   18.81    1.87
  -3   4  11  106.51    3.82
  -2   4  11   27.46    1.97
  -1   4  11    0.92    0.69
   0   4  11   74.70    2.29
   1   4  11   53.79    1.88
   2   4  11   58.30    1.94
   3   4  11   -0.44    0.65
   4   4  11    3.94    0.83
   5   4  11  113.94    2.95
   6   4  11    6.43    1.01
   7   4  11  111.06    4.08
   8   4  11   39.88    2.67
   9   4  11   17.32    2.01
  10   4  11   22.46    2.39
  11   4  11    3.10    1.68
  -6   5  11  234.78    9.76
  -5   5  11  264.52    6.71
  -4   5  11  168.83    5.14
  -3   5  11   28.17    2.12
  -2   5  11  152.21    4.46
  -1   5  11  520.05    6.53
   0   5  11  973.99    9.50
   1   5  11  696.39    9.25
   2   5  11 1013.30   10.97
   3   5  11  159.09    3.52
   4   5  11  249.07    4.25
   5   5  11 1030.06   11.55
   6   5  11  305.42    5.04
   7   5  11  124.45    3.34
   8   5  11  154.78    4.98
   9   5  11   13.57    1.82
  10   5  11  234.50    6.79
  11   5  11  231.95    7.09
  -6   6  11    3.83    2.31
  -5   6  11   25.31    3.49
  -4   6  11   37.95    2.68
  -3   6  11   42.40    2.66
  -2   6  11   10.50    1.49
  -1   6  11    2.88    0.88
   0   6  11    2.93    1.09
   1   6  11   -0.05    0.93
   2   6  11   12.46    1.50
   3   6  11   29.83    1.54
   4   6  11    8.93    1.01
   5   6  11    2.14    0.78
   6   6  11   29.81    1.74
   7   6  11   77.88    2.72
   8   6  11   16.71    1.46
   9   6  11   30.61    2.49
  10   6  11    3.75    1.38
  11   6  11    7.75    1.81
  -5   7  11   69.32    5.63
  -4   7  11   58.36    4.91
  -3   7  11  119.12    4.46
  -2   7  11  479.70    8.55
  -1   7  11  364.62    5.92
   0   7  11  210.73    5.53
   1   7  11  407.94    7.56
   2   7  11  369.05    7.08
   3   7  11  780.53   14.43
   4   7  11   85.78    2.65
   5   7  11   85.19    2.71
   6   7  11  312.48    5.29
   7   7  11  478.68    6.79
   8   7  11  576.35    8.08
   9   7  11  201.69    4.71
  10   7  11  196.97    6.13
  11   7  11  168.84    5.98
  -4   8  11   -1.43    1.98
  -3   8  11   15.03    2.89
  -2   8  11    0.33    1.85
  -1   8  11   33.20    2.55
   0   8  11    9.57    1.51
   1   8  11   40.11    2.56
   2   8  11    9.78    1.44
   3   8  11  111.54    4.03
   4   8  11  133.34    3.59
   5   8  11    1.12    0.83
   6   8  11    0.71    0.78
   7   8  11    3.34    0.96
   8   8  11   24.43    1.80
   9   8  11   26.44    1.93
  10   8  11    1.40    0.98
  11   8  11    4.27    1.63
  12   8  11   13.15    3.04
  -1   9  11  469.29   12.77
   0   9  11  241.06    6.46
   1   9  11   23.51    2.15
   2   9  11  120.88    4.42
   3   9  11  225.80    5.94
   4   9  11  120.07    4.36
   5   9  11  337.61    7.24
   6   9  11  417.38    8.29
   7   9  11   83.64    3.01
   8   9  11  151.29    4.12
   9   9  11  268.71    4.38
  10   9  11  152.93    3.82
  11   9  11  170.70    6.00
  12   9  11   43.00    4.68
  -1  10  11    8.16    2.66
   0  10  11   70.16    3.75
   1  10  11   43.27    2.96
   2  10  11   39.02    2.73
   3  10  11    0.46    1.16
   4  10  11    0.72    1.07
   5  10  11    1.61    1.20
   6  10  11    5.18    1.37
   7  10  11    0.89    1.02
   8  10  11   29.24    2.02
   9  10  11   23.56    1.71
  10  10  11   15.32    1.53
  11  10  11   48.33    3.39
   0  11  11   37.12    4.25
   1  11  11   48.90    3.26
   2  11  11   60.34    3.47
   3  11  11  153.15    5.37
   4  11  11  168.24    5.57
   5  11  11  109.68    4.51
   6  11  11  221.65    6.33
   7  11  11  240.31    6.64
   8  11  11  225.80    6.54
   9  11  11   96.52    3.74
  10  11  11   29.56    2.31
   1  12  11    1.63    2.20
   2  12  11    5.77    1.71
   3  12  11   -1.62    1.35
   4  12  11   -0.05    1.38
   5  12  11    6.89    2.45
   6  12  11   64.85    5.51
   7  12  11   14.46    3.10
   8  12  11    8.34    1.92
  -5  -8  12   50.53    4.86
  -4  -8  12   57.06    5.28
  -6  -7  12   28.17    2.75
  -5  -7  12    4.51    1.68
  -4  -7  12    7.54    1.40
  -3  -7  12   31.65    2.74
  -2  -7  12    4.14    1.53
  -1  -7  12    2.17    1.52
  -7  -6  12   78.88    4.26
  -6  -6  12   98.86    4.61
  -5  -6  12  389.88    8.79
  -4  -6  12  290.23    5.94
  -3  -6  12   78.29    3.13
  -2  -6  12   48.46    3.14
  -1  -6  12    7.37    1.68
   0  -6  12    6.45    1.62
   1  -6  12  101.19    4.67
   2  -6  12  137.50    7.74
  -8  -5  12    0.28    1.40
  -7  -5  12    5.18    1.65
  -6  -5  12   14.91    2.01
  -5  -5  12   23.73    2.33
  -4  -5  12    4.96    1.44
  -3  -5  12    3.22    1.08
  -2  -5  12   46.36    2.34
  -1  -5  12   12.12    1.79
   0  -5  12    3.24    1.39
   1  -5  12    0.04    1.19
   2  -5  12    7.94    1.68
   3  -5  12    2.37    1.46
   4  -5  12    2.13    2.19
  -8  -4  12  129.19    5.29
  -7  -4  12  243.09    6.96
  -6  -4  12  251.76    6.87
  -5  -4  12  173.78    7.97
  -4  -4  12   80.67    3.73
  -3  -4  12    0.61    0.92
  -2  -4  12  186.02    4.30
  -1  -4  12  580.43    7.76
   0  -4  12   95.06    3.94
   1  -4  12   30.50    2.43
   2  -4  12  257.25    6.72
   3  -4  12  168.60    5.62
   4  -4  12  179.57    6.03
   5  -4  12  175.45    8.46
   6  -4  12   22.64    3.44
  -9  -3  12   31.88    4.24
  -8  -3  12   50.61    3.36
  -7  -3  12   32.79    2.69
  -6  -3  12    0.62    1.15
  -5  -3  12   17.32    1.93
  -4  -3  12   12.87    1.68
  -3  -3  12   31.12    2.31
  -2  -3  12   45.54    2.12
  -1  -3  12    7.87    1.16
   0  -3  12    6.83    1.34
   1  -3  12   31.66    2.34
   2  -3  12   28.44    2.28
   3  -3  12   38.31    2.65
   4  -3  12   15.69    1.97
   5  -3  12   23.94    2.36
   6  -3  12   32.43    2.83
  -9  -2  12  195.52    9.36
  -8  -2  12  262.24    7.31
  -7  -2  12  110.34    4.64
  -6  -2  12   63.66    3.43
  -5  -2  12  146.73    4.92
  -4  -2  12  144.60    4.72
  -3  -2  12  129.38    4.34
  -2  -2  12  112.41    3.93
  -1  -2  12  181.09    4.13
   0  -2  12  162.03    3.66
   1  -2  12  432.64    7.56
   2  -2  12  196.01    5.22
   3  -2  12   28.41    2.21
   4  -2  12   66.09    3.31
   5  -2  12   54.89    2.57
   6  -2  12  124.25    4.93
   7  -2  12  113.07    4.99
  -9  -1  12    1.18    2.29
  -8  -1  12   19.92    2.31
  -7  -1  12    5.31    1.46
  -6  -1  12    1.88    1.14
  -5  -1  12   53.69    3.03
  -4  -1  12    5.55    1.24
  -3  -1  12  157.30    4.68
  -2  -1  12    1.48    0.97
  -1  -1  12  198.37    3.85
   0  -1  12  161.81    2.93
   1  -1  12    4.41    0.78
   2  -1  12    6.52    1.04
   3  -1  12   45.78    2.06
   4  -1  12    2.26    0.92
   5  -1  12   12.93    1.74
   6  -1  12   11.38    1.80
   7  -1  12   -0.04    1.31
   8  -1  12   28.06    3.96
  -9   0  12   54.54    5.21
  -8   0  12  162.49    5.80
  -7   0  12   89.66    4.20
  -6   0  12   99.09    4.21
  -5   0  12  109.61    4.22
  -4   0  12  177.21    4.01
  -3   0  12  586.33    6.91
  -2   0  12  709.50    8.96
  -1   0  12  414.93    5.96
   0   0  12  196.83    3.14
   1   0  12  458.04    4.89
   2   0  12  310.88    4.19
   3   0  12   13.01    1.21
   4   0  12  166.78    3.74
   5   0  12  169.36    5.07
   6   0  12   11.05    1.67
   7   0  12  169.15    5.63
   8   0  12  181.86    8.62
  -8   1  12    2.71    1.55
  -7   1  12    4.35    1.54
  -6   1  12   90.37    4.05
  -5   1  12   -1.35    1.08
  -4   1  12  208.47    4.35
  -3   1  12    0.12    0.76
  -2   1  12   10.83    1.13
  -1   1  12  213.75    3.93
   0   1  12   91.35    2.55
   1   1  12    0.76    0.61
   2   1  12   13.44    0.98
   3   1  12    1.56    0.67
   4   1  12    0.49    0.96
   5   1  12   35.26    2.36
   6   1  12    3.59    1.19
   7   1  12   27.44    2.38
   8   1  12   10.34    1.81
   9   1  12    9.20    1.86
  -8   2  12   59.47    3.64
  -7   2  12   83.49    4.07
  -6   2  12  119.45    4.63
  -5   2  12  405.32    8.12
  -4   2  12  463.26    8.34
  -3   2  12  579.13    7.15
  -2   2  12  599.23    8.32
  -1   2  12   16.83    1.26
   0   2  12   43.50    1.81
   1   2  12  559.64    5.18
   2   2  12  529.96    5.10
   3   2  12    4.31    0.86
   4   2  12  166.82    3.55
   5   2  12  532.04    8.55
   6   2  12  396.37    7.75
   7   2  12  311.66    7.23
   8   2  12  181.96    5.84
   9   2  12   17.28    2.12
  -7   3  12   16.54    2.16
  -6   3  12   50.06    3.14
  -5   3  12   36.18    2.58
  -4   3  12    0.15    0.97
  -3   3  12   -0.02    0.76
  -2   3  12    2.48    0.87
  -1   3  12   26.18    1.56
   0   3  12    0.11    0.63
   1   3  12  117.25    2.80
   2   3  12  146.07    3.12
   3   3  12  226.80    4.01
   4   3  12  178.13    3.67
   5   3  12  301.93    4.92
   6   3  12   17.55    1.82
   7   3  12   20.70    2.04
   8   3  12   25.23    2.31
   9   3  12    2.10    1.30
  10   3  12    2.50    1.53
  -7   4  12  211.61    9.68
  -6   4  12  311.34    7.65
  -5   4  12  154.15    5.17
  -4   4  12  167.45    5.16
  -3   4  12  262.96    6.16
  -2   4  12  831.78    9.07
  -1   4  12  669.51    7.89
   0   4  12    2.16    0.76
   1   4  12  199.46    4.89
   2   4  12  378.17    6.70
   3   4  12  333.71    4.89
   4   4  12  482.10    6.11
   5   4  12  410.96    5.79
   6   4  12  223.06    4.38
   7   4  12  454.85    8.44
   8   4  12  185.85    5.65
   9   4  12   90.67    4.23
  10   4  12   94.32    4.51
  -6   5  12    7.31    2.44
  -5   5  12   30.27    2.53
  -4   5  12   16.45    1.90
  -3   5  12    0.02    1.01
  -2   5  12   -0.23    0.75
  -1   5  12    0.88    0.76
   0   5  12   27.63    1.59
   1   5  12    1.40    0.99
   2   5  12  265.02    5.76
   3   5  12    4.32    1.03
   4   5  12    6.80    1.02
   5   5  12   -0.42    0.75
   6   5  12   29.31    1.72
   7   5  12   14.89    1.37
   8   5  12    0.75    1.04
   9   5  12    1.80    1.26
  10   5  12   17.03    2.15
  11   5  12   17.28    3.32
  -5   6  12  136.82    7.48
  -4   6  12  216.59    6.16
  -3   6  12   97.00    4.00
  -2   6  12    4.46    1.25
  -1   6  12   96.94    3.02
   0   6  12  467.45    8.22
   1   6  12  211.16    5.39
   2   6  12  551.21    8.67
   3   6  12  417.69    7.47
   4   6  12  198.01    4.07
   5   6  12  155.46    3.65
   6   6  12  282.56    5.07
   7   6  12  122.36    3.47
   8   6  12    6.16    1.44
   9   6  12   70.17    3.67
  10   6  12  128.85    5.12
  11   6  12  261.79    7.60
  -5   7  12   12.84    2.92
  -4   7  12    3.46    2.07
  -3   7  12    7.16    1.53
  -2   7  12    0.73    1.15
  -1   7  12   -0.19    1.08
   0   7  12    6.56    1.39
   1   7  12    5.78    1.25
   2   7  12   10.04    1.50
   3   7  12   69.48    3.21
   4   7  12   88.61    2.75
   5   7  12   21.75    1.52
   6   7  12  103.16    3.15
   7   7  12    9.90    1.24
   8   7  12    5.22    1.15
   9   7  12   24.85    2.35
  10   7  12   38.74    2.96
  11   7  12    0.10    1.51
  -4   8  12   57.41    5.13
  -2   8  12  208.75    8.61
  -1   8  12  267.76    6.88
   0   8  12  217.66    6.06
   1   8  12  144.22    4.82
   2   8  12  129.39    4.50
   3   8  12  120.45    4.33
   4   8  12  417.00   11.08
   5   8  12  167.33    3.96
   6   8  12    2.60    0.91
   7   8  12   61.96    2.60
   8   8  12  282.17    5.60
   9   8  12  278.11    5.74
  10   8  12  229.13    6.76
  11   8  12   86.55    4.45
  -1   9  12    0.08    1.28
   0   9  12    2.94    1.35
   1   9  12  112.37    4.47
   2   9  12   34.78    2.57
   3   9  12   59.05    4.47
   4   9  12   88.24    3.86
   5   9  12   60.26    3.22
   6   9  12   -0.23    0.87
   7   9  12    7.89    1.24
   8   9  12   38.39    2.24
   9   9  12    6.95    1.32
  10   9  12   11.14    1.38
  11   9  12    6.80    2.79
  -1  10  12  129.90    7.61
   0  10  12  336.85    8.18
   1  10  12  239.79    6.75
   2  10  12   69.32    3.67
   3  10  12    8.27    1.63
   4  10  12    1.68    1.25
   5  10  12  175.63    7.62
   6  10  12  252.94    6.71
   7  10  12  102.65    3.51
   8  10  12   65.59    2.93
   9  10  12  195.47    5.03
  10  10  12  120.72    3.58
  11  10  12   69.82    4.01
   1  11  12   23.05    2.43
   2  11  12    6.02    1.61
   3  11  12    8.46    1.76
   4  11  12    6.89    1.69
   5  11  12   20.66    2.25
   6  11  12   31.08    2.65
   7  11  12    1.10    1.34
   8  11  12    0.06    1.32
   9  11  12   42.13    2.24
  10  11  12    2.86    2.68
   2  12  12  109.47    6.89
   3  12  12   98.67    4.68
   4  12  12   46.59    3.25
   5  12  12   34.43    2.89
   6  12  12  199.56    6.40
  -5  -7  13  156.25    8.37
  -3  -7  13   29.77    3.90
  -2  -7  13   42.81    4.67
  -6  -6  13   29.74    2.77
  -5  -6  13    9.57    1.87
  -4  -6  13    1.97    1.47
  -3  -6  13   72.51    3.85
  -2  -6  13  105.20    4.64
  -1  -6  13    3.91    1.58
   0  -6  13    8.11    1.82
  -7  -5  13   47.74    3.41
  -6  -5  13   11.93    1.97
  -5  -5  13   61.79    3.62
  -4  -5  13  282.32    7.34
  -3  -5  13  178.12    5.70
  -2  -5  13   58.19    3.34
  -1  -5  13   42.62    2.98
   0  -5  13   19.47    2.26
   1  -5  13   72.44    3.90
   2  -5  13   87.51    4.36
   3  -5  13   85.57    6.17
  -7  -4  13    5.72    1.67
  -6  -4  13    8.30    1.67
  -5  -4  13   56.86    3.41
  -4  -4  13   39.87    2.86
  -3  -4  13    1.51    1.24
  -2  -4  13    4.87    1.15
  -1  -4  13   22.27    2.13
   0  -4  13   14.95    1.91
   1  -4  13   27.85    2.46
   2  -4  13   11.52    1.80
   3  -4  13   34.04    2.81
   4  -4  13   22.39    2.48
   5  -4  13    1.08    2.17
  -8  -3  13  218.20    6.98
  -7  -3  13  162.99    5.85
  -6  -3  13  230.40    6.68
  -5  -3  13  385.04    8.40
  -4  -3  13  148.82    5.08
  -3  -3  13   32.33    2.46
  -2  -3  13   44.56    2.75
  -1  -3  13   64.69    2.59
   0  -3  13  199.96    5.53
   1  -3  13  204.36    5.73
   2  -3  13   74.16    3.59
   3  -3  13   91.05    4.08
   4  -3  13  132.47    5.03
   5  -3  13  214.80    6.62
  -8  -2  13    3.40    1.67
  -7  -2  13   58.21    3.58
  -6  -2  13   15.70    2.00
  -5  -2  13    1.62    1.15
  -4  -2  13    9.16    1.56
  -3  -2  13   11.87    1.61
  -2  -2  13   16.05    1.76
  -1  -2  13    3.59    1.00
   0  -2  13   31.82    1.82
   1  -2  13    0.59    1.07
   2  -2  13    2.90    1.28
   3  -2  13   30.84    2.37
   4  -2  13    1.90    1.26
   5  -2  13   21.88    3.33
   6  -2  13   49.48    4.86
  -8  -1  13  267.52   10.82
  -7  -1  13  125.31    5.05
  -6  -1  13    3.04    1.32
  -5  -1  13   85.30    3.89
  -4  -1  13  143.28    4.81
  -3  -1  13  226.75    5.83
  -2  -1  13  428.52    7.82
  -1  -1  13  180.55    4.92
   0  -1  13  250.59    4.55
   1  -1  13  810.54    9.32
   2  -1  13  598.41    7.19
   3  -1  13  142.54    3.62
   4  -1  13   58.83    2.49
   5  -1  13    8.24    1.59
   6  -1  13   90.13    4.19
   7  -1  13   96.20    4.57
  -8   0  13    0.29    1.53
  -7   0  13    7.00    1.74
  -6   0  13   13.77    1.87
  -5   0  13    3.50    1.22
  -4   0  13    1.34    1.09
  -3   0  13   75.71    3.40
  -2   0  13    9.29    1.14
  -1   0  13   44.61    1.96
   0   0  13  352.16    5.20
   1   0  13  173.18    3.13
   2   0  13    9.42    0.95
   3   0  13    4.44    0.99
   4   0  13   20.07    1.88
   5   0  13   62.28    3.26
   6   0  13    4.77    1.42
   7   0  13    0.77    1.29
   8   0  13   40.07    3.13
  -8   1  13  117.72    7.22
  -7   1  13  246.23    7.08
  -6   1  13  141.78    5.20
  -5   1  13   76.74    2.91
  -4   1  13   46.57    2.21
  -3   1  13  224.91    4.49
  -2   1  13  779.60    8.22
  -1   1  13  569.50    8.34
   0   1  13  330.98    5.02
   1   1  13  387.59    4.58
   2   1  13   83.10    2.17
   3   1  13  232.26    4.30
   4   1  13  308.63    6.51
   5   1  13  160.95    4.95
   6   1  13   88.58    3.92
   7   1  13  167.30    7.81
   8   1  13   93.47    4.48
  -8   2  13    3.08    2.26
  -7   2  13   24.73    2.48
  -6   2  13    5.65    1.51
  -5   2  13   47.30    3.00
  -4   2  13   20.47    1.62
  -3   2  13   85.50    2.86
  -2   2  13    8.08    1.07
  -1   2  13  121.20    3.15
   0   2  13   28.14    1.59
   1   2  13  134.47    3.15
   2   2  13  264.21    4.42
   3   2  13    1.84    0.78
   4   2  13   17.00    1.36
   5   2  13   41.53    2.57
   6   2  13    5.04    1.31
   7   2  13    7.05    1.53
   8   2  13   23.62    2.40
   9   2  13    3.92    1.59
  -7   3  13    8.74    1.89
  -6   3  13   51.03    3.23
  -5   3  13   77.62    3.78
  -4   3  13  362.00    7.69
  -3   3  13  644.10    8.01
  -2   3  13  637.67    7.66
  -1   3  13  140.19    4.06
   0   3  13  202.51    3.96
   1   3  13  413.81    5.53
   2   3  13  205.04    5.00
   3   3  13   73.52    2.44
   4   3  13   80.48    2.60
   5   3  13  100.55    2.97
   6   3  13  513.88    8.93
   7   3  13  440.28    8.84
   8   3  13  213.63    6.34
   9   3  13  123.16    5.10
  -6   4  13    4.38    1.60
  -5   4  13   41.16    2.90
  -4   4  13   20.10    2.04
  -3   4  13    2.70    0.95
  -2   4  13   91.14    2.96
  -1   4  13    4.89    0.94
   0   4  13   -0.16    0.70
   1   4  13   64.31    2.95
   2   4  13   20.88    1.81
   3   4  13   22.49    1.45
   4   4  13   33.15    1.75
   5   4  13   20.33    1.49
   6   4  13    2.40    1.16
   7   4  13    0.84    1.13
   8   4  13    0.66    1.19
   9   4  13   -0.37    1.26
  10   4  13   13.02    2.03
  -6   5  13  244.80   10.33
  -5   5  13  302.06    7.62
  -4   5  13  190.51    5.81
  -3   5  13  116.13    4.37
  -2   5  13   71.60    2.71
  -1   5  13  378.74    6.40
   0   5  13  220.60    5.62
   1   5  13   68.58    3.15
   2   5  13  138.06    4.33
   3   5  13  477.98    8.05
   4   5  13  509.90    7.21
   5   5  13  514.78    6.79
   6   5  13  252.02    4.86
   7   5  13    0.69    1.09
   8   5  13   64.03    3.45
   9   5  13  136.67    5.18
  10   5  13  138.41    5.50
  -5   6  13    1.45    2.10
  -4   6  13   26.27    2.46
  -3   6  13   15.81    1.93
  -2   6  13    0.21    0.87
  -1   6  13   52.45    3.00
   0   6  13  192.48    5.44
   1   6  13   75.30    3.40
   2   6  13  111.56    4.05
   3   6  13  160.00    4.79
   4   6  13    4.45    0.92
   5   6  13   23.09    1.60
   6   6  13    2.29    0.93
   7   6  13    6.33    1.13
   8   6  13   -0.22    1.17
   9   6  13    1.32    1.37
  10   6  13   23.32    2.48
  -5   7  13   94.33    6.64
  -4   7  13  262.24   10.25
  -3   7  13  209.53    6.17
  -2   7  13   29.06    2.47
  -1   7  13   35.51    2.61
   0   7  13  543.81    9.52
   1   7  13  457.32    8.56
   2   7  13  104.58    5.23
   3   7  13  464.79   12.09
   4   7  13  345.11    7.22
   5   7  13   92.37    2.98
   6   7  13  499.31    7.07
   7   7  13  331.19    5.92
   8   7  13   20.39    1.70
   9   7  13  107.07    4.56
  10   7  13  118.17    5.00
  -2   8  13   34.61    2.82
  -1   8  13    5.89    1.49
   0   8  13  109.26    4.45
   1   8  13   35.11    2.56
   2   8  13    2.81    1.15
   3   8  13   10.12    1.56
   4   8  13   37.43    2.58
   5   8  13   40.06    2.64
   6   8  13    3.40    0.99
   7   8  13   38.24    2.18
   8   8  13   82.81    3.16
   9   8  13   16.13    1.64
  10   8  13   -0.15    1.35
  -2   9  13   98.44    6.40
  -1   9  13  136.56    5.27
   0   9  13  321.13    7.86
   1   9  13  341.79    7.94
   2   9  13  255.33    6.77
   3   9  13  193.80    5.84
   4   9  13  227.80    6.27
   5   9  13  109.53    4.39
   6   9  13   51.71    3.12
   7   9  13   16.79    1.60
   8   9  13  210.69    5.05
   9   9  13  246.16    5.62
  10   9  13   91.80    3.12
  -1  10  13    0.57    2.28
   0  10  13    6.43    1.72
   1  10  13    2.77    1.45
   2  10  13    6.09    1.56
   3  10  13    2.06    1.30
   4  10  13    2.46    1.34
   5  10  13  136.16    5.06
   6  10  13   40.39    2.88
   7  10  13    2.19    1.14
   8  10  13    7.96    1.42
   9  10  13    2.72    1.27
  10  10  13   25.75    1.89
   1  11  13  205.80    6.69
   2  11  13  150.83    5.67
   3  11  13   58.75    3.62
   4  11  13   22.81    2.45
   5  11  13   99.49    4.54
   6  11  13  199.86    6.34
   7  11  13  132.97    5.24
   8  11  13  157.77    5.76
   9  11  13  242.52    5.83
  10  11  13  101.38    6.80
   3  12  13    0.55    2.13
   4  12  13    0.75    2.21
   5  12  13    1.04    2.11
   6  12  13    5.45    2.22
   7  12  13   10.49    2.66
   8  12  13   22.31    3.59
  -5  -6  14  122.59    7.50
  -4  -6  14  338.23   11.98
  -2  -6  14    2.52    2.55
  -1  -6  14   98.70    6.72
  -6  -5  14    1.61    2.21
  -5  -5  14    1.51    1.49
  -4  -5  14    4.31    1.57
  -3  -5  14   -0.14    1.37
  -2  -5  14   64.51    5.22
  -1  -5  14   18.81    2.28
   0  -5  14   14.29    2.12
   1  -5  14   26.39    2.65
   2  -5  14    1.09    2.10
  -6  -4  14   61.04    3.79
  -5  -4  14  100.00    4.59
  -4  -4  14  168.34    5.74
  -3  -4  14  422.52    8.87
  -2  -4  14  201.20    6.00
  -1  -4  14   80.50    3.84
   0  -4  14  118.83    4.72
   1  -4  14   39.46    2.92
   2  -4  14   69.29    3.83
   3  -4  14  142.54    5.52
   4  -4  14  151.86    8.05
  -7  -3  14    0.20    1.42
  -6  -3  14   14.76    2.10
  -5  -3  14    1.44    1.29
  -4  -3  14   17.84    2.00
  -3  -3  14   17.54    2.02
  -2  -3  14   19.44    2.03
  -1  -3  14   77.04    3.59
   0  -3  14    1.76    1.24
   1  -3  14    1.78    1.32
   2  -3  14    1.61    1.36
   3  -3  14    0.94    1.34
   4  -3  14   -0.59    1.36
  -7  -2  14  205.75    6.70
  -6  -2  14  165.37    5.82
  -5  -2  14  262.60    7.06
  -4  -2  14   85.18    3.95
  -3  -2  14   22.52    2.12
  -2  -2  14  143.25    4.81
  -1  -2  14   99.11    3.94
   0  -2  14  181.70    4.20
   1  -2  14  306.29    6.87
   2  -2  14  158.26    5.08
   3  -2  14  145.47    4.99
   4  -2  14  106.57    4.45
   5  -2  14  201.73    9.33
  -7  -1  14    7.84    1.88
  -6  -1  14   81.45    4.10
  -5  -1  14    4.49    1.40
  -4  -1  14   85.79    3.90
  -3  -1  14   19.08    1.96
  -2  -1  14   41.54    2.64
  -1  -1  14   13.72    1.70
   0  -1  14  102.59    3.83
   1  -1  14    0.35    0.84
   2  -1  14   -0.05    1.19
   3  -1  14   83.57    3.66
   4  -1  14   44.30    4.22
   5  -1  14    0.53    1.78
   6  -1  14    4.20    1.55
   7  -1  14   19.46    3.37
  -7   0  14  138.96    5.53
  -6   0  14   52.12    3.32
  -5   0  14   52.64    3.21
  -4   0  14  165.37    5.33
  -3   0  14  151.44    4.93
  -2   0  14  282.55    6.52
  -1   0  14  215.72    5.53
   0   0  14  128.33    4.18
   1   0  14  217.21    3.70
   2   0  14  759.52    7.52
   3   0  14  612.54    9.39
   4   0  14   84.18    3.67
   5   0  14   21.26    2.12
   6   0  14   56.24    3.36
   7   0  14   27.03    2.63
  -7   1  14    2.76    1.56
  -6   1  14   69.92    3.84
  -5   1  14    1.53    1.23
  -4   1  14   26.44    2.29
  -3   1  14   10.78    1.25
  -2   1  14   17.08    1.42
  -1   1  14    3.34    0.93
   0   1  14   46.85    2.06
   1   1  14   15.57    1.33
   2   1  14   51.95    1.84
   3   1  14    0.83    1.07
   4   1  14   33.31    2.37
   5   1  14    2.96    1.27
   6   1  14    8.20    1.60
   7   1  14    6.36    1.62
   8   1  14    5.64    1.74
  -7   2  14   49.06    3.44
  -6   2  14  114.40    4.85
  -5   2  14  110.40    3.64
  -4   2  14  129.34    3.77
  -3   2  14  137.38    3.73
  -2   2  14   56.12    2.36
  -1   2  14  671.48    8.41
   0   2  14  861.60    9.83
   1   2  14  309.79    5.00
   2   2  14   89.71    3.45
   3   2  14  154.98    3.63
   4   2  14  148.40    4.59
   5   2  14  196.82    5.53
   6   2  14  194.45    5.76
   7   2  14   59.35    3.42
   8   2  14   72.32    3.93
  -7   3  14   11.29    3.13
  -6   3  14   10.40    1.93
  -5   3  14  150.10    5.37
  -4   3  14   21.78    1.76
  -3   3  14   46.69    2.30
  -2   3  14   34.26    1.95
  -1   3  14    8.69    1.11
   0   3  14  119.73    3.20
   1   3  14   35.39    2.31
   2   3  14   21.11    1.85
   3   3  14   39.32    1.91
   4   3  14    5.84    1.03
   5   3  14   16.92    1.83
   6   3  14    1.41    1.12
   7   3  14    0.85    1.23
   8   3  14   30.30    2.62
   9   3  14    5.15    1.68
  -6   4  14  165.89    5.96
  -5   4  14  128.64    5.05
  -4   4  14  160.29    4.39
  -3   4  14  539.52    7.73
  -2   4  14  345.44    5.92
  -1   4  14  236.59    5.91
   0   4  14  628.41    9.65
   1   4  14  287.03    6.36
   2   4  14  400.37    7.47
   3   4  14  227.36    5.59
   4   4  14   79.78    2.69
   5   4  14  137.24    3.58
   6   4  14  161.47    5.06
   7   4  14  408.64    8.46
   8   4  14  197.55    6.17
   9   4  14  104.89    4.75
  -5   5  14    1.38    1.42
  -4   5  14   35.75    2.74
  -3   5  14    9.74    1.32
  -2   5  14   18.53    1.59
  -1   5  14   -0.63    1.05
   0   5  14   26.31    2.11
   1   5  14    1.15    1.09
   2   5  14    1.48    0.98
   3   5  14   10.99    1.52
   4   5  14  138.55    4.49
   5   5  14    2.18    0.93
   6   5  14   27.17    1.79
   7   5  14   -0.47    1.11
   8   5  14    0.47    1.17
   9   5  14   20.02    2.33
  -5   6  14  244.06   10.30
  -4   6  14  193.95    6.19
  -3   6  14  121.16    3.90
  -2   6  14   97.32    4.24
  -1   6  14  170.91    5.44
   0   6  14  438.17    8.50
   1   6  14   50.23    2.91
   2   6  14  115.59    4.25
   3   6  14  373.54    7.56
   4   6  14  181.48    5.26
   5   6  14  788.74    8.85
   6   6  14  739.80   10.91
   7   6  14   60.69    2.65
   8   6  14   87.18    4.12
   9   6  14   77.23    4.05
  10   6  14  135.39    5.54
  -4   7  14    3.83    1.66
  -3   7  14    2.08    1.46
  -2   7  14    5.36    1.58
  -1   7  14    7.18    1.53
   0   7  14   21.83    2.19
   1   7  14  275.00    6.83
   2   7  14   16.63    1.91
   3   7  14  168.57    5.23
   4   7  14    6.52    1.38
   5   7  14    1.40    1.07
   6   7  14    2.18    0.98
   7   7  14    1.65    1.01
   8   7  14    0.65    1.00
   9   7  14    2.99    1.48
  10   7  14   38.81    3.15
  -3   8  14  195.81    9.10
  -2   8  14   59.51    3.64
  -1   8  14   80.00    4.06
   0   8  14  145.55    5.28
   1   8  14  175.74    5.66
   2   8  14  214.81    6.16
   3   8  14  426.11    8.71
   4   8  14  196.49    5.81
   5   8  14  241.24    6.44
   6   8  14  108.65    4.40
   7   8  14   91.95    3.32
   8   8  14  137.50    4.12
   9   8  14   43.14    3.10
  10   8  14   35.87    3.01
  -2   9  14   15.51    3.07
  -1   9  14   20.79    2.33
   0   9  14   39.80    3.01
   1   9  14   13.40    1.92
   2   9  14   -0.86    1.21
   3   9  14   42.34    2.95
   4   9  14   -0.09    1.09
   5   9  14   15.67    1.96
   6   9  14   13.30    1.85
   7   9  14    0.06    0.97
   8   9  14   88.44    3.40
   9   9  14   62.28    3.00
  10   9  14   10.78    2.11
   0  10  14  170.70    8.63
   1  10  14  128.20    5.25
   2  10  14  140.06    5.37
   3  10  14  257.32    7.18
   4  10  14  285.14    7.49
   5  10  14  158.84    5.60
   6  10  14   43.34    3.05
   7  10  14    4.45    1.53
   8  10  14   61.02    3.01
   9  10  14  238.20    5.76
  10  10  14  116.23    7.22
   2  11  14   10.97    2.91
   3  11  14   26.94    2.67
   4  11  14   -0.66    1.36
   5  11  14   -0.27    1.37
   6  11  14    5.19    1.71
   7  11  14    5.24    1.70
   8  11  14   -1.10    1.48
   9  11  14    2.00    1.66
   5  12  14   11.40    2.88
   6  12  14  120.76    7.23
   7  12  14  141.12    7.76
   8  12  14  106.30    6.90
  -5  -5  15   11.43    3.02
  -4  -5  15  109.16    7.02
  -3  -5  15  103.38    6.79
  -2  -5  15   46.58    4.71
  -1  -5  15   90.85    6.39
   0  -5  15  202.96    9.37
  -5  -4  15   27.86    2.75
  -4  -4  15   -0.44    1.36
  -3  -4  15   -0.30    1.35
  -2  -4  15    1.69    1.89
  -1  -4  15   52.02    4.69
   0  -4  15   46.71    3.22
   1  -4  15    1.18    1.55
   2  -4  15   12.89    2.11
   3  -4  15    0.37    2.11
  -6  -3  15  104.17    4.91
  -5  -3  15   86.35    4.38
  -4  -3  15  101.88    4.57
  -3  -3  15  108.30    4.61
  -2  -3  15  136.53    5.02
  -1  -3  15   58.38    4.74
   0  -3  15   16.12    1.97
   1  -3  15    4.66    1.60
   2  -3  15    8.58    1.76
   3  -3  15   65.15    3.75
  -6  -2  15   -0.76    1.36
  -5  -2  15   11.42    1.90
  -4  -2  15   68.93    3.72
  -3  -2  15   83.89    3.97
  -2  -2  15    0.04    1.17
  -1  -2  15   65.61    3.39
   0  -2  15   20.27    2.88
   1  -2  15    0.46    1.28
   2  -2  15   29.57    2.46
   3  -2  15   34.34    2.68
   4  -2  15    3.37    2.33
  -6  -1  15  130.00    5.31
  -5  -1  15  185.18    6.10
  -4  -1  15  306.06    7.57
  -3  -1  15  144.35    5.06
  -2  -1  15   13.82    1.79
  -1  -1  15  106.53    4.19
   0  -1  15   62.17    3.15
   1  -1  15  162.53    6.96
   2  -1  15  269.14    6.48
   3  -1  15  151.41    7.35
   4  -1  15  153.70    7.69
   5  -1  15  209.19    9.41
  -6   0  15   31.69    2.83
  -5   0  15    0.83    1.24
  -4   0  15    7.76    1.60
  -3   0  15    8.77    1.60
  -2   0  15    1.66    1.17
  -1   0  15   26.49    2.18
   0   0  15    3.82    1.26
   1   0  15   71.99    3.26
   2   0  15    0.02    1.11
   3   0  15    6.01    1.44
   4   0  15  121.23    4.52
   5   0  15    8.52    1.65
   6   0  15    1.45    1.41
   7   0  15   18.57    3.27
  -6   1  15  237.49    7.10
  -5   1  15  103.57    4.56
  -4   1  15   21.94    2.21
  -3   1  15   46.25    2.93
  -2   1  15  124.27    4.48
  -1   1  15  149.74    3.77
   0   1  15  118.57    3.29
   1   1  15   68.16    2.53
   2   1  15  338.36    6.80
   3   1  15  472.62    8.28
   4   1  15  304.92    6.94
   5   1  15   81.27    3.82
   6   1  15   37.97    2.83
   7   1  15  107.73    4.79
  -6   2  15    0.54    1.53
  -5   2  15   90.90    4.34
  -4   2  15    1.64    1.05
  -3   2  15    1.03    0.94
  -2   2  15   63.41    2.59
  -1   2  15   15.10    1.41
   0   2  15    8.83    1.20
   1   2  15   17.49    1.76
   2   2  15  176.07    4.98
   3   2  15    0.81    0.88
   4   2  15   81.48    3.56
   5   2  15    0.53    1.14
   6   2  15    0.62    1.24
   7   2  15    5.97    1.63
   8   2  15   12.26    2.03
  -6   3  15  100.22    4.11
  -5   3  15  174.60    5.02
  -4   3  15  137.15    4.09
  -3   3  15   46.92    2.40
  -2   3  15   38.06    2.09
  -1   3  15  311.19    5.50
   0   3  15  712.29   10.46
   1   3  15  677.51   10.05
   2   3  15  353.59    7.16
   3   3  15   43.53    2.61
   4   3  15   25.75    1.70
   5   3  15   78.14    3.60
   6   3  15  189.28    5.75
   7   3  15  164.00    5.60
   8   3  15  108.22    4.82
  -5   4  15   17.11    1.87
  -4   4  15   25.65    2.02
  -3   4  15   -0.82    0.96
  -2   4  15   37.92    2.17
  -1   4  15  137.96    4.74
   0   4  15   29.74    2.32
   1   4  15   10.54    1.52
   2   4  15   25.28    2.12
   3   4  15    1.03    1.06
   4   4  15    6.74    1.35
   5   4  15    2.59    0.97
   6   4  15   32.73    2.52
   7   4  15   12.04    1.85
   8   4  15    0.67    1.31
   9   4  15   21.99    3.55
  -5   5  15   54.35    3.58
  -4   5  15   99.61    3.68
  -3   5  15  129.55    4.92
  -2   5  15  190.88    5.90
  -1   5  15  295.01    7.13
   0   5  15   61.71    3.27
   1   5  15   40.14    2.64
   2   5  15   96.88    3.94
   3   5  15  143.98    4.74
   4   5  15  232.91    6.02
   5   5  15  285.02    5.36
   6   5  15   68.98    2.77
   7   5  15  109.19    4.48
   8   5  15  189.00    6.11
   9   5  15  149.27    5.72
  -4   6  15    9.04    1.91
  -3   6  15  123.20    5.06
  -2   6  15   11.39    1.86
  -1   6  15    6.42    1.55
   0   6  15    4.91    1.34
   1   6  15   12.66    1.80
   2   6  15   -0.08    0.98
   3   6  15    1.22    1.10
   4   6  15    0.34    1.03
   5   6  15   25.81    2.24
   6   6  15   79.75    3.00
   7   6  15  165.33    5.47
   8   6  15   23.67    2.47
   9   6  15   15.57    2.31
  -3   7  15  146.28    7.94
  -2   7  15   93.62    4.46
  -1   7  15  260.97    7.15
   0   7  15  246.14    9.73
   1   7  15   37.49    2.77
   2   7  15   29.52    2.43
   3   7  15    9.64    1.64
   4   7  15  238.51    6.40
   5   7  15  333.21    7.59
   6   7  15  327.93    7.59
   7   7  15  138.08    4.05
   8   7  15   45.64    3.15
   9   7  15  147.10    5.61
  -2   8  15   -0.63    2.39
  -1   8  15    0.25    1.42
   0   8  15    5.08    1.51
   1   8  15    2.19    1.34
   2   8  15    1.94    1.35
   3   8  15    0.41    1.07
   4   8  15   12.55    1.74
   5   8  15   33.23    2.62
   6   8  15    4.47    1.39
   7   8  15    4.68    1.25
   8   8  15   13.70    1.63
   9   8  15   -0.52    1.41
   0   9  15    7.69    1.80
   1   9  15   72.98    3.97
   2   9  15  337.69    8.24
   3   9  15  410.26   12.70
   4   9  15  178.73    5.89
   5   9  15  168.24    5.72
   6   9  15   47.57    3.16
   7   9  15   59.06    3.57
   8   9  15  131.09    4.20
   9   9  15  112.52    4.02
   2  10  15   61.03    3.77
   3  10  15   -0.20    1.36
   4  10  15   13.72    2.03
   5  10  15    0.89    1.35
   6  10  15    8.90    1.80
   7  10  15   30.18    2.71
   8  10  15   15.39    2.28
   9  10  15   53.30    3.55
   4  11  15  140.76    7.81
   5  11  15  213.49    9.54
   6  11  15   79.38    5.94
   7  11  15   47.49    4.78
  -4  -4  16  107.13    7.05
  -3  -4  16  213.85    6.79
  -2  -4  16   60.07    5.25
  -1  -4  16   43.05    4.55
   0  -4  16  105.06    6.83
   1  -4  16   65.41    3.93
  -5  -3  16   32.27    4.20
  -4  -3  16   20.22    2.39
  -3  -3  16   21.30    2.44
  -2  -3  16    4.47    1.55
  -1  -3  16   16.17    2.93
   0  -3  16   -0.26    2.17
   1  -3  16   15.94    2.23
   2  -3  16   13.28    2.10
   3  -3  16   55.23    4.94
  -5  -2  16   73.40    4.15
  -4  -2  16   73.41    3.99
  -3  -2  16  127.49    5.04
  -2  -2  16  322.66    7.81
  -1  -2  16  280.41    7.12
   0  -2  16   55.77    4.54
   1  -2  16   11.53    2.82
   2  -2  16   21.61    2.30
   3  -2  16   85.36    6.10
   4  -2  16  258.33   10.75
  -5  -1  16    4.99    1.65
  -4  -1  16   19.81    2.28
  -3  -1  16   25.68    2.43
  -2  -1  16    4.56    1.49
  -1  -1  16    0.81    1.29
   0  -1  16   20.89    2.10
   1  -1  16   19.89    2.87
   2  -1  16    1.91    1.96
   3  -1  16   33.64    3.79
   4  -1  16    0.63    2.02
   5  -1  16    3.46    2.28
  -6   0  16  123.84    7.45
  -5   0  16  333.52    8.42
  -4   0  16  262.98    7.23
  -3   0  16  159.93    5.49
  -2   0  16   34.05    2.62
  -1   0  16   20.98    2.08
   0   0  16   63.20    3.30
   1   0  16  115.45    4.25
   3   0  16  166.94    7.58
   4   0  16   93.52    6.00
   5   0  16  106.08    6.69
   6   0  16  218.72    9.90
  -6   1  16   86.05    6.27
  -5   1  16   10.99    1.96
  -4   1  16   11.35    1.88
  -3   1  16    8.91    1.70
  -2   1  16   27.18    2.38
  -1   1  16    4.17    1.32
   0   1  16    0.93    1.16
   1   1  16    2.33    1.18
   2   1  16    5.50    1.37
   3   1  16   29.26    3.53
   4   1  16   32.49    2.53
   5   1  16   26.52    2.43
   6   1  16   -0.19    1.34
   7   1  16    2.32    2.24
  -5   2  16  159.67    5.85
  -4   2  16  124.95    5.02
  -3   2  16    9.35    1.69
  -2   2  16   76.70    2.94
  -1   2  16  142.13    3.84
   0   2  16  203.60    5.63
   1   2  16  227.20    5.89
   2   2  16   92.88    3.79
   3   2  16  235.09    5.97
   4   2  16  408.86    8.14
   5   2  16  150.90    5.18
   6   2  16    3.31    1.47
   7   2  16   85.96    4.33
  -5   3  16   22.26    2.05
  -4   3  16   21.65    1.92
  -3   3  16   63.15    2.81
  -2   3  16   18.92    1.64
  -1   3  16   23.56    2.16
   0   3  16    8.10    1.49
   1   3  16   40.28    2.65
   2   3  16   60.23    3.15
   3   3  16   66.05    3.29
   4   3  16    6.19    2.05
   5   3  16    4.53    1.39
   6   3  16   15.14    1.95
   7   3  16   27.99    2.59
   8   3  16    2.81    2.27
  -5   4  16   78.81    4.20
  -4   4  16  129.86    4.21
  -3   4  16  122.39    3.95
  -2   4  16   85.66    4.01
  -1   4  16   95.75    4.13
   0   4  16  235.52    6.31
   1   4  16  330.32    7.35
   2   4  16  229.79    6.10
   3   4  16   91.23    3.88
   4   4  16  140.69    4.78
   5   4  16  116.25    6.43
   6   4  16   94.02    4.17
   7   4  16   89.93    4.28
   8   4  16  128.21    5.28
  -4   5  16    1.73    1.29
  -3   5  16    9.48    2.57
  -2   5  16    0.38    1.29
  -1   5  16    5.78    1.42
   0   5  16   17.54    2.05
   1   5  16    3.54    1.28
   2   5  16   22.19    2.12
   3   5  16   87.35    3.86
   4   5  16   17.56    1.96
   5   5  16    8.19    1.57
   6   5  16    6.47    1.54
   7   5  16    0.90    1.34
   8   5  16    8.91    1.89
  -3   6  16  150.48    5.74
  -2   6  16  345.53    8.43
  -1   6  16  385.64    8.70
   0   6  16  199.13    6.12
   1   6  16  132.86    4.95
   2   6  16   70.96    3.62
   3   6  16  232.93    6.41
   4   6  16  114.07    4.50
   5   6  16   84.98    3.93
   6   6  16  216.57    6.23
   7   6  16  147.33    5.31
   8   6  16  312.13    8.01
   9   6  16  383.04   13.02
  -2   7  16   20.11    2.42
  -1   7  16    7.31    1.78
   0   7  16    3.79    1.54
   1   7  16   16.44    2.11
   2   7  16    0.17    1.22
   3   7  16   11.50    1.79
   4   7  16   25.19    2.31
   5   7  16   99.99    4.34
   6   7  16    6.50    1.55
   7   7  16   53.80    3.33
   8   7  16   73.72    3.99
   9   7  16   33.08    4.18
  -1   8  16   56.44    5.29
   0   8  16  154.99    5.79
   1   8  16  118.14    4.98
   2   8  16   81.14    4.08
   3   8  16  109.10    4.64
   4   8  16  173.92    5.83
   5   8  16  124.71    4.96
   6   8  16  239.51    6.85
   7   8  16  246.36    7.03
   8   8  16  132.75    4.25
   9   8  16  115.61    7.11
   1   9  16    1.73    1.46
   2   9  16  147.77    5.66
   3   9  16   10.05    1.86
   4   9  16   33.77    2.85
   5   9  16    3.44    1.47
   6   9  16    4.26    1.52
   7   9  16    2.33    1.62
   8   9  16   12.40    2.95
   9   9  16   13.35    3.11
   4  10  16  493.64   14.52
   5  10  16  161.94    5.99
   6  10  16   84.19    4.39
   7  10  16   96.61    6.69
  -3  -3  17  163.81    8.57
  -2  -3  17  204.90    6.58
  -1  -3  17   56.79    5.12
   0  -3  17   58.59    5.23
   1  -3  17   75.85    5.82
   2  -3  17   28.50    3.92
  -4  -2  17   26.87    2.69
  -3  -2  17   13.63    2.18
  -2  -2  17   19.50    2.44
  -1  -2  17   15.16    2.08
   0  -2  17    1.18    1.92
   1  -2  17   31.76    3.99
   3  -2  17   59.96    5.43
  -4  -1  17  127.90    5.32
  -3  -1  17   53.26    3.49
  -2  -1  17  242.12    6.90
  -1  -1  17  283.34    7.30
   0  -1  17  144.56    7.19
   1  -1  17   67.65    4.98
   3  -1  17    4.18    2.25
   4  -1  17   70.64    5.72
  -5   0  17   -0.28    2.08
  -4   0  17    0.16    1.43
  -3   0  17   42.02    3.10
  -2   0  17   24.26    2.36
  -1   0  17   10.65    1.81
   0   0  17    4.84    1.53
   4   0  17    9.44    2.57
   5   0  17    1.99    2.27
  -5   1  17  172.00    8.65
  -4   1  17  346.74    8.56
  -3   1  17  180.28    5.99
  -2   1  17  132.76    5.01
  -1   1  17   51.53    3.13
   0   1  17    1.54    1.79
   1   1  17   46.40    4.19
   5   1  17   21.43    2.32
   6   1  17   96.13    4.63
  -5   2  17   13.80    3.03
  -4   2  17   21.64    2.43
  -3   2  17    8.96    1.81
  -2   2  17   12.00    1.85
  -1   2  17   48.77    4.56
   0   2  17    6.39    1.51
   1   2  17    0.64    1.21
   2   2  17   -0.11    1.18
   3   2  17    4.41    2.13
   4   2  17    0.00    2.13
   5   2  17   64.66    3.58
   6   2  17    4.62    1.67
  -5   3  17  140.59    7.87
  -4   3  17  141.94    7.54
  -3   3  17  156.36    4.48
  -2   3  17   53.84    3.30
  -1   3  17  236.86    6.51
   0   3  17  244.09    6.51
   1   3  17  160.96    5.25
   2   3  17  146.82    5.01
   3   3  17  214.62    6.00
   4   3  17  290.64   10.13
   5   3  17  144.05    7.41
   6   3  17   27.71    2.57
   7   3  17   95.05    4.61
  -4   4  17   16.73    2.27
  -3   4  17   18.21    2.20
  -2   4  17   18.00    2.15
  -1   4  17    0.82    1.21
   0   4  17   45.60    3.00
   1   4  17    6.68    2.18
   2   4  17   31.16    2.51
   3   4  17    8.52    1.65
   4   4  17    3.40    1.34
   5   4  17    3.37    2.12
   6   4  17   64.05    3.63
   7   4  17   43.25    3.17
  -3   5  17  119.88    7.16
  -2   5  17   95.76    4.54
  -1   5  17   28.32    2.54
   0   5  17  302.75    7.58
   1   5  17  203.08    6.13
   2   5  17  279.01    7.11
   3   5  17  226.06    6.38
   4   5  17   93.33    4.16
   5   5  17   53.75    3.21
   6   5  17   56.31    4.93
   7   5  17  183.60    6.12
   8   5  17  162.82    8.40
  -2   6  17    8.20    1.88
  -1   6  17    0.59    1.35
   0   6  17   50.25    3.32
   1   6  17   69.92    3.78
   2   6  17    2.37    1.35
   3   6  17    5.81    1.52
   4   6  17   58.93    3.41
   5   6  17   10.47    1.69
   6   6  17    4.61    1.57
   7   6  17   16.40    3.16
   8   6  17    0.75    2.59
   0   7  17  289.44    7.84
   1   7  17   80.00    4.15
   2   7  17   15.34    2.05
   3   7  17  122.03    4.92
   4   7  17  109.69    4.68
   5   7  17   60.85    3.55
   6   7  17   26.70    2.52
   7   7  17   31.48    2.75
   1   8  17    1.53    1.54
   2   8  17    2.85    1.57
   3   8  17    3.40    1.46
   4   8  17   -0.89    1.20
   5   8  17    8.02    1.72
   6   8  17    4.96    1.61
   7   8  17    0.90    2.04
   4   9  17   10.43    1.98
   5   9  17   61.07    3.76
   6   9  17  286.08   11.23
   7   9  17  191.00    9.24
   8   9  17   61.48    5.38
  -2  -2  18  306.73    8.17
  -1  -2  18  216.95    9.53
   0  -2  18   34.47    4.15
  -3  -1  18    1.31    2.16
  -2  -1  18   18.89    2.46
  -1  -1  18    6.19    1.68
   0  -1  18   16.47    2.99
  -4   0  18  132.22    7.61
  -3   0  18  101.22    4.76
  -2   0  18  104.94    4.71
  -1   0  18  114.49    4.83
   0   0  18   64.59    5.23
  -4   1  18    1.34    2.09
  -3   1  18   -0.71    1.51
  -2   1  18   49.49    3.30
  -1   1  18   75.12    5.75
   0   1  18    7.93    2.44
   1   1  18   18.92    3.01
  -4   2  18  139.18    7.71
  -3   2  18  235.77    9.61
  -2   2  18  218.33    9.81
  -1   2  18   97.93    6.50
   0   2  18   60.56    5.09
   1   2  18   49.83    4.58
   2   2  18  134.92    7.09
   3   2  18  194.24    8.36
   4   2  18  179.48    8.26
   5   2  18   32.26    3.93
   6   2  18   35.47    4.32
  -4   3  18   19.72    3.36
  -2   3  18    2.66    2.10
  -1   3  18    9.13    1.78
   0   3  18   10.31    1.74
   1   3  18   37.89    2.82
   2   3  18   41.54    2.89
   3   3  18    3.65    1.41
   4   3  18    1.10    2.11
   5   3  18    8.46    2.64
   6   3  18    3.08    2.36
  -3   4  18   21.15    3.33
  -2   4  18   16.41    2.27
  -1   4  18   67.16    3.78
   0   4  18  145.84    5.37
   1   4  18   97.54    4.37
   2   4  18   17.83    2.15
   3   4  18  107.11    4.51
   4   4  18  199.15    6.10
   5   4  18  209.42    9.21
   6   4  18  136.80    7.72
  -2   5  18    2.97    2.23
  -1   5  18   22.36    2.47
   0   5  18    5.66    1.65
   1   5  18    6.74    1.68
   2   5  18   53.24    3.35
   3   5  18    7.40    1.64
   4   5  18    4.53    1.58
   5   5  18   31.36    3.92
   6   5  18   -0.19    2.13
  -1   6  18   87.58    6.22
   0   6  18   91.20    4.50
   1   6  18  236.38    7.00
   2   6  18  239.29    6.99
   3   6  18  215.51    6.60
   4   6  18  101.04    4.56
   5   6  18    7.38    1.65
   6   6  18   37.03    4.32
   1   7  18  134.57    5.49
   2   7  18   16.43    2.24
   3   7  18    2.76    1.47
   4   7  18    5.12    1.61
   5   7  18   13.64    2.05
   6   7  18   10.20    2.54
   4   8  18   41.92    4.49
   5   8  18  134.80    7.79
   6   8  18  116.16    7.17
   7   8  18   21.75    3.53
  -1  -1  19  121.53    5.18
  -2   0  19    8.77    2.84
  -1   0  19    6.77    2.64
   0   0  19   -0.62    2.19
  -3   1  19  132.60    7.55
  -1   1  19   74.86    6.05
   0   1  19  158.54    8.34
   1   1  19  140.95    7.62
  -1   2  19   67.30    5.65
   0   2  19   69.10    5.61
   1   2  19   14.97    3.11
   0   3  19   75.26    5.92
   1   3  19   79.24    4.07
   2   3  19   38.16    2.91
   3   3  19   47.15    4.53
   4   3  19  135.15    7.44
  -2   4  19    1.44    2.20
  -1   4  19    6.50    2.51
   0   4  19   89.17    4.40
   1   4  19    2.96    1.58
   2   4  19   23.37    2.46
   3   4  19    3.38    1.55
   4   4  19    1.56    2.12
   0   5  19   82.56    5.93
   1   5  19  198.99    6.50
   2   5  19  202.34    6.52
   3   5  19  153.49    5.68
   4   5  19   98.49    4.57
   2   6  19   -0.54    1.48
   3   6  19   63.73    3.87
   4   6  19    5.75    2.56
   5   6  19    0.63    2.05
   4   7  19  231.79   10.22
   5   7  19   44.09    4.65
   6   7  19   26.43    3.75
   1   2  20  258.03   10.73
   2   3  20   15.16    3.15
   1   4  20    8.93    2.83
   2   4  20   25.34    2.63
   3   4  20   25.20    3.66
   4   5  20   -3.96    2.03
   0   0   0    0.00    0.00
;
_shelx_hkl_checksum     56119
_shelx_res_file
;
TITL AG2SCN #1658 for VL/MS in P-1
    ag2scn.res
    created by SHELXL-2018/3 at 14:21:54 on 28-Jan-2022
REM EXTI refined to 0.000000
rem DELU
REM +++ DELU
CELL 0.71073 10.1813 10.2237 15.0154 73.446 82.398 61.781
ZERR 2 0.0006 0.0006 0.0009 0.002 0.002 0.002
LATT 1
SFAC C H N S Ag B F
UNIT 40 64 16 4 2 2 8
L.S. 12
PLAN  9
SIZE 0.3 0.2 0.14
TEMP -123
BOND $H
CONF
fmap 2
acta 55
OMIT -4 180
OMIT 0 0 1
OMIT -1 1 0
OMIT -1 1 1
OMIT 5 4 4
OMIT -1 1 3
OMIT 2 0 4
OMIT -2 -2 7
OMIT 0 1 5
OMIT -2 0 5
REM <olex2.extras>
REM <HklSrc "%.\\AG2SCN.HKL">
REM </olex2.extras>
WGHT    0.038100
FVAR       0.47020
AG1'  5    0.000000    1.000000    0.500000    10.50000    0.02112    0.02284 =
         0.01874   -0.00835    0.00187   -0.00723
S1    4    0.809646    0.736911    0.892538    11.00000    0.03142    0.02153 =
         0.02038   -0.00316   -0.00034   -0.01508
C2    1    0.708028    0.661111    0.848889    11.00000    0.03726    0.02474 =
         0.02590    0.00004   -0.01216   -0.01597
AFIX  23
H2A   2    0.607906    0.695424    0.877628    11.00000   -1.20000
H2B   2    0.693997    0.706560    0.781044    11.00000   -1.20000
AFIX   0
C3    1    0.781804    0.486788    0.866771    11.00000    0.03232    0.02772 =
         0.02040   -0.00680   -0.00365   -0.01627
AFIX  23
H3A   2    0.713163    0.458039    0.845737    11.00000   -1.20000
H3B   2    0.873060    0.454056    0.828479    11.00000   -1.20000
AFIX   0
N4    3    0.822241    0.402092    0.963997    11.00000    0.02079    0.01576 =
         0.02011   -0.00582   -0.00024   -0.00807
C5    1    0.693533    0.430797    1.026632    11.00000    0.02125    0.02101 =
         0.02792   -0.00734    0.00174   -0.01202
AFIX  23
H5A   2    0.670968    0.342854    1.040685    11.00000   -1.20000
H5B   2    0.605698    0.523292    0.994610    11.00000   -1.20000
AFIX   0
C6    1    0.718928    0.454032    1.117512    11.00000    0.02503    0.02182 =
         0.02224   -0.00640    0.00552   -0.01281
AFIX  23
H6A   2    0.628725    0.472071    1.156554    11.00000   -1.20000
H6B   2    0.802780    0.359104    1.151443    11.00000   -1.20000
AFIX   0
N7    3    0.752187    0.583215    1.103575    11.00000    0.02215    0.01793 =
         0.01957   -0.00683    0.00247   -0.00946
C8    1    0.686855    0.828049    0.979891    11.00000    0.02529    0.01591 =
         0.02859   -0.00518   -0.00312   -0.00728
AFIX  23
H8A   2    0.739632    0.865178    1.009359    11.00000   -1.20000
H8B   2    0.598490    0.919414    0.947553    11.00000   -1.20000
AFIX   0
C9    1    0.632172    0.732183    1.056472    11.00000    0.01998    0.01958 =
         0.02921   -0.00935    0.00287   -0.00652
AFIX  23
H9A   2    0.578197    0.791050    1.103106    11.00000   -1.20000
H9B   2    0.560508    0.713840    1.029639    11.00000   -1.20000
AFIX   0
C41   1    0.916051    0.238395    0.974071    11.00000    0.02462    0.01971 =
         0.03102   -0.00913   -0.00159   -0.00675
AFIX  23
H41C  2    0.946423    0.187697    1.039954    11.00000   -1.20000
H41D  2    1.007482    0.222817    0.936645    11.00000   -1.20000
AFIX   0
C42   1    0.839868    0.165147    0.944212    11.00000    0.03596    0.01960 =
         0.02991   -0.00979    0.00603   -0.01178
N43   3    0.776178    0.115603    0.919547    11.00000    0.05614    0.03905 =
         0.04277   -0.02029    0.01109   -0.03196
C71   1    0.799901    0.587460    1.189701    11.00000    0.02765    0.02815 =
         0.02180   -0.01064    0.00497   -0.01377
AFIX  23
H71C  2    0.828128    0.671450    1.176321    11.00000   -1.20000
H71D  2    0.889447    0.489696    1.213719    11.00000   -1.20000
AFIX   0
C72   1    0.683065    0.611099    1.262230    11.00000    0.04082    0.03145 =
         0.02401   -0.01141    0.00581   -0.01602
N73   3    0.589431    0.627959    1.314727    11.00000    0.05468    0.05393 =
         0.03504   -0.01598    0.02072   -0.02267
AG1   5    1.000000    0.500000    1.000000    10.50000    0.01716    0.02577 =
         0.02614   -0.01193    0.00062   -0.00879
S1'   4    0.105138    1.097966    0.345631    11.00000    0.03549    0.02314 =
         0.02031   -0.00607    0.00362   -0.01553
C2'   1    0.076731    0.989658    0.279461    11.00000    0.03799    0.02681 =
         0.01659   -0.00464    0.00060   -0.01713
AFIX  23
H2'A  2   -0.031759    1.033563    0.269579    11.00000   -1.20000
H2'B  2    0.122681    1.005841    0.217583    11.00000   -1.20000
AFIX   0
C3'   1    0.137874    0.816966    0.321405    11.00000    0.02900    0.02431 =
         0.01796   -0.00842    0.00240   -0.01298
AFIX  23
H3'A  2    0.106138    0.773825    0.282131    11.00000   -1.20000
H3'B  2    0.248144    0.768802    0.320401    11.00000   -1.20000
AFIX   0
N4'   3    0.088543    0.776494    0.417278    11.00000    0.02410    0.02010 =
         0.01689   -0.00430   -0.00144   -0.01021
C5'   1    0.207498    0.651638    0.481369    11.00000    0.02840    0.01765 =
         0.02029   -0.00558   -0.00256   -0.00746
AFIX  23
H5'A  2    0.247413    0.556719    0.459982    11.00000   -1.20000
H5'B  2    0.164196    0.632522    0.543841    11.00000   -1.20000
AFIX   0
C6'   1    0.334616    0.685559    0.488790    11.00000    0.02212    0.02338 =
         0.02296   -0.01079    0.00026   -0.00535
AFIX  23
H6'A  2    0.409806    0.597136    0.532877    11.00000   -1.20000
H6'B  2    0.382879    0.696731    0.427293    11.00000   -1.20000
AFIX   0
N7'   3    0.287267    0.826265    0.520282    11.00000    0.02079    0.02390 =
         0.02133   -0.01054   -0.00008   -0.00763
C8'   1    0.353563    0.924709    0.467004    11.00000    0.02586    0.03486 =
         0.03412   -0.01502    0.00402   -0.01693
AFIX  23
H8'A  2    0.463408    0.863294    0.469830    11.00000   -1.20000
H8'B  2    0.326722    1.008418    0.497214    11.00000   -1.20000
AFIX   0
C9'   1    0.306092    0.995950    0.365135    11.00000    0.03272    0.03706 =
         0.03188   -0.01071    0.00968   -0.02271
AFIX  23
H9'A  2    0.350110    0.913493    0.332084    11.00000   -1.20000
H9'B  2    0.348054    1.068318    0.337295    11.00000   -1.20000
AFIX   0
C41'  1   -0.039028    0.747230    0.421781    11.00000    0.02795    0.02425 =
         0.02314   -0.00549   -0.00086   -0.01233
AFIX  23
H41A  2   -0.120886    0.839174    0.384023    11.00000   -1.20000
H41B  2   -0.073772    0.732035    0.486932    11.00000   -1.20000
AFIX   0
C42'  1   -0.009160    0.611848    0.388737    11.00000    0.03386    0.03188 =
         0.02376   -0.00334   -0.00322   -0.02008
N43'  3    0.013025    0.509391    0.362150    11.00000    0.05196    0.03802 =
         0.03412   -0.01032   -0.00136   -0.02806
C71'  1    0.312700    0.788673    0.619629    11.00000    0.02606    0.03190 =
         0.02474   -0.01344   -0.00366   -0.00519
AFIX  23
H71A  2    0.258848    0.730041    0.653272    11.00000   -1.20000
H71B  2    0.270607    0.885113    0.639567    11.00000   -1.20000
AFIX   0
C72'  1    0.472411    0.697687    0.645963    11.00000    0.03511    0.05213 =
         0.03714   -0.02535   -0.00987   -0.00532
N73'  3    0.596012    0.627695    0.662275    11.00000    0.03684    0.09893 =
         0.06521   -0.05090   -0.01900    0.00169
B1    6    0.291136    0.997286    0.799786    11.00000    0.03153    0.02384 =
         0.03141   -0.01128   -0.00747   -0.00749
F1    7    0.283899    0.861252    0.815491    11.00000    0.09173    0.03130 =
         0.04211   -0.00554   -0.00298   -0.03302
F2    7    0.337081    1.033400    0.708855    11.00000    0.05036    0.04772 =
         0.03912   -0.00846    0.00200   -0.02671
F3    7    0.150104    1.113351    0.810489    11.00000    0.03279    0.04428 =
         0.06280   -0.02456   -0.00107   -0.00729
F4    7    0.388272    0.985160    0.860479    11.00000    0.04528    0.07557 =
         0.06468   -0.03960   -0.02264   -0.01056
HKLF 4
REM  AG2SCN #1658 for VL/MS in P-1
REM wR2 = 0.0624, GooF = S = 1.067, Restrained GooF = 1.067 for all data
REM R1 = 0.0231 for 5420 Fo > 4sig(Fo) and 0.0270 for all 6151 data
REM 328 parameters refined using 0 restraints
END
WGHT      0.0381      0.0000
REM Highest difference peak  0.462,  deepest hole -0.335,  1-sigma level  0.061
Q1    1   0.0814  1.0190  0.4976  11.00000  0.05    0.46
Q2    1   1.0655  0.5423  0.9960  11.00000  0.05    0.44
Q3    1  -0.0030  1.0411  0.4420  11.00000  0.05    0.41
Q4    1   0.9971  0.4595  1.0597  11.00000  0.05    0.36
Q5    1   0.7116  0.4341  1.0698  11.00000  0.05    0.33
Q6    1   0.3008  0.8155  0.5636  11.00000  0.05    0.32
Q7    1   0.7629  0.4177  0.9929  11.00000  0.05    0.32
Q8    1   0.1506  1.0433  0.8541  11.00000  0.05    0.32
Q9    1   0.8052  0.4499  0.9207  11.00000  0.05    0.32
;
_shelx_res_checksum     9496
data_AgL2SCN
_audit_creation_method
;
Olex2 1.2
(compiled 2018.05.29 svn.r3508 for OlexSys, GUI svn.r5506)
;
_chemical_name_systematic
;
[4,7-Bis(2-cyanoethyl)-1-thia-4,7-diazacyclononane-\
\k^3^<i>N</i>,<i>N</i>',<i>S</i>](thiocyanato-\k<i>S</i>)silver(I)
;
_chemical_name_common     ?
_chemical_formula_moiety     'C13 H20 Ag N5 S2'
_chemical_formula_sum     'C13 H20 Ag N5 S2'
_chemical_formula_iupac     '[Ag (C12 H20 N4 S) (N C S)]'
_chemical_formula_weight     418.33
_chemical_melting_point     ?
_space_group_crystal_system     triclinic
_space_group_name_H-M_alt     'P -1'
_space_group_name_Hall     '-P 1'
loop_
    _space_group_symop_operation_xyz
    'x, y, z'
    '-x, -y, -z'
_cell_length_a     8.4426(6)
_cell_length_b     8.5739(6)
_cell_length_c     11.8497(8)
_cell_angle_alpha     96.5850(10)
_cell_angle_beta     99.0230(10)
_cell_angle_gamma     95.3130(10)
_cell_volume     836.190(10)
_cell_formula_units_Z     2
_cell_measurement_reflns_used     4102
_cell_measurement_theta_min     2.4
_cell_measurement_theta_max     28.69
_cell_measurement_temperature     150(2)
_exptl_crystal_description     'Block'
_exptl_crystal_colour     colourless
_exptl_crystal_size_max     0.36
_exptl_crystal_size_mid     0.30
_exptl_crystal_size_min     0.07
_exptl_crystal_density_diffrn     1.661
_exptl_crystal_density_meas     ?
_exptl_crystal_density_method     ?
_exptl_crystal_F_000     424
_exptl_absorpt_coefficient_mu     1.455
_exptl_absorpt_correction_type     integration
_exptl_absorpt_process_details
;
(SHELXTL; Sheldrick, 2008)
;
_exptl_absorpt_correction_T_min     0.606
_exptl_absorpt_correction_T_max     0.819
_exptl_special_details     ?
_diffrn_ambient_temperature     150(2)
_diffrn_source     ?
_diffrn_radiation_type     MoK\a
_diffrn_radiation_wavelength     0.71073
_diffrn_radiation_monochromator     'graphite'
_diffrn_measurement_device_type     'Bruker SMART1000 CCD area-detector'
_diffrn_measurement_method     'omega'
_diffrn_detector_area_resol_mean     8.336
_diffrn_reflns_number     3668
_diffrn_reflns_av_R_equivalents     0.022
_diffrn_reflns_av_unetI/netI     0.019
_diffrn_reflns_theta_min     1.755
_diffrn_reflns_theta_max     28.683
_diffrn_reflns_theta_full     26.000
_diffrn_measured_fraction_theta_max     0.850
_diffrn_measured_fraction_theta_full     0.974
_diffrn_reflns_limit_h_min     -11
_diffrn_reflns_limit_h_max     10
_diffrn_reflns_limit_k_min     -11
_diffrn_reflns_limit_k_max     11
_diffrn_reflns_limit_l_min     -15
_diffrn_reflns_limit_l_max     15
_refine_special_details
;
Diffraction data were collected on Stoe STADI4 4-circle and Bruker
SMART CCD area detector diffractometers. Structures were solved by direct
methods and developed by iterative cycles of least-squares refinement on
<i>F</i>^2^ and difference Fourier synthesis.
;
_reflns_number_total     5159
_reflns_number_gt     3401
_reflns_threshold_expression     'I > 2\s(I)'
_refine_ls_structure_factor_coef     Fsqd
_refine_ls_matrix_type     full
_refine_ls_R_factor_all     0.0228
_refine_ls_R_factor_gt     0.0208
_refine_ls_wR_factor_gt     0.0546
_refine_ls_wR_factor_ref     0.0554
_refine_ls_goodness_of_fit_ref     1.055
_refine_ls_restrained_S_all     1.055
_refine_ls_number_reflns     3668
_refine_ls_number_parameters     190
_refine_ls_number_restraints     0
_refine_ls_hydrogen_treatment     constr
_refine_ls_weighting_scheme     calc
_refine_ls_weighting_details
              'w=1/[\s^2^(Fo^2^)+(0.0321P)^2^+0.1835P] where P=(Fo^2^+2Fc^2^)/3'
_atom_sites_solution_hydrogens     geom
_atom_sites_solution_primary     direct
_atom_sites_solution_secondary     difmap
_refine_ls_shift/su_max     0.001
_refine_ls_shift/su_mean     0.000
_refine_diff_density_max     0.340
_refine_diff_density_min     -0.406
_refine_ls_extinction_method     none
_refine_ls_extinction_coef     .
loop_
    _atom_type_symbol
    _atom_type_description
    _atom_type_scat_dispersion_real
    _atom_type_scat_dispersion_imag
    _atom_type_scat_source
    'C' 'C' 0.0033 0.0016
                         'International Tables Vol C Tables 4.2.6.8 and 6.1.1.4'
    'H' 'H' 0.0000 0.0000
                         'International Tables Vol C Tables 4.2.6.8 and 6.1.1.4'
    'N' 'N' 0.0061 0.0033
                         'International Tables Vol C Tables 4.2.6.8 and 6.1.1.4'
    'S' 'S' 0.1246 0.1234
                         'International Tables Vol C Tables 4.2.6.8 and 6.1.1.4'
    'Ag' 'Ag' -0.8971 1.1015
                         'International Tables Vol C Tables 4.2.6.8 and 6.1.1.4'
_computing_data_collection
;
SMART (Bruker, 1998)
;
_computing_cell_refinement
;
SMART (Bruker, 1998)
;
_computing_data_reduction
;
SAINT (Bruker, 1999)
;
_computing_structure_solution
;
SHELXS97 (Sheldrick, 2008)
;
_computing_structure_refinement
;
SHELXL2018 (Sheldrick, 2015)
;
_computing_molecular_graphics
;
OLEX2 (Dolomanov <i>et al.</i>, 2009) and Mercury (Macrae <i>et al.</i>,
2020)
;
_computing_publication_material
;
OLEX2 (Dolomanov <i>et al.</i>, 2009)
;
loop_
    _atom_site_type_symbol
    _atom_site_label
    _atom_site_fract_x
    _atom_site_fract_y
    _atom_site_fract_z
    _atom_site_U_iso_or_equiv
    _atom_site_adp_type
    _atom_site_calc_flag
    _atom_site_occupancy
    _atom_site_disorder_assembly
    _atom_site_disorder_group
    Ag Ag1 0.45271(2) 0.67967(2) 0.39303(2) 0.02735(6) Uani d 1 . .
    C C 0.5932(2) 0.4009(2) 0.26281(19) 0.0313(4) Uani d 1 . .
    N N 0.5567(2) 0.3379(2) 0.16981(19) 0.0448(5) Uani d 1 . .
    S S1 0.30887(6) 0.91065(6) 0.45249(4) 0.02851(11) Uani d 1 . .
    C C2 0.1077(2) 0.8015(2) 0.41856(16) 0.0284(4) Uani d 1 . .
    H H2A 0.099204 0.725699 0.474927 0.034 Uiso calc 1 . .
    H H2B 0.027710 0.877085 0.429162 0.034 Uiso calc 1 . .
    S S 0.65402(7) 0.49300(7) 0.39676(4) 0.03595(12) Uani d 1 . .
    C C3 0.0617(2) 0.7106(2) 0.29747(16) 0.0248(4) Uani d 1 . .
    H H3A -0.046607 0.651542 0.290188 0.030 Uiso calc 1 . .
    H H3B 0.054769 0.787191 0.240856 0.030 Uiso calc 1 . .
    N N4 0.17585(17) 0.59921(17) 0.26873(13) 0.0223(3) Uani d 1 . .
    C C5 0.2127(2) 0.5974(2) 0.15067(15) 0.0244(4) Uani d 1 . .
    H H5A 0.111349 0.567238 0.094771 0.029 Uiso calc 1 . .
    H H5B 0.285671 0.515680 0.137477 0.029 Uiso calc 1 . .
    C C6 0.2913(2) 0.7554(2) 0.12755(15) 0.0243(4) Uani d 1 . .
    H H6A 0.320174 0.742555 0.049455 0.029 Uiso calc 1 . .
    H H6B 0.212044 0.833452 0.128798 0.029 Uiso calc 1 . .
    N N7 0.43751(17) 0.81746(17) 0.21205(13) 0.0222(3) Uani d 1 . .
    C C8 0.4433(2) 0.9845(2) 0.25684(16) 0.0262(4) Uani d 1 . .
    H H8A 0.429733 1.045962 0.190860 0.031 Uiso calc 1 . .
    H H8B 0.551691 1.020002 0.302759 0.031 Uiso calc 1 . .
    C C71 0.5874(2) 0.7824(2) 0.17176(16) 0.0241(4) Uani d 1 . .
    H H71A 0.577751 0.668412 0.142763 0.029 Uiso calc 1 . .
    H H71B 0.677022 0.803938 0.238190 0.029 Uiso calc 1 . .
    C C72 0.6311(2) 0.8775(2) 0.07605(16) 0.0261(4) Uani d 1 . .
    H H72A 0.543288 0.855754 0.008450 0.031 Uiso calc 1 . .
    H H72B 0.642522 0.991918 0.104194 0.031 Uiso calc 1 . .
    C C73 0.7826(2) 0.8348(2) 0.04165(16) 0.0304(4) Uani d 1 . .
    N N74 0.8999(2) 0.7988(3) 0.01779(17) 0.0445(5) Uani d 1 . .
    C C41 0.1307(2) 0.4406(2) 0.29564(16) 0.0253(4) Uani d 1 . .
    H H41A 0.111982 0.448886 0.376417 0.030 Uiso calc 1 . .
    H H41B 0.222344 0.377595 0.289955 0.030 Uiso calc 1 . .
    C C42 -0.0216(2) 0.3510(2) 0.21647(16) 0.0277(4) Uani d 1 . .
    H H42A -0.111695 0.417330 0.215439 0.033 Uiso calc 1 . .
    H H42B 0.000236 0.330067 0.136780 0.033 Uiso calc 1 . .
    C C43 -0.0679(2) 0.2013(2) 0.25739(17) 0.0283(4) Uani d 1 . .
    N N44 -0.1000(2) 0.0852(2) 0.29014(16) 0.0380(4) Uani d 1 . .
    C C9 0.3168(2) 1.0231(2) 0.33171(17) 0.0290(4) Uani d 1 . .
    H H9A 0.209310 1.005667 0.281911 0.035 Uiso calc 1 . .
    H H9B 0.337299 1.136793 0.362339 0.035 Uiso calc 1 . .
loop_
    _atom_site_aniso_label
    _atom_site_aniso_U_11
    _atom_site_aniso_U_22
    _atom_site_aniso_U_33
    _atom_site_aniso_U_12
    _atom_site_aniso_U_13
    _atom_site_aniso_U_23
    Ag1 0.02301(8) 0.02802(9) 0.03002(9) 0.00191(6) -0.00023(6) 0.00685(6)
    C 0.0219(9) 0.0251(9) 0.0493(13) 0.0034(7) 0.0053(9) 0.0149(9)
    N 0.0426(11) 0.0317(9) 0.0544(12) 0.0026(8) -0.0034(9) -0.0016(8)
    S1 0.0299(2) 0.0280(2) 0.0258(2) -0.00200(19) 0.00382(19) 0.00125(17)
    C2 0.0266(9) 0.0286(9) 0.0303(10) 0.0004(8) 0.0082(8) 0.0029(7)
    S 0.0347(3) 0.0463(3) 0.0320(3) 0.0160(2) 0.0066(2) 0.0164(2)
    C3 0.0208(8) 0.0243(9) 0.0292(9) 0.0023(7) 0.0036(7) 0.0038(7)
    N4 0.0185(7) 0.0223(7) 0.0258(7) 0.0002(6) 0.0026(6) 0.0044(6)
    C5 0.0195(8) 0.0267(9) 0.0252(9) -0.0003(7) 0.0017(7) 0.0014(7)
    C6 0.0184(8) 0.0283(9) 0.0254(9) 0.0002(7) 0.0004(7) 0.0060(7)
    N7 0.0179(7) 0.0230(7) 0.0244(7) -0.0005(6) 0.0007(6) 0.0041(6)
    C8 0.0262(9) 0.0231(9) 0.0282(9) -0.0008(7) 0.0021(7) 0.0051(7)
    C71 0.0188(8) 0.0262(9) 0.0276(9) 0.0021(7) 0.0007(7) 0.0091(7)
    C72 0.0211(9) 0.0295(9) 0.0284(9) 0.0020(7) 0.0023(7) 0.0097(7)
    C73 0.0282(10) 0.0375(10) 0.0250(9) 0.0010(8) 0.0020(8) 0.0069(8)
    N74 0.0317(10) 0.0655(13) 0.0382(10) 0.0107(9) 0.0095(8) 0.0052(9)
    C41 0.0214(9) 0.0229(8) 0.0303(9) -0.0009(7) 0.0017(7) 0.0048(7)
    C42 0.0243(9) 0.0284(9) 0.0283(9) -0.0045(7) 0.0039(7) 0.0020(7)
    C43 0.0205(9) 0.0290(10) 0.0326(10) -0.0027(7) 0.0045(7) -0.0033(8)
    N44 0.0312(9) 0.0305(9) 0.0494(11) -0.0045(7) 0.0039(8) 0.0034(8)
    C9 0.0317(10) 0.0222(9) 0.0333(10) 0.0017(7) 0.0063(8) 0.0049(7)
_geom_special_details
;
 All esds (except the esd in the dihedral angle between two l.s. planes)
 are estimated using the full covariance matrix.  The cell esds are taken
 into account individually in the estimation of esds in distances, angles
 and torsion angles; correlations between esds in cell parameters are only
 used when they are defined by crystal symmetry.  An approximate (isotropic)
 treatment of cell esds is used for estimating esds involving l.s. planes.
;
loop_
    _geom_bond_atom_site_label_1
    _geom_bond_atom_site_label_2
    _geom_bond_site_symmetry_2
    _geom_bond_distance
    _geom_bond_publ_flag
    Ag1 S1 . 2.5074(5) ?
    Ag1 S . 2.4390(5) ?
    Ag1 N4 . 2.5490(14) ?
    Ag1 N7 . 2.5561(15) ?
    C N . 1.152(3) ?
    C S . 1.670(2) ?
    S1 C2 . 1.8241(19) ?
    S1 C9 . 1.8211(19) ?
    C2 H2A . 0.9900 ?
    C2 H2B . 0.9900 ?
    C2 C3 . 1.526(3) ?
    C3 H3A . 0.9900 ?
    C3 H3B . 0.9900 ?
    C3 N4 . 1.468(2) ?
    N4 C5 . 1.479(2) ?
    N4 C41 . 1.462(2) ?
    C5 H5A . 0.9900 ?
    C5 H5B . 0.9900 ?
    C5 C6 . 1.525(2) ?
    C6 H6A . 0.9900 ?
    C6 H6B . 0.9900 ?
    C6 N7 . 1.476(2) ?
    N7 C8 . 1.462(2) ?
    N7 C71 . 1.465(2) ?
    C8 H8A . 0.9900 ?
    C8 H8B . 0.9900 ?
    C8 C9 . 1.528(3) ?
    C71 H71A . 0.9900 ?
    C71 H71B . 0.9900 ?
    C71 C72 . 1.541(2) ?
    C72 H72A . 0.9900 ?
    C72 H72B . 0.9900 ?
    C72 C73 . 1.467(3) ?
    C73 N74 . 1.132(3) ?
    C41 H41A . 0.9900 ?
    C41 H41B . 0.9900 ?
    C41 C42 . 1.548(2) ?
    C42 H42A . 0.9900 ?
    C42 H42B . 0.9900 ?
    C42 C43 . 1.464(3) ?
    C43 N44 . 1.135(2) ?
    C9 H9A . 0.9900 ?
    C9 H9B . 0.9900 ?
loop_
    _geom_angle_atom_site_label_1
    _geom_angle_atom_site_label_2
    _geom_angle_atom_site_label_3
    _geom_angle_site_symmetry_1
    _geom_angle_site_symmetry_3
    _geom_angle
    _geom_angle_publ_flag
    S1 Ag1 N4 . . 79.60(4) ?
    S1 Ag1 N7 . . 79.77(4) ?
    S Ag1 S1 . . 160.21(2) ?
    S Ag1 N4 . . 119.16(4) ?
    S Ag1 N7 . . 111.02(4) ?
    N4 Ag1 N7 . . 71.15(5) ?
    N C S . . 177.7(2) ?
    C2 S1 Ag1 . . 95.16(7) ?
    C9 S1 Ag1 . . 101.15(6) ?
    C9 S1 C2 . . 103.37(9) ?
    S1 C2 H2A . . 108.3 ?
    S1 C2 H2B . . 108.3 ?
    H2A C2 H2B . . 107.4 ?
    C3 C2 S1 . . 115.81(13) ?
    C3 C2 H2A . . 108.3 ?
    C3 C2 H2B . . 108.3 ?
    C S Ag1 . . 97.17(7) ?
    C2 C3 H3A . . 108.8 ?
    C2 C3 H3B . . 108.8 ?
    H3A C3 H3B . . 107.7 ?
    N4 C3 C2 . . 113.77(15) ?
    N4 C3 H3A . . 108.8 ?
    N4 C3 H3B . . 108.8 ?
    C3 N4 Ag1 . . 110.77(10) ?
    C3 N4 C5 . . 114.32(14) ?
    C5 N4 Ag1 . . 102.34(10) ?
    C41 N4 Ag1 . . 103.42(10) ?
    C41 N4 C3 . . 112.58(14) ?
    C41 N4 C5 . . 112.35(14) ?
    N4 C5 H5A . . 108.8 ?
    N4 C5 H5B . . 108.8 ?
    N4 C5 C6 . . 113.72(14) ?
    H5A C5 H5B . . 107.7 ?
    C6 C5 H5A . . 108.8 ?
    C6 C5 H5B . . 108.8 ?
    C5 C6 H6A . . 108.9 ?
    C5 C6 H6B . . 108.9 ?
    H6A C6 H6B . . 107.7 ?
    N7 C6 C5 . . 113.24(14) ?
    N7 C6 H6A . . 108.9 ?
    N7 C6 H6B . . 108.9 ?
    C6 N7 Ag1 . . 111.38(10) ?
    C8 N7 Ag1 . . 103.40(10) ?
    C8 N7 C6 . . 114.09(14) ?
    C8 N7 C71 . . 111.70(14) ?
    C71 N7 Ag1 . . 101.89(10) ?
    C71 N7 C6 . . 113.25(14) ?
    N7 C8 H8A . . 108.5 ?
    N7 C8 H8B . . 108.5 ?
    N7 C8 C9 . . 115.13(15) ?
    H8A C8 H8B . . 107.5 ?
    C9 C8 H8A . . 108.5 ?
    C9 C8 H8B . . 108.5 ?
    N7 C71 H71A . . 108.6 ?
    N7 C71 H71B . . 108.6 ?
    N7 C71 C72 . . 114.52(14) ?
    H71A C71 H71B . . 107.6 ?
    C72 C71 H71A . . 108.6 ?
    C72 C71 H71B . . 108.6 ?
    C71 C72 H72A . . 109.5 ?
    C71 C72 H72B . . 109.5 ?
    H72A C72 H72B . . 108.1 ?
    C73 C72 C71 . . 110.56(15) ?
    C73 C72 H72A . . 109.5 ?
    C73 C72 H72B . . 109.5 ?
    N74 C73 C72 . . 177.8(2) ?
    N4 C41 H41A . . 108.7 ?
    N4 C41 H41B . . 108.7 ?
    N4 C41 C42 . . 114.42(15) ?
    H41A C41 H41B . . 107.6 ?
    C42 C41 H41A . . 108.7 ?
    C42 C41 H41B . . 108.7 ?
    C41 C42 H42A . . 109.5 ?
    C41 C42 H42B . . 109.5 ?
    H42A C42 H42B . . 108.1 ?
    C43 C42 C41 . . 110.59(16) ?
    C43 C42 H42A . . 109.5 ?
    C43 C42 H42B . . 109.5 ?
    N44 C43 C42 . . 178.4(2) ?
    S1 C9 H9A . . 108.3 ?
    S1 C9 H9B . . 108.3 ?
    C8 C9 S1 . . 116.03(14) ?
    C8 C9 H9A . . 108.3 ?
    C8 C9 H9B . . 108.3 ?
    H9A C9 H9B . . 107.4 ?
loop_
    _geom_torsion_atom_site_label_1
    _geom_torsion_atom_site_label_2
    _geom_torsion_atom_site_label_3
    _geom_torsion_atom_site_label_4
    _geom_torsion_site_symmetry_1
    _geom_torsion_site_symmetry_2
    _geom_torsion_site_symmetry_3
    _geom_torsion_site_symmetry_4
    _geom_torsion
    _geom_torsion_publ_flag
    Ag1 S1 C2 C3 . . . . -52.45(14) ?
    Ag1 S1 C9 C8 . . . . -18.86(15) ?
    Ag1 N4 C5 C6 . . . . -58.42(15) ?
    Ag1 N4 C41 C42 . . . . -170.34(13) ?
    Ag1 N7 C8 C9 . . . . -54.08(16) ?
    Ag1 N7 C71 C72 . . . . -168.44(12) ?
    S1 C2 C3 N4 . . . . 55.39(19) ?
    C2 S1 C9 C8 . . . . -116.97(15) ?
    C2 C3 N4 Ag1 . . . . -23.22(17) ?
    C2 C3 N4 C5 . . . . -138.19(15) ?
    C2 C3 N4 C41 . . . . 92.03(18) ?
    C3 N4 C5 C6 . . . . 61.40(19) ?
    C3 N4 C41 C42 . . . . 70.1(2) ?
    N4 C5 C6 N7 . . . . 54.1(2) ?
    N4 C41 C42 C43 . . . . -173.76(16) ?
    C5 N4 C41 C42 . . . . -60.7(2) ?
    C5 C6 N7 Ag1 . . . . -16.69(18) ?
    C5 C6 N7 C8 . . . . -133.28(16) ?
    C5 C6 N7 C71 . . . . 97.45(17) ?
    C6 N7 C8 C9 . . . . 67.1(2) ?
    C6 N7 C71 C72 . . . . 71.83(19) ?
    N7 C8 C9 S1 . . . . 53.5(2) ?
    N7 C71 C72 C73 . . . . 179.87(15) ?
    C8 N7 C71 C72 . . . . -58.6(2) ?
    C71 N7 C8 C9 . . . . -162.91(15) ?
    C41 N4 C5 C6 . . . . -168.71(14) ?
    C9 S1 C2 C3 . . . . 50.32(16) ?
_shelx_space_group_comment
;
The symmetry employed for this shelxl refinement is uniquely defined
by the following loop, which should always be used as a source of
symmetry information in preference to the above space-group names.
They are only intended as comments.
;
_shelx_estimated_absorpt_T_min     ?
_shelx_estimated_absorpt_T_max     ?
_shelx_hkl_file
;
   1   0   0 1539.16   21.48
   2   0   0  679.71    3.57
   3   0   0   37.75    0.69
   4   0   0   17.75    0.56
   5   0   0   61.56    1.14
   6   0   0   18.65    0.72
   7   0   0   56.83    2.02
   8   0   0  260.50    4.80
   9   0   0  216.88    4.70
  10   0   0   44.68    2.30
 -10   1   0   73.22    2.94
  -9   1   0   24.01    1.60
  -8   1   0   39.15    1.86
  -7   1   0  281.44    4.64
  -6   1   0  297.64    2.86
  -5   1   0 1149.69   10.75
  -4   1   0  211.00    1.98
  -3   1   0  220.09    1.82
  -2   1   0    6.34    0.36
  -1   1   0  296.17    1.83
   0   1   0  160.98    1.28
   1   1   0 1098.29    5.39
   2   1   0  655.08    3.52
   3   1   0 1434.83    6.85
   4   1   0  229.17    2.12
   5   1   0  264.83    2.53
   6   1   0  455.96    3.75
   7   1   0  290.38    4.72
   8   1   0   42.92    1.94
   9   1   0    3.36    0.79
  10   1   0   24.51    1.74
 -10   2   0    1.35    0.72
  -9   2   0    8.76    1.05
  -8   2   0    0.15    0.49
  -7   2   0    5.72    0.73
  -6   2   0   96.20    1.59
  -5   2   0  255.98    2.49
  -4   2   0 1590.24   14.79
  -3   2   0 1212.39    8.59
  -2   2   0 2062.93    9.24
  -1   2   0  339.88    3.13
   0   2   0  303.30    1.60
   1   2   0   31.21    0.42
   2   2   0  183.25    1.64
   3   2   0    1.04    0.25
   4   2   0  283.41    2.53
   5   2   0  266.81    2.65
   6   2   0  206.04    2.48
   7   2   0  190.60    2.56
   8   2   0  126.67    3.35
   9   2   0   62.10    2.55
  10   2   0   35.89    2.12
 -10   3   0   87.83    3.27
  -9   3   0  128.55    3.68
  -8   3   0  164.63    3.90
  -6   3   0   49.59    1.18
  -5   3   0   69.76    1.32
  -4   3   0  271.27    3.51
  -3   3   0  182.41    2.63
  -2   3   0  835.59    6.61
  -1   3   0 1162.09    8.35
   0   3   0  281.85    1.97
   1   3   0  309.66    2.22
   2   3   0  783.36    4.58
   3   3   0  553.25    3.80
   4   3   0  359.09    3.10
   5   3   0   15.49    0.68
   6   3   0    0.50    0.30
   7   3   0   93.28    1.86
   8   3   0   49.99    2.15
   9   3   0    0.18    0.62
 -10   4   0    3.12    0.86
  -9   4   0   13.62    1.28
  -8   4   0   71.12    2.61
  -7   4   0  228.43    4.41
  -6   4   0  409.09    5.47
  -5   4   0  504.42    5.69
  -4   4   0   46.28    1.51
  -3   4   0   77.44    1.31
  -2   4   0   79.95    1.82
  -1   4   0  115.41    2.18
   0   4   0   37.92    0.62
   1   4   0  139.97    1.21
   2   4   0  204.99    2.74
   3   4   0  535.43    9.08
   4   4   0  265.19    2.80
   5   4   0  135.79    2.07
   6   4   0  281.10    3.25
   7   4   0   72.86    1.72
  -9   5   0    8.33    1.08
  -8   5   0    8.56    1.00
  -7   5   0   23.63    1.48
  -6   5   0  211.36    2.80
  -5   5   0  339.78    4.82
  -4   5   0  342.88    4.67
  -3   5   0   63.02    1.84
  -2   5   0  197.93    3.28
  -1   5   0  332.58    3.69
   0   5   0  188.34    1.58
   1   5   0  375.28    2.48
   2   5   0   13.53    0.60
   3   5   0  239.24    2.66
   4   5   0   77.17    1.56
   5   5   0    2.68    0.43
   6   5   0   13.35    1.10
   7   5   0   57.69    2.27
  -9   6   0  110.73    3.68
  -8   6   0   62.22    2.59
  -7   6   0   36.39    1.88
  -5   6   0   63.56    2.18
  -4   6   0    9.31    0.63
  -3   6   0   16.13    1.06
  -2   6   0  130.06    2.89
  -1   6   0  323.85    3.01
   0   6   0  240.91    4.02
   1   6   0  401.25    3.51
   2   6   0  625.94    4.73
   3   6   0  120.43    2.11
   4   6   0   50.58    2.00
   5   6   0    2.35    0.61
   6   6   0    7.00    0.90
   7   6   0    5.96    0.91
  -8   7   0   58.23    2.62
  -7   7   0   44.15    2.14
  -5   7   0   94.25    2.83
  -4   7   0  282.63    3.47
  -3   7   0  529.63    6.84
  -2   7   0  108.22    2.87
  -1   7   0    5.38    0.75
   0   7   0   36.03    1.67
   1   7   0    1.83    0.36
   2   7   0   69.45    2.40
   3   7   0   74.01    2.53
   4   7   0  134.55    3.53
   5   7   0  244.42    4.97
   6   7   0   68.35    2.70
   7   7   0   22.41    1.65
  -8   8   0    2.73    0.86
  -7   8   0    0.80    0.63
  -5   8   0   22.40    1.52
  -4   8   0    0.72    0.40
  -3   8   0  152.41    3.76
  -2   8   0  272.83    5.04
  -1   8   0  124.19    3.35
   0   8   0  108.25    3.13
   1   8   0    3.22    0.69
   2   8   0   36.60    1.89
   3   8   0   69.44    2.65
   4   8   0   40.48    2.09
   5   8   0    0.01    0.57
   6   8   0   91.82    3.34
   7   8   0   59.56    2.78
  -7   9   0  117.01    3.76
  -5   9   0    7.80    1.08
  -4   9   0    1.06    0.44
  -3   9   0    0.43    0.57
  -2   9   0   20.47    1.51
  -1   9   0    0.41    0.59
   0   9   0   59.19    2.50
   1   9   0  173.40    4.34
   2   9   0  100.56    3.35
   3   9   0   67.51    2.80
   4   9   0   16.98    1.53
   5   9   0   41.44    2.33
  -4  10   0   54.30    1.87
  -3  10   0   14.82    1.43
  -2  10   0    8.17    1.08
  -1  10   0    4.48    0.91
   0  10   0   76.32    3.08
   1  10   0   17.65    1.58
   2  10   0    2.31    0.81
   3  10   0   13.29    1.42
  -4  11   0    1.22    0.56
   1 -11   1   25.15    1.91
   2 -11   1   27.65    1.99
   3 -11   1    0.09    0.74
  -3 -10   1   14.14    1.46
  -2 -10   1    0.71    0.67
  -1 -10   1   70.19    2.95
   0 -10   1  101.12    3.49
   1 -10   1   46.48    2.37
   2 -10   1   48.50    2.42
   3 -10   1   43.50    2.30
   4 -10   1   27.48    1.09
  -5  -9   1   42.01    2.34
  -4  -9   1   10.61    1.23
  -3  -9   1   63.25    2.71
  -2  -9   1   59.59    2.57
  -1  -9   1   35.17    1.96
   0  -9   1    1.44    0.63
   1  -9   1   39.23    2.02
   2  -9   1   31.28    1.81
   3  -9   1    2.75    0.73
   4  -9   1    0.89    0.61
   6  -9   1  218.95    4.88
   7  -9   1   70.15    2.93
  -7  -8   1   27.46    1.94
  -6  -8   1    2.46    0.81
  -5  -8   1   27.25    1.79
  -4  -8   1   68.48    2.70
  -3  -8   1   62.12    2.50
  -2  -8   1   45.16    2.08
  -1  -8   1  117.92    3.29
   0  -8   1   71.94    2.53
   1  -8   1  246.72    4.71
   2  -8   1   48.36    2.07
   3  -8   1   -0.01    0.46
   4  -8   1    5.22    0.82
   6  -8   1   11.20    1.12
   7  -8   1   69.44    2.78
   8  -8   1   29.95    1.99
  -8  -7   1   33.93    2.10
  -7  -7   1   47.16    2.36
  -6  -7   1  157.07    4.11
  -5  -7   1   94.81    3.07
  -4  -7   1   45.19    2.05
  -3  -7   1   65.02    2.38
  -2  -7   1  130.88    3.28
  -1  -7   1  107.14    2.89
   0  -7   1    4.08    0.66
   1  -7   1   40.81    1.73
   2  -7   1  425.42    5.87
   3  -7   1  211.68    4.05
   4  -7   1  252.03    3.19
   6  -7   1    2.40    0.63
   7  -7   1   12.34    1.20
   8  -7   1    2.96    0.80
  -8  -6   1   30.61    1.91
  -7  -6   1   17.40    1.41
  -6  -6   1   78.21    2.70
  -5  -6   1  103.41    2.99
  -4  -6   1  123.95    3.14
  -3  -6   1  417.85    5.82
  -2  -6   1  321.45    3.02
  -1  -6   1  129.01    1.78
   0  -6   1   29.16    0.86
   1  -6   1   60.22    1.27
   2  -6   1   86.78    2.30
   3  -6   1   38.87    1.56
   4  -6   1  288.25    3.16
   5  -6   1  288.60    4.58
   6  -6   1   98.87    2.87
   7  -6   1   67.90    2.54
   8  -6   1   24.60    1.66
   9  -6   1   59.46    2.72
  -8  -5   1  135.51    3.69
  -7  -5   1   13.85    1.20
  -6  -5   1   -0.39    0.47
  -5  -5   1   87.10    2.56
  -4  -5   1    7.15    0.52
  -3  -5   1   95.54    1.55
  -2  -5   1  127.86    1.31
  -1  -5   1  209.20    2.51
   0  -5   1 1054.45    6.76
   1  -5   1  844.75    7.58
   2  -5   1   54.94    1.65
   3  -5   1   21.30    1.05
   4  -5   1   26.25    1.22
   5  -5   1    1.96    0.38
   6  -5   1    0.46    0.53
   7  -5   1    3.46    0.72
   8  -5   1   21.41    1.51
   9  -5   1   78.71    3.03
  -7  -4   1   97.18    2.80
  -6  -4   1  139.29    2.20
  -5  -4   1   90.63    2.03
  -4  -4   1  192.67    2.28
  -3  -4   1   16.93    0.70
  -2  -4   1   28.99    0.66
  -1  -4   1    0.69    0.16
   0  -4   1  101.53    1.36
   1  -4   1  383.87    4.20
   2  -4   1  635.38    5.79
   3  -4   1   56.26    1.49
   4  -4   1  132.62    2.44
   5  -4   1   76.55    1.43
   6  -4   1  181.04    3.65
   7  -4   1  345.43    5.54
   8  -4   1   41.02    2.00
   9  -4   1    1.29    0.67
  10  -4   1   44.77    2.41
  -8  -3   1    9.21    1.02
  -7  -3   1   20.69    0.90
  -6  -3   1   20.00    0.81
  -5  -3   1   97.30    1.61
  -4  -3   1  860.25    5.26
  -3  -3   1 1192.96    6.47
  -2  -3   1   55.84    0.73
  -1  -3   1  417.05    2.20
   0  -3   1   30.90    0.66
   1  -3   1   47.14    1.14
   2  -3   1   10.68    0.58
   3  -3   1    1.73    0.37
   4  -3   1   13.74    0.56
   5  -3   1  264.83    2.57
   6  -3   1   61.28    2.04
   7  -3   1   90.69    2.70
   8  -3   1  325.10    5.63
   9  -3   1   58.52    2.51
  10  -3   1   32.08    2.04
  -9  -2   1   46.08    2.13
  -8  -2   1   34.29    1.72
  -7  -2   1   15.71    0.76
  -6  -2   1   76.22    1.47
  -5  -2   1   40.15    0.98
  -4  -2   1    7.96    0.44
  -3  -2   1  803.09    4.51
  -2  -2   1  551.20    3.23
  -1  -2   1  433.83    2.55
   0  -2   1    7.76    0.29
   1  -2   1   80.77    1.23
   2  -2   1  547.30    2.51
   3  -2   1 1137.42   20.92
   4  -2   1  743.75    6.51
   5  -2   1   61.65    1.12
   6  -2   1   11.40    0.93
   7  -2   1    1.05    0.49
   8  -2   1   93.23    2.91
   9  -2   1   10.19    1.13
  10  -2   1   55.76    2.64
 -11  -1   1    0.47    0.72
 -10  -1   1    1.30    0.71
  -9  -1   1   17.93    1.38
  -8  -1   1  342.10    5.45
  -7  -1   1  199.18    2.56
  -6  -1   1  291.88    2.92
  -5  -1   1  130.00    1.72
  -4  -1   1  124.49    1.52
  -3  -1   1  387.25    2.64
  -2  -1   1   69.22    0.82
  -1  -1   1   76.80    0.60
   0  -1   1  331.95    2.02
   1  -1   1  810.58   10.09
   2  -1   1  311.33    2.02
   3  -1   1  832.82    4.42
   4  -1   1  853.67    7.75
   5  -1   1  497.33    3.50
   6  -1   1  182.49    3.46
   7  -1   1    0.32    0.43
   8  -1   1    1.61    0.61
   9  -1   1    3.12    0.73
  10  -1   1   24.51    1.79
 -11   0   1   15.56    1.53
 -10   0   1   40.73    2.18
  -9   0   1   66.09    2.53
  -8   0   1   33.09    1.67
  -7   0   1   45.45    1.20
  -6   0   1  521.63    4.05
  -5   0   1  686.68    4.49
  -4   0   1  424.22    4.21
  -3   0   1    1.88    0.22
  -2   0   1  217.07    2.32
  -1   0   1 1647.10   11.19
   0   0   1  727.26   95.77
   1   0   1  126.30    1.47
   2   0   1  174.17    1.33
   3   0   1    0.83    0.18
   4   0   1  286.72    2.30
   5   0   1    7.26    0.43
   6   0   1  155.54    3.18
   7   0   1  323.47    5.11
   8   0   1  187.76    4.14
   9   0   1   88.30    3.04
  10   0   1   62.79    2.75
 -10   1   1   68.73    2.81
  -9   1   1   80.08    2.79
  -8   1   1  166.92    3.75
  -7   1   1   99.51    1.77
  -6   1   1  169.74    2.16
  -5   1   1  181.92    2.79
  -4   1   1    4.70    0.40
  -3   1   1    7.13    0.51
  -2   1   1  132.14    1.81
  -1   1   1  392.25    3.32
   0   1   1 1676.42   20.60
   1   1   1 3005.72   20.57
   2   1   1 2206.79    9.75
   3   1   1 1311.05    6.42
   4   1   1   18.85    0.59
   5   1   1   13.43    0.56
   6   1   1   30.79    0.90
   7   1   1   29.35    1.53
   8   1   1    0.95    0.60
   9   1   1   52.79    2.38
  10   1   1  141.70    4.18
 -10   2   1   13.48    1.36
  -9   2   1   73.69    2.72
  -8   2   1  154.74    3.67
  -7   2   1   29.32    0.99
  -6   2   1   64.52    1.35
  -5   2   1  143.80    1.88
  -4   2   1  543.68    5.27
  -3   2   1  625.99    5.51
  -2   2   1 1097.65    7.90
  -1   2   1   29.72    0.84
   0   2   1  148.41    1.90
   1   2   1  219.48    1.98
   2   2   1   10.80    0.42
   3   2   1  232.80    2.13
   4   2   1  309.21    2.70
   5   2   1  508.88    3.90
   6   2   1  260.21    2.99
   7   2   1  206.70    4.13
   8   2   1   26.65    1.62
   9   2   1   56.28    2.50
  10   2   1   21.53    1.74
 -10   3   1    6.49    1.04
  -9   3   1   51.09    2.33
  -8   3   1    1.42    0.60
  -7   3   1    0.70    0.36
  -6   3   1   50.20    1.24
  -5   3   1   12.90    0.87
  -4   3   1    2.41    0.46
  -3   3   1  284.42    3.58
  -2   3   1 2239.98   14.51
  -1   3   1 1500.08   10.38
   0   3   1 1160.72    7.00
   1   3   1   24.61    0.65
   2   3   1   30.04    0.77
   3   3   1  225.45    2.29
   4   3   1   64.03    1.26
   5   3   1    0.09    0.27
   6   3   1  245.85    2.90
   7   3   1  304.56    5.23
   8   3   1   86.22    2.92
   9   3   1   27.40    1.81
 -10   4   1   20.33    1.64
  -9   4   1    9.28    1.09
  -8   4   1   73.31    2.64
  -6   4   1  326.99    4.77
  -5   4   1   52.16    1.77
  -4   4   1    0.52    0.38
  -3   4   1   26.44    0.81
  -2   4   1    0.75    0.36
  -1   4   1   50.16    1.47
   0   4   1   77.31    0.88
   1   4   1  307.82    2.70
   2   4   1  541.34    4.45
   3   4   1  268.27    2.75
   4   4   1  149.62    2.11
   5   4   1  437.43    6.44
   6   4   1  105.08    1.97
   7   4   1    0.33    0.59
   8   4   1   31.35    1.86
  -9   5   1    1.12    0.62
  -8   5   1   10.50    1.10
  -7   5   1   23.93    1.47
  -6   5   1  145.98    3.33
  -5   5   1  428.59    5.70
  -4   5   1  261.50    4.15
  -3   5   1   41.08    1.09
  -2   5   1   97.48    2.32
  -1   5   1   71.71    1.16
   0   5   1  277.91    2.63
   1   5   1   55.27    1.18
   2   5   1   53.99    1.21
   3   5   1  243.98    3.47
   4   5   1   29.45    1.01
   5   5   1  162.72    2.49
   6   5   1   50.31    1.46
  -9   6   1   43.35    2.35
  -8   6   1   25.04    1.69
  -7   6   1   16.48    1.30
  -6   6   1   17.24    1.27
  -5   6   1   43.59    1.86
  -4   6   1  127.34    3.07
  -3   6   1  132.59    3.04
  -2   6   1  168.44    3.39
  -1   6   1   79.35    2.28
   0   6   1  173.68    2.27
   1   6   1  355.25    4.29
   2   6   1  296.05    3.17
   3   6   1    6.43    0.53
   4   6   1    2.46    0.41
   5   6   1   19.63    1.32
   6   6   1   43.15    2.00
  -8   7   1   95.44    3.35
  -6   7   1   42.25    2.02
  -5   7   1   75.00    2.59
  -4   7   1   80.07    1.85
  -3   7   1  108.49    2.98
  -2   7   1   17.12    1.20
  -1   7   1   23.85    1.39
   0   7   1   91.05    2.67
   1   7   1  278.83    3.45
   2   7   1   54.65    1.41
   3   7   1  190.06    4.11
   4   7   1   97.82    3.02
   5   7   1  126.79    3.55
   6   7   1    4.93    0.85
  -8   8   1    7.26    1.13
  -6   8   1   48.49    2.32
  -5   8   1   16.21    1.34
  -4   8   1   55.66    1.66
  -3   8   1  231.44    4.76
  -2   8   1  244.89    4.84
  -1   8   1   74.87    2.63
   0   8   1   70.77    2.56
   1   8   1   44.27    2.04
   2   8   1    5.83    0.87
   3   8   1    4.21    0.76
   4   8   1    2.05    0.69
   5   8   1   13.35    1.31
   6   8   1   88.08    3.28
  -5   9   1    6.74    1.07
  -4   9   1   47.01    1.65
  -3   9   1   28.12    1.79
  -2   9   1   36.68    2.01
  -1   9   1   26.77    1.72
   0   9   1  105.95    3.39
   1   9   1  109.75    3.47
   2   9   1   21.83    1.62
   3   9   1   37.11    2.12
   4   9   1    9.09    1.15
   5   9   1    5.48    1.03
  -5  10   1  118.40    4.01
  -4  10   1   78.66    2.27
  -3  10   1    0.39    0.63
  -2  10   1    2.57    0.75
  -1  10   1    2.42    0.78
   0  10   1    0.92    0.66
   1  10   1    4.15    0.90
   2  10   1   41.44    2.36
   1 -11   2   19.20    1.72
   2 -11   2    0.81    0.74
   3 -11   2   14.46    1.50
  -3 -10   2    6.85    1.11
  -2 -10   2   63.60    2.85
  -1 -10   2   60.35    2.72
   0 -10   2   36.13    2.13
   1 -10   2   58.72    2.64
   2 -10   2   23.47    1.70
   3 -10   2   23.05    1.70
  -5  -9   2    1.77    0.79
  -4  -9   2   16.96    1.48
  -3  -9   2   34.30    2.01
  -2  -9   2   65.82    2.69
  -1  -9   2    1.46    0.59
   0  -9   2   64.36    2.58
   1  -9   2  151.26    3.92
   2  -9   2  175.77    4.23
   3  -9   2   32.99    1.85
   4  -9   2   41.66    2.08
   7  -9   2   27.77    1.90
  -7  -8   2    0.80    0.73
  -6  -8   2   55.45    2.62
  -5  -8   2   50.50    2.41
  -4  -8   2   90.34    3.10
  -3  -8   2  111.98    3.35
  -2  -8   2   26.19    1.60
  -1  -8   2   68.80    2.50
   0  -8   2   64.72    2.39
   1  -8   2   31.79    1.67
   2  -8   2    0.57    0.54
   3  -8   2   12.60    1.11
   4  -8   2    4.80    0.79
   5  -8   2   23.61    1.45
   6  -8   2   60.33    2.43
   7  -8   2   84.93    3.07
   8  -8   2  128.80    3.99
  -8  -7   2    0.85    0.76
  -7  -7   2    0.80    0.68
  -6  -7   2   39.10    2.09
  -5  -7   2   21.15    1.49
  -4  -7   2    0.52    0.52
  -3  -7   2   79.21    2.61
  -2  -7   2  318.28    5.24
  -1  -7   2  159.21    3.54
   0  -7   2  107.94    2.82
   1  -7   2   91.50    1.76
   2  -7   2  193.95    2.63
   3  -7   2  173.63    3.59
   4  -7   2  189.93    3.79
   5  -7   2    1.92    0.59
   6  -7   2   18.87    1.35
   7  -7   2   26.33    1.67
   8  -7   2   30.85    1.91
  -8  -6   2  148.40    4.13
  -7  -6   2  139.84    3.84
  -6  -6   2  127.24    3.50
  -5  -6   2  178.79    3.99
  -4  -6   2   82.93    2.57
  -3  -6   2  238.74    4.28
  -2  -6   2    2.60    0.36
  -1  -6   2   19.34    0.74
   0  -6   2   34.47    0.98
   1  -6   2  235.49    2.67
   2  -6   2   56.91    1.29
   3  -6   2  119.70    2.68
   4  -6   2  682.41    4.24
   5  -6   2  495.25    6.33
   6  -6   2  154.04    3.60
   7  -6   2    4.46    0.77
   8  -6   2    8.08    1.03
   9  -6   2    0.19    0.64
  -8  -5   2   58.49    2.47
  -7  -5   2    0.12    0.57
  -6  -5   2   93.92    2.82
  -5  -5   2  174.17    3.68
  -4  -5   2  205.90    3.84
  -3  -5   2   90.35    2.39
  -2  -5   2  372.52    2.72
  -1  -5   2  968.21    5.78
   0  -5   2 1162.56   17.48
   1  -5   2  336.32    3.01
   2  -5   2    2.10    0.45
   3  -5   2   10.10    0.72
   4  -5   2   97.15    1.29
   5  -5   2  204.28    3.75
   6  -5   2   77.31    2.46
   7  -5   2  286.99    5.18
   8  -5   2  120.21    3.53
   9  -5   2   47.56    2.39
  -8  -4   2  100.68    3.06
  -7  -4   2  260.32    4.75
  -6  -4   2   70.42    2.29
  -5  -4   2   39.55    1.06
  -4  -4   2   19.96    0.72
  -3  -4   2  138.47    1.67
  -2  -4   2    0.56    0.17
  -1  -4   2    5.22    0.37
   0  -4   2 1203.76    6.90
   1  -4   2 1509.51   19.44
   2  -4   2 1566.76   10.90
   3  -4   2  289.50    2.53
   4  -4   2   41.07    0.96
   5  -4   2    0.78    0.43
   6  -4   2   11.97    0.98
   7  -4   2   18.75    1.33
   8  -4   2    4.34    0.79
   9  -4   2   61.40    2.65
  -8  -3   2   29.06    1.59
  -7  -3   2   44.24    1.27
  -6  -3   2  114.66    1.87
  -5  -3   2  368.62    3.26
  -4  -3   2  884.33    6.70
  -3  -3   2  423.85    3.01
  -2  -3   2  468.23    2.48
  -1  -3   2  367.51    2.01
   0  -3   2  338.23    2.54
   1  -3   2   37.17    0.99
   2  -3   2  718.59    6.01
   3  -3   2  704.93    3.88
   4  -3   2  513.36    7.25
   5  -3   2  177.02    3.26
   6  -3   2  133.48    3.07
   7  -3   2  394.79    5.92
   8  -3   2  152.08    3.84
   9  -3   2   10.52    1.17
  10  -3   2    0.22    0.69
  -8  -2   2    0.26    0.35
  -7  -2   2    5.05    0.48
  -6  -2   2   13.60    0.65
  -5  -2   2    9.65    0.51
  -4  -2   2  156.21    1.75
  -3  -2   2 1512.99    7.27
  -2  -2   2 1948.63    9.04
  -1  -2   2 1538.74    8.13
   0  -2   2 1190.16   11.30
   1  -2   2  141.44    1.25
   2  -2   2   93.51    0.99
   3  -2   2  163.77    2.25
   4  -2   2   15.10    0.48
   5  -2   2   40.95    1.53
   6  -2   2   77.46    2.30
   7  -2   2  263.31    4.70
   8  -2   2   74.07    2.64
   9  -2   2  104.57    3.39
 -10  -1   2   32.98    1.93
  -9  -1   2   87.49    2.85
  -8  -1   2   70.32    1.64
  -7  -1   2  160.93    2.31
  -6  -1   2  233.03    2.60
  -5  -1   2   98.47    1.50
  -4  -1   2  117.40    1.48
  -3  -1   2   40.66    0.75
  -2  -1   2  310.40    2.66
  -1  -1   2 1049.98    5.14
   0  -1   2 1072.58    5.22
   1  -1   2   98.05    0.99
   2  -1   2  472.52    4.19
   3  -1   2  333.68    2.25
   4  -1   2  785.66    4.40
   5  -1   2  302.44    4.29
   6  -1   2  371.89    5.23
   7  -1   2    8.04    0.91
   8  -1   2   61.24    2.40
   9  -1   2    6.19    0.97
  10  -1   2   13.20    1.35
 -11   0   2    1.08    0.86
 -10   0   2    0.71    0.69
  -9   0   2    1.19    0.61
  -8   0   2   33.77    1.14
  -7   0   2  204.73    2.61
  -6   0   2  677.69    8.58
  -5   0   2 1014.99   16.98
  -4   0   2  586.64    3.82
  -3   0   2  466.99    4.45
  -2   0   2    3.82    0.41
  -1   0   2  595.14    3.81
   0   0   2  221.58    1.39
   1   0   2   11.05    0.24
   2   0   2  746.62    7.89
   3   0   2 1125.50    5.68
   4   0   2  392.12    2.75
   5   0   2  184.46    1.91
   6   0   2  221.92    3.96
   8   0   2   23.17    1.51
   9   0   2   36.05    2.02
  10   0   2    0.57    0.72
 -11   1   2   97.07    3.54
 -10   1   2   76.45    2.92
  -9   1   2   91.44    2.95
  -8   1   2   99.21    1.94
  -7   1   2   39.86    1.15
  -6   1   2    2.87    0.38
  -5   1   2  656.11    4.49
  -4   1   2  758.38    6.62
  -3   1   2 1556.81   10.76
  -2   1   2  272.40    3.02
  -1   1   2  404.07    2.51
   0   1   2  180.72    1.21
   1   1   2 1402.32    6.65
   2   1   2 3315.28   31.25
   3   1   2   12.69    0.46
   4   1   2   55.75    0.99
   5   1   2  147.85    1.81
   6   1   2   42.49    1.74
   7   1   2   21.41    1.35
   8   1   2   63.99    2.49
   9   1   2  136.47    3.92
  10   1   2  183.89    4.89
 -10   2   2   77.34    2.97
  -9   2   2  131.72    3.62
  -7   2   2   37.65    1.15
  -6   2   2  106.61    1.81
  -5   2   2  330.32    4.32
  -4   2   2  135.94    2.52
  -1   2   2  301.19    1.95
   0   2   2  480.24    3.05
   1   2   2  851.82    7.18
   2   2   2  940.26    5.15
   3   2   2  809.66    4.79
   4   2   2  637.34    4.28
   5   2   2  138.05    1.88
   6   2   2   15.80    1.13
   7   2   2   -0.01    0.49
   8   2   2   37.39    1.96
   9   2   2   15.55    1.41
  10   2   2   34.52    2.18
 -10   3   2   32.26    2.00
  -9   3   2    0.43    0.57
  -8   3   2   95.52    2.94
  -7   3   2  340.69    5.04
  -6   3   2  165.09    3.26
  -5   3   2  209.40    3.56
  -4   3   2    6.63    0.65
  -3   3   2  813.44    7.20
  -1   3   2  431.55    3.80
   0   3   2    6.28    0.41
   1   3   2   52.49    1.00
   2   3   2  115.67    1.57
   3   3   2    3.36    0.34
   4   3   2   20.05    0.74
   5   3   2  211.77    2.55
   6   3   2  395.07    5.86
   7   3   2  246.54    4.85
   8   3   2   61.65    2.56
   9   3   2   42.86    2.29
 -10   4   2   54.16    2.59
  -9   4   2    8.94    1.05
  -8   4   2  116.81    3.34
  -7   4   2   49.45    1.42
  -6   4   2   25.60    1.41
  -5   4   2    7.46    0.78
  -4   4   2   25.48    1.23
  -3   4   2   94.00    2.23
  -2   4   2  507.62    5.48
  -1   4   2  968.31    7.36
   0   4   2 1185.31    6.57
   1   4   2  823.11    6.99
   2   4   2  112.42    1.71
   3   4   2   26.36    0.87
   4   4   2  158.71    2.24
   5   4   2   51.28    1.33
   6   4   2    7.73    0.92
   7   4   2   41.58    2.06
   8   4   2  115.22    3.63
  -9   5   2   20.31    1.59
  -8   5   2    5.12    0.86
  -7   5   2  103.74    2.99
  -6   5   2  226.22    4.33
  -5   5   2  225.87    4.15
  -4   5   2  165.84    3.37
  -3   5   2    4.19    0.42
  -2   5   2   16.64    1.03
  -1   5   2    0.12    0.24
   0   5   2    0.94    0.31
   1   5   2    3.73    0.40
   2   5   2  269.28    2.93
   3   5   2  242.77    2.88
   4   5   2  236.06    2.96
   5   5   2  313.73    3.61
   6   5   2   41.93    2.03
   7   5   2   48.13    2.32
  -9   6   2    2.08    0.78
  -8   6   2    0.61    0.57
  -7   6   2    9.09    1.02
  -6   6   2   12.45    1.12
  -5   6   2  121.24    3.19
  -4   6   2  214.42    4.14
  -3   6   2  285.14    3.32
  -2   6   2  111.65    2.81
  -1   6   2   28.87    1.42
   0   6   2   85.57    1.64
   1   6   2   48.09    1.25
   2   6   2    9.03    0.61
   3   6   2   13.69    0.75
   4   6   2   76.64    1.77
   5   6   2  168.15    2.74
   6   6   2   81.66    2.74
  -8   7   2   81.04    3.09
  -6   7   2    0.89    0.61
  -5   7   2   39.56    1.95
  -4   7   2    2.35    0.65
  -3   7   2   22.68    0.83
  -2   7   2   64.52    2.30
  -1   7   2  109.97    2.99
   0   7   2  227.19    2.94
   1   7   2  196.44    2.76
   2   7   2   63.39    1.59
   3   7   2  113.95    2.20
   4   7   2   24.97    1.58
   5   7   2    0.35    0.59
   6   7   2    5.54    0.92
  -6   8   2   74.54    2.93
  -5   8   2   28.84    1.78
  -4   8   2   42.56    1.50
  -3   8   2   44.65    2.12
  -2   8   2   73.47    2.67
  -1   8   2   56.83    2.34
   0   8   2   24.30    1.55
   1   8   2  147.14    2.53
   2   8   2   79.69    2.82
   3   8   2   33.69    1.89
   4   8   2   59.98    2.56
   5   8   2   48.57    2.37
   6   8   2   70.88    2.94
  -6   9   2    8.91    1.23
  -5   9   2   43.64    2.33
  -4   9   2   44.60    1.63
  -3   9   2   61.02    2.65
  -2   9   2   36.00    2.04
  -1   9   2  144.90    4.01
   0   9   2   94.67    3.24
   1   9   2   16.00    1.42
   2   9   2    0.25    0.57
   3   9   2   36.17    2.11
   4   9   2   14.42    1.43
   5   9   2    0.88    0.72
  -6  10   2   51.32    2.76
  -5  10   2   50.96    2.71
  -4  10   2    0.28    0.50
  -3  10   2   18.36    1.14
  -2  10   2   54.48    2.66
  -1  10   2   26.09    1.87
   0  10   2   24.84    1.81
   1  10   2   38.79    2.28
   2  10   2   50.47    2.63
   1 -11   3    3.03    0.96
   2 -11   3   17.02    1.57
  -3 -10   3   56.28    2.74
  -2 -10   3   45.84    2.43
  -1 -10   3   69.50    2.92
   0 -10   3   37.32    2.14
   1 -10   3   29.42    1.89
   2 -10   3    1.31    0.75
   3 -10   3    0.07    0.64
  -5  -9   3    3.03    0.83
  -4  -9   3    0.49    0.64
  -3  -9   3   22.80    1.67
  -2  -9   3    7.45    0.99
  -1  -9   3   12.36    1.21
   0  -9   3  107.21    3.30
   1  -9   3  161.71    4.03
   2  -9   3  106.70    3.26
   3  -9   3   57.89    2.40
  -6  -8   3   49.37    2.51
  -5  -8   3   73.31    2.92
  -4  -8   3   73.57    2.83
  -3  -8   3   39.90    2.03
  -2  -8   3   52.26    2.24
  -1  -8   3   46.44    2.05
   0  -8   3   20.42    1.37
   1  -8   3   31.06    1.65
   2  -8   3   89.29    2.75
   3  -8   3  152.88    2.58
   6  -8   3   12.87    1.21
   7  -8   3   54.18    2.45
   8  -8   3  134.29    4.09
  -8  -7   3    1.79    0.79
  -7  -7   3   16.12    1.46
  -6  -7   3   -0.18    0.53
  -5  -7   3    3.15    0.71
  -4  -7   3   59.62    2.36
  -3  -7   3  156.74    3.72
  -2  -7   3  340.12    5.45
  -1  -7   3   18.60    1.24
   0  -7   3    9.68    0.61
   1  -7   3   22.25    0.90
   2  -7   3    3.08    0.42
   3  -7   3  162.71    1.94
   4  -7   3    0.42    0.55
   5  -7   3    2.09    0.61
   6  -7   3   11.49    1.08
   7  -7   3   18.90    1.44
   8  -7   3   44.83    2.31
  -9  -6   3   93.98    3.47
  -8  -6   3   47.62    2.40
  -7  -6   3   43.08    2.18
  -6  -6   3    3.69    0.76
  -5  -6   3   20.58    1.39
  -4  -6   3   63.20    2.28
  -3  -6   3    5.37    0.47
  -2  -6   3   19.46    0.78
  -1  -6   3  639.87    7.30
   0  -6   3  287.11    3.13
   1  -6   3  156.41    2.20
   2  -6   3    0.88    0.27
   3  -6   3  124.47    1.85
   4  -6   3  380.91    3.55
   5  -6   3  108.26    2.82
   6  -6   3   65.10    2.33
   7  -6   3    3.68    0.75
   8  -6   3   55.69    2.49
   9  -6   3    8.46    1.17
  -9  -5   3    0.45    0.71
  -8  -5   3    5.37    0.93
  -7  -5   3  127.84    3.53
  -6  -5   3  492.47    6.88
  -5  -5   3  137.32    3.31
  -4  -5   3  269.37    4.49
  -3  -5   3   25.15    0.85
  -2  -5   3   80.79    1.46
  -1  -5   3  107.49    1.66
   0  -5   3   34.49    2.40
   1  -5   3    9.93    0.54
   2  -5   3   19.93    0.66
   3  -5   3   22.48    0.73
   4  -5   3  143.50    2.88
   5  -5   3  210.63    3.84
   6  -5   3  362.21    5.54
   7  -5   3  184.33    4.15
   8  -5   3   19.37    1.47
   9  -5   3    4.53    0.94
  -9  -4   3   11.85    1.22
  -8  -4   3   19.69    1.43
  -7  -4   3  146.26    3.58
  -6  -4   3    0.53    0.49
  -5  -4   3   37.73    1.64
  -4  -4   3  315.91    4.60
  -3  -4   3  226.14    1.89
  -2  -4   3    1.73    0.18
  -1  -4   3  600.60    4.12
   0  -4   3  322.11    2.79
   1  -4   3  910.15    9.93
   2  -4   3  951.48    6.25
   3  -4   3   95.24    1.34
   4  -4   3   12.04    0.83
   5  -4   3   55.49    1.88
   6  -4   3   16.80    1.16
   7  -4   3   42.37    1.95
   8  -4   3   89.81    3.03
   9  -4   3   56.39    2.58
  -9  -3   3   86.66    2.94
  -8  -3   3  218.72    4.46
  -7  -3   3  123.87    3.14
  -6  -3   3  122.10    1.91
  -5  -3   3   87.68    1.46
  -4  -3   3   79.21    1.24
  -3  -3   3   11.17    1.24
  -2  -3   3   19.58    0.64
  -1  -3   3  123.32    1.52
   0  -3   3   10.40    0.33
   1  -3   3  426.92    2.47
   2  -3   3  851.20    4.55
   3  -3   3  880.26    8.91
   4  -3   3  564.97    5.93
   5  -3   3   82.62    2.24
   6  -3   3   32.77    1.57
   7  -3   3    4.79    0.79
   8  -3   3    2.74    0.71
   9  -3   3   20.18    1.60
  -9  -2   3    1.84    0.69
  -8  -2   3   64.45    1.60
  -7  -2   3   28.23    1.01
  -6  -2   3  140.11    2.01
  -5  -2   3   12.96    0.57
  -4  -2   3  213.98    2.07
  -3  -2   3  637.98    3.76
  -2  -2   3 2002.86    7.87
  -1  -2   3 2417.47   15.72
   0  -2   3  110.32    0.98
   1  -2   3   45.70    0.64
   2  -2   3   23.35    0.46
   3  -2   3   81.74    0.89
   4  -2   3   58.88    1.71
   5  -2   3  267.42    4.14
   6  -2   3  298.17    4.76
   7  -2   3  520.82    7.00
   8  -2   3  119.35    3.44
   9  -2   3   91.77    3.23
  10  -2   3   48.48    2.53
  -9  -1   3   85.02    2.76
  -8  -1   3   53.07    1.44
  -7  -1   3   38.09    1.13
  -6  -1   3   11.91    0.63
  -5  -1   3    7.81    0.48
  -4  -1   3   83.31    1.24
  -3  -1   3   39.54    0.74
  -2  -1   3  261.96    2.15
  -1  -1   3  823.74    4.22
   0  -1   3 2367.17   16.59
   1  -1   3  742.29    4.09
   2  -1   3  359.56    3.69
   3  -1   3   46.95    1.37
   4  -1   3  188.26    3.13
   5  -1   3  326.25    4.63
   6  -1   3    0.20    0.46
   7  -1   3   98.45    2.88
   8  -1   3   82.24    2.84
   9  -1   3   67.22    2.76
  10  -1   3   51.19    2.60
 -11   0   3   52.47    2.58
 -10   0   3   30.88    1.86
  -9   0   3    8.40    0.99
  -8   0   3   14.82    0.81
  -7   0   3   42.52    1.21
  -6   0   3  499.74   10.74
  -5   0   3  344.47    3.89
  -4   0   3  160.94    2.74
  -3   0   3   34.44    1.14
  -2   0   3    9.17    0.58
  -1   0   3   82.48    0.78
   0   0   3  204.73    1.31
   1   0   3   14.42    0.35
   2   0   3  265.34    1.91
   3   0   3  604.94    3.59
   4   0   3   13.84    0.44
   5   0   3  652.89    7.02
   6   0   3  340.18    5.18
   7   0   3  146.88    3.57
   8   0   3    6.81    0.93
   9   0   3   14.52    1.37
  10   0   3   19.72    1.72
 -11   1   3   33.59    2.12
 -10   1   3    3.44    0.84
  -9   1   3    9.19    1.06
  -8   1   3    2.62    0.45
  -7   1   3    1.72    0.37
  -6   1   3    0.31    0.30
  -5   1   3  746.17    7.20
  -4   1   3 1271.28    9.89
  -3   1   3  935.92    7.65
  -1   1   3   65.67    0.72
   0   1   3 1368.22    6.99
   1   1   3  605.31    4.67
   2   1   3    2.81    0.25
   3   1   3  121.35    1.38
   4   1   3  373.95    2.86
   5   1   3  307.77    4.64
   6   1   3  140.98    3.31
   7   1   3   30.72    1.67
   8   1   3   37.07    1.97
   9   1   3  124.09    3.85
 -10   2   3   75.20    2.93
  -9   2   3  195.33    4.41
  -8   2   3  117.14    2.20
  -7   2   3   80.25    1.71
  -6   2   3   65.74    2.05
  -5   2   3   16.99    1.03
  -4   2   3   59.42    1.75
  -3   2   3   77.83    1.88
  -2   2   3  658.06    5.92
  -1   2   3  273.45    4.11
   0   2   3   34.98    0.46
   1   2   3  693.77    3.29
   2   2   3  874.11    5.76
   3   2   3  807.61    4.90
   4   2   3  355.27    3.03
   5   2   3    1.04    0.44
   6   2   3   20.19    1.32
   7   2   3   17.13    1.33
   8   2   3    3.47    0.81
   9   2   3    7.53    1.11
 -10   3   3    9.29    1.15
  -9   3   3   42.68    2.12
  -8   3   3  183.15    2.85
  -7   3   3  352.09    5.37
  -6   3   3  147.25    3.24
  -5   3   3   94.97    2.46
  -4   3   3  189.31    3.34
  -3   3   3  383.18    4.69
  -2   3   3  536.13    5.49
  -1   3   3   41.35    0.92
   0   3   3   83.61    1.31
   1   3   3  708.90    4.59
   2   3   3  664.61    4.49
   3   3   3   96.15    1.58
   4   3   3  218.21    2.51
   5   3   3  202.92    2.53
   6   3   3   75.96    2.59
   7   3   3   77.00    2.78
   8   3   3   13.58    1.32
   9   3   3   10.69    1.31
 -10   4   3   70.26    2.96
  -9   4   3   27.87    1.77
  -8   4   3    0.87    0.40
  -7   4   3    0.52    0.56
  -6   4   3  158.85    3.54
  -5   4   3  163.40    3.43
  -4   4   3  176.09    3.38
  -3   4   3  271.79    4.09
  -2   4   3  231.14    2.56
  -1   4   3 1066.09    6.30
   0   4   3  603.43    4.35
   1   4   3  184.92    2.24
   2   4   3   26.26    0.87
   3   4   3  129.13    1.97
   4   4   3    0.74    0.31
   5   4   3   27.84    1.01
   6   4   3    8.59    1.03
   7   4   3  112.19    3.48
   8   4   3  226.14    5.29
   9   4   3  103.32    3.77
  -9   5   3   36.34    2.10
  -8   5   3   24.89    1.61
  -7   5   3   41.11    1.97
  -6   5   3  143.96    3.54
  -5   5   3  370.13    5.61
  -4   5   3   86.73    2.51
  -3   5   3   15.78    1.07
  -2   5   3  186.35    3.48
  -1   5   3  156.23    2.17
   0   5   3  228.57    2.67
   1   5   3  289.87    3.09
   2   5   3  412.03    3.87
   3   5   3  201.74    2.79
   4   5   3  255.47    3.67
   5   5   3   14.45    0.82
   6   5   3    9.80    1.12
   7   5   3   41.29    2.24
   8   5   3    2.33    0.94
  -9   6   3   21.64    1.73
  -7   6   3   14.55    1.26
  -6   6   3   47.51    2.14
  -5   6   3  118.17    3.24
  -4   6   3  181.45    3.90
  -3   6   3  313.40    3.59
  -2   6   3   16.83    1.16
  -1   6   3    0.45    0.29
   0   6   3   10.71    0.66
   1   6   3   21.28    0.89
   2   6   3   32.54    1.11
   3   6   3   14.97    0.82
   4   6   3  171.17    2.73
   5   6   3  210.11    3.15
   6   6   3   37.50    2.08
  -7   7   3    2.09    0.76
  -6   7   3    7.48    1.00
  -5   7   3   30.67    1.75
  -4   7   3   30.71    1.72
  -3   7   3  138.71    2.50
  -2   7   3  119.06    3.22
  -1   7   3  155.87    3.67
   0   7   3  145.33    2.42
   1   7   3    6.70    0.60
   2   7   3   71.65    1.76
   3   7   3   40.97    1.38
   4   7   3   25.81    1.15
   5   7   3   20.51    1.49
  -7   8   3  108.81    3.73
  -6   8   3   54.22    2.56
  -5   8   3    0.95    0.62
  -4   8   3    3.87    0.80
  -3   8   3    4.22    0.54
  -2   8   3   -0.41    0.45
  -1   8   3    5.16    0.84
   0   8   3  142.80    2.56
   1   8   3   46.85    1.49
   2   8   3  119.38    2.41
   3   8   3   94.91    3.16
   4   8   3   12.67    1.23
   5   8   3   52.15    2.47
  -7   9   3   42.13    2.50
  -6   9   3   18.51    1.70
  -5   9   3   79.90    3.20
  -4   9   3   14.42    1.44
  -3   9   3   24.95    1.24
  -2   9   3   28.99    1.85
  -1   9   3   61.04    2.65
   0   9   3   52.09    2.45
   1   9   3    0.67    0.56
   2   9   3    4.84    0.92
   3   9   3   44.47    2.34
   4   9   3   17.84    1.58
  -5  10   3    1.61    0.89
  -4  10   3   12.98    1.48
  -3  10   3   13.18    0.99
  -2  10   3  101.25    3.66
  -1  10   3   29.74    2.01
   0  10   3   43.03    2.40
   1  10   3   33.95    2.15
   0 -11   4   70.94    3.13
   1 -11   4   48.57    2.59
   2 -11   4   22.34    1.82
  -3 -10   4   50.81    2.62
  -2 -10   4   16.14    1.51
  -1 -10   4   17.27    1.52
   0 -10   4    3.24    0.89
   1 -10   4   11.76    1.29
   2 -10   4    1.08    0.73
  -5  -9   4   20.58    1.72
  -4  -9   4   84.11    3.25
  -3  -9   4   55.23    2.57
  -2  -9   4   48.18    2.33
  -1  -9   4   68.98    2.71
   0  -9   4  190.04    4.42
   1  -9   4  155.38    3.95
   2  -9   4   73.32    2.68
   5  -9   4   29.06    1.95
  -6  -8   4   71.90    3.03
  -5  -8   4  108.73    3.58
  -4  -8   4    7.31    0.98
  -3  -8   4    0.07    0.50
  -2  -8   4    6.77    0.91
  -1  -8   4    6.20    0.87
   0  -8   4   -0.13    0.46
   1  -8   4  164.28    2.65
   2  -8   4  328.44    3.87
   3  -8   4  308.03    5.54
   4  -8   4  165.03    4.14
   7  -8   4    9.05    1.15
   8  -8   4   10.85    1.27
  -7  -7   4    7.99    1.15
  -6  -7   4    8.95    1.10
  -5  -7   4   28.13    1.73
  -4  -7   4  130.30    3.54
  -3  -7   4  224.56    4.52
  -2  -7   4  258.11    3.76
  -1  -7   4  152.64    2.37
   0  -7   4   27.72    1.02
   1  -7   4   19.07    0.86
   2  -7   4   31.63    1.09
   3  -7   4   36.67    1.19
   5  -7   4   70.84    2.36
   6  -7   4   14.47    1.20
   7  -7   4   55.91    2.43
   8  -7   4   45.51    2.36
  -8  -6   4   27.33    1.87
  -7  -6   4    0.51    0.59
  -6  -6   4   20.07    1.48
  -5  -6   4   10.82    1.06
  -4  -6   4    5.63    0.80
  -3  -6   4   74.78    1.60
  -2  -6   4  311.21    3.31
  -1  -6   4  460.77    4.22
   0  -6   4  314.83    3.29
   1  -6   4   76.16    1.55
   2  -6   4    2.42    0.36
   3  -6   4   32.56    0.94
   4  -6   4   33.16    1.46
   5  -6   4   27.27    1.44
   6  -6   4    4.54    0.77
   7  -6   4   86.76    2.92
   8  -6   4   34.13    1.98
   9  -6   4   48.26    2.51
  -9  -5   4   16.83    1.51
  -8  -5   4   51.09    2.38
  -7  -5   4  142.83    3.79
  -6  -5   4  180.58    4.08
  -5  -5   4  139.66    3.39
  -4  -5   4  146.68    3.32
  -3  -5   4   27.93    0.93
  -2  -5   4    6.09    0.46
  -1  -5   4   17.38    0.71
   0  -5   4  638.84   10.09
   1  -5   4  385.07    3.25
   2  -5   4  384.98    2.63
   3  -5   4  152.14    1.88
   4  -5   4  104.83    2.48
   5  -5   4  112.71    2.81
   6  -5   4  214.35    4.23
   7  -5   4   63.81    2.46
   8  -5   4    0.42    0.58
   9  -5   4   21.07    1.72
  -9  -4   4    0.94    0.65
  -8  -4   4   13.62    1.25
  -7  -4   4   30.90    1.71
  -6  -4   4   53.25    2.09
  -5  -4   4  418.63    5.80
  -4  -4   4  956.85    9.09
  -3  -4   4  535.98    6.62
  -2  -4   4   99.55    1.59
  -1  -4   4    0.65    0.24
   0  -4   4    5.13    0.30
   1  -4   4  397.19    2.42
   2  -4   4   12.37    0.49
   3  -4   4    9.38    0.45
   4  -4   4  211.44    3.50
   5  -4   4  191.40    3.62
   6  -4   4  162.50    3.60
   7  -4   4   94.13    2.94
   8  -4   4   44.84    2.20
   9  -4   4   73.04    3.00
  -9  -3   4  101.23    3.26
  -8  -3   4   75.27    2.67
  -7  -3   4   35.61    1.75
  -6  -3   4   39.10    1.72
  -5  -3   4   25.94    1.34
  -4  -3   4   13.16    0.52
  -3  -3   4  517.30    3.27
  -2  -3   4  559.55    3.97
  -1  -3   4 1194.83    9.67
   0  -3   4  161.30    1.29
   1  -3   4  160.80    1.31
   2  -3   4  905.52    4.80
   3  -3   4  535.83    5.41
   4  -3   4  190.45    3.26
   5  -3   4   14.14    1.00
   6  -3   4  103.36    2.81
   7  -3   4   37.32    1.86
   8  -3   4    8.33    1.02
   9  -3   4    5.78    0.99
  -9  -2   4   47.26    2.18
  -8  -2   4  390.62    6.07
  -7  -2   4  588.22    9.30
  -6  -2   4  354.11    3.33
  -5  -2   4   62.07    1.20
  -4  -2   4   94.48    1.31
  -3  -2   4  190.33    1.47
  -2  -2   4   55.31    1.04
  -1  -2   4   22.25    0.38
   0  -2   4  225.60    1.49
   1  -2   4  527.75    2.79
   2  -2   4  681.97    6.42
   3  -2   4  509.86    5.25
   4  -2   4  472.36    5.44
   6  -2   4  210.50    4.07
   7  -2   4   -0.20    0.48
   8  -2   4   23.59    1.61
   9  -2   4   24.26    1.74
  -9  -1   4   73.71    2.65
  -8  -1   4    1.23    0.39
  -7  -1   4    2.48    0.44
  -6  -1   4  146.77    2.07
  -5  -1   4  257.48    2.57
  -4  -1   4   76.99    1.21
  -3  -1   4  348.49    4.15
  -2  -1   4  457.73    4.31
  -1  -1   4 2892.98   17.24
   0  -1   4 1489.27    6.16
   1  -1   4  127.57    1.02
   2  -1   4   21.13    0.90
   3  -1   4   16.28    0.90
   4  -1   4   20.36    1.09
   5  -1   4    1.07    0.49
   6  -1   4  273.92    4.70
   7  -1   4  173.52    3.98
   8  -1   4  296.64    5.66
   9  -1   4  222.48    5.21
 -10   0   4   78.56    2.87
  -9   0   4   53.95    1.59
  -8   0   4   95.93    2.02
  -7   0   4   34.82    1.19
  -6   0   4   69.51    1.44
  -5   0   4   69.95    2.01
  -4   0   4    0.61    0.47
  -3   0   4    1.45    0.43
  -2   0   4   14.52    0.51
  -1   0   4  724.62    3.33
   0   0   4  305.66    2.56
   1   0   4 1940.79    7.93
   2   0   4  220.50    1.73
   3   0   4   94.08    1.00
   4   0   4  125.80    2.71
   5   0   4   98.83    2.60
   6   0   4  105.76    2.90
   7   0   4    0.41    0.52
   8   0   4    0.58    0.59
   9   0   4   93.74    3.40
 -11   1   4    7.30    1.16
 -10   1   4   34.95    1.99
  -9   1   4   52.94    1.59
  -8   1   4   78.15    1.83
  -7   1   4    0.49    0.32
  -6   1   4  171.50    3.44
  -5   1   4  411.91    5.26
  -4   1   4  562.81    6.01
  -3   1   4   87.90    2.01
  -2   1   4   74.55    1.71
  -1   1   4   72.37    0.84
   0   1   4   61.39    0.79
   1   1   4   22.29    0.38
   2   1   4  118.92    1.36
   3   1   4    7.81    0.39
   4   1   4  593.74    6.63
   5   1   4  340.62    5.13
   6   1   4  218.70    4.32
   7   1   4  159.90    3.94
   9   1   4    5.73    1.01
 -10   2   4   27.39    1.83
  -9   2   4   34.01    1.31
  -8   2   4    0.95    0.42
  -7   2   4    4.75    0.78
  -6   2   4    1.62    0.49
  -5   2   4   50.24    1.80
  -4   2   4  214.86    3.57
  -3   2   4 1058.07    8.90
  -2   2   4  754.63    9.92
  -1   2   4  725.11    4.50
   0   2   4   26.91    0.43
   1   2   4  504.85    2.92
   2   2   4    5.84    0.39
   3   2   4  242.11    2.38
   4   2   4   13.95    0.60
   5   2   4  235.34    4.35
   6   2   4  153.39    3.70
   7   2   4  139.77    3.78
   8   2   4   19.33    1.55
   9   2   4   16.73    1.56
 -10   3   4   13.39    1.35
  -9   3   4   71.75    1.91
  -8   3   4  160.93    2.74
  -7   3   4  167.66    3.79
  -6   3   4  259.74    4.57
  -5   3   4   50.17    1.87
  -4   3   4    1.44    0.50
  -3   3   4   15.77    0.99
  -2   3   4    4.90    0.42
  -1   3   4   25.51    0.64
   0   3   4  449.93    4.30
   1   3   4  234.51    2.46
   2   3   4  380.92    4.34
   3   3   4  242.53    3.02
   4   3   4  222.71    2.60
   5   3   4  130.67    3.34
   6   3   4   43.51    2.06
   7   3   4    0.86    0.66
   8   3   4   40.03    2.26
   9   3   4   22.08    1.84
 -10   4   4    3.75    0.94
  -9   4   4    0.29    0.54
  -8   4   4    6.84    0.93
  -7   4   4  114.40    3.25
  -6   4   4  307.21    5.20
  -5   4   4  351.96    5.38
  -4   4   4  194.07    3.72
  -3   4   4   45.71    1.72
  -2   4   4   89.44    2.28
  -1   4   4  301.41    3.54
   0   4   4  130.15    1.92
   1   4   4    9.91    0.57
   2   4   4  645.20    5.42
   3   4   4  409.40    3.98
   4   4   4  137.79    2.18
   5   4   4   35.52    1.85
   6   4   4   10.92    1.18
   7   4   4  109.38    3.60
   8   4   4   74.46    3.16
  -9   5   4   27.23    1.83
  -8   5   4    4.30    0.86
  -7   5   4    2.10    0.64
  -6   5   4   11.12    1.07
  -5   5   4   18.24    1.30
  -4   5   4   75.43    2.42
  -3   5   4  276.99    4.58
  -2   5   4  236.67    2.89
  -1   5   4  266.73    3.02
   0   5   4  247.54    2.91
   1   5   4  366.01    5.65
   2   5   4  302.77    3.37
   3   5   4   21.86    0.92
   4   5   4   15.19    0.81
   5   5   4   50.35    2.26
   6   5   4    3.67    0.88
   7   5   4    4.75    1.02
   8   5   4   99.16    3.73
  -9   6   4   53.55    2.64
  -8   6   4   40.82    2.21
  -7   6   4   14.73    1.32
  -6   6   4   27.84    1.70
  -5   6   4  103.74    3.13
  -4   6   4  389.71    6.05
  -3   6   4  115.09    3.10
  -2   6   4    8.36    0.62
  -1   6   4  135.27    2.26
   0   6   4  209.92    2.85
   1   6   4   94.37    1.91
   2   6   4   53.30    1.47
   3   6   4  125.90    2.32
   4   6   4  131.51    2.44
   5   6   4  121.30    3.64
   6   6   4   19.79    1.63
   7   6   4   11.42    1.41
  -8   7   4    5.79    1.10
  -7   7   4   11.31    1.28
  -6   7   4   71.01    2.84
  -5   7   4   41.46    2.11
  -4   7   4   44.58    2.11
  -3   7   4  180.25    2.94
  -2   7   4   78.54    1.55
  -1   7   4   68.45    1.72
   0   7   4    4.58    0.53
   1   7   4   21.38    1.00
   2   7   4   13.31    0.82
   3   7   4   12.07    0.81
   4   7   4    5.86    0.65
   5   7   4   11.69    1.28
  -7   8   4   41.04    2.39
  -6   8   4   13.94    1.42
  -5   8   4    0.24    0.60
  -4   8   4   36.58    2.05
  -3   8   4   78.18    2.07
  -2   8   4   49.44    1.33
  -1   8   4   40.44    2.07
   0   8   4   82.47    2.01
   1   8   4   89.73    2.13
   2   8   4   47.00    1.57
   3   8   4   26.18    1.23
   4   8   4    0.41    0.61
  -7   9   4   36.76    2.39
  -6   9   4   43.27    2.52
  -5   9   4   47.48    2.56
  -4   9   4    4.18    0.91
  -3   9   4    0.32    0.44
  -2   9   4    0.14    0.33
  -1   9   4    2.24    0.70
   0   9   4    4.62    0.88
   1   9   4    7.24    0.73
   3   9   4   57.01    2.67
   4   9   4   27.72    1.93
  -3  10   4   28.57    1.46
  -2  10   4   23.14    1.32
  -1  10   4    4.83    0.98
   0  10   4    3.42    0.90
   1 -11   5   12.92    1.49
  -3 -10   5    5.21    1.05
  -2 -10   5    8.01    1.14
  -1 -10   5    0.70    0.66
   0 -10   5   35.29    2.10
   1 -10   5   89.55    3.23
  -4  -9   5  107.04    3.69
  -3  -9   5   46.56    2.38
  -2  -9   5   37.42    2.07
  -1  -9   5    5.81    0.93
   0  -9   5   17.73    1.40
   1  -9   5   13.68    1.27
   3  -9   5   -0.06    0.67
   4  -9   5    5.10    0.96
   5  -9   5   19.81    1.66
   6  -9   5   84.22    3.45
  -6  -8   5   20.79    1.71
  -5  -8   5    7.71    1.08
  -4  -8   5   15.39    1.39
  -3  -8   5   73.57    2.77
  -2  -8   5   77.48    2.75
  -1  -8   5   59.89    2.35
   0  -8   5   87.59    1.97
   1  -8   5  166.42    2.72
   2  -8   5  227.03    3.23
   3  -8   5  175.98    4.29
   4  -8   5   40.87    2.13
   5  -8   5    1.49    0.68
  -7  -7   5   65.13    2.88
  -6  -7   5   70.18    2.86
  -5  -7   5   66.13    2.66
  -4  -7   5   52.86    2.29
  -3  -7   5   89.38    1.92
  -2  -7   5   12.98    0.76
  -1  -7   5    7.44    0.61
   0  -7   5   38.45    1.23
   1  -7   5   16.53    0.83
   2  -7   5   25.37    1.01
   3  -7   5  250.89    4.90
   4  -7   5  257.14    5.14
   6  -7   5  117.23    3.29
   7  -7   5   27.34    1.75
   8  -7   5    8.66    1.18
  -8  -6   5    3.51    0.89
  -7  -6   5   20.58    1.61
  -6  -6   5   28.09    1.74
  -5  -6   5    6.95    0.92
  -4  -6   5   17.29    0.85
  -3  -6   5   25.51    0.99
  -2  -6   5  249.57    3.74
  -1  -6   5  427.13    4.57
   0  -6   5  612.35    9.08
   1  -6   5   32.01    1.04
   2  -6   5    3.79    0.43
   3  -6   5    6.12    0.83
   4  -6   5   21.23    1.20
   5  -6   5    4.93    0.73
   6  -6   5   54.16    2.20
   7  -6   5   67.07    2.61
   8  -6   5   61.52    2.69
  -9  -5   5   13.64    1.39
  -8  -5   5   67.89    2.79
  -7  -5   5  109.77    3.38
  -6  -5   5    0.11    0.50
  -5  -5   5   53.31    2.14
  -4  -5   5   37.01    1.17
  -3  -5   5    0.31    0.27
  -2  -5   5   -0.17    0.22
  -1  -5   5  122.79    1.94
   0  -5   5  254.63    3.95
   1  -5   5  836.12    8.36
   2  -5   5  280.94    2.39
   3  -5   5   56.45    1.68
   4  -5   5   17.21    1.06
   5  -5   5  105.45    2.77
   6  -5   5  123.28    3.25
   7  -5   5    5.86    0.91
   8  -5   5   19.10    1.55
   9  -5   5   82.23    3.27
 -10  -4   5    6.40    1.10
  -9  -4   5   49.53    2.44
  -8  -4   5    2.59    0.74
  -7  -4   5    4.54    0.79
  -6  -4   5   16.05    1.23
  -5  -4   5  390.59    5.72
  -4  -4   5  972.88    9.39
  -3  -4   5  143.15    2.10
  -2  -4   5  215.41    3.50
  -1  -4   5   20.54    0.75
   0  -4   5    0.32    0.17
   1  -4   5    1.45    0.21
   2  -4   5  149.80    1.46
   3  -4   5  302.78    4.00
   4  -4   5  211.10    3.59
   5  -4   5  200.93    3.81
   6  -4   5   81.44    2.60
   7  -4   5  147.43    3.78
   8  -4   5  118.96    3.63
   9  -4   5    6.80    1.09
 -10  -3   5   47.10    2.43
  -9  -3   5   30.99    1.89
  -8  -3   5    6.92    0.95
  -7  -3   5    0.30    0.52
  -6  -3   5    0.48    0.52
  -5  -3   5    0.47    0.45
  -4  -3   5  345.59    4.86
  -3  -3   5  743.71    7.26
  -2  -3   5  870.91    6.80
  -1  -3   5   92.86    1.47
   0  -3   5    0.80    0.17
   1  -3   5  148.14    1.37
   2  -3   5  312.67    2.32
   3  -3   5  258.50    3.64
   4  -3   5   10.69    0.84
   5  -3   5   98.78    2.62
   6  -3   5  211.07    4.19
   7  -3   5  109.55    3.23
   8  -3   5   10.83    1.18
   9  -3   5   43.51    2.35
 -10  -2   5    2.87    0.88
  -9  -2   5  197.99    4.60
  -8  -2   5  123.04    3.40
  -7  -2   5  193.44    4.08
  -6  -2   5  221.19    4.14
  -5  -2   5   69.25    1.27
  -4  -2   5   40.48    0.86
  -3  -2   5    0.89    0.28
  -2  -2   5   51.34    1.08
  -1  -2   5  349.26    2.40
   0  -2   5 1318.79    5.54
   1  -2   5  481.61    2.83
   2  -2   5  366.39    2.46
   3  -2   5  691.95    6.63
   4  -2   5  350.24    4.75
   5  -2   5  159.52    3.36
   6  -2   5   10.18    0.98
   7  -2   5   34.40    1.81
   8  -2   5    3.41    0.81
   9  -2   5   36.50    2.17
 -10  -1   5   30.60    1.90
  -9  -1   5    3.47    0.80
  -8  -1   5   14.18    1.20
  -7  -1   5  261.70    3.81
  -6  -1   5  639.66    9.63
  -5  -1   5  604.42    5.21
  -4  -1   5  301.64    4.28
  -3  -1   5   71.22    1.86
  -2  -1   5  519.04    5.61
  -1  -1   5  411.70    2.39
   0  -1   5  438.92    2.58
   1  -1   5   43.32    0.65
   2  -1   5  507.72    5.19
   3  -1   5  495.43    5.49
   4  -1   5  460.73    5.65
   5  -1   5  177.77    3.60
   6  -1   5  118.75    3.15
   7  -1   5  101.87    3.14
   8  -1   5   76.90    2.93
   9  -1   5   96.67    3.51
 -10   0   5   57.06    2.53
  -9   0   5  115.54    2.34
  -8   0   5   10.40    0.72
  -7   0   5   54.50    1.40
  -6   0   5   34.26    1.12
  -5   0   5   21.55    1.21
  -4   0   5   54.52    1.78
  -3   0   5  116.10    2.41
  -2   0   5  433.23    2.55
  -1   0   5 1120.39    6.81
   0   0   5  854.74    3.93
   1   0   5  951.52    4.25
   2   0   5  739.43    4.27
   3   0   5   61.02    1.84
   4   0   5   10.78    0.87
   5   0   5   30.41    1.52
   6   0   5    4.20    0.75
   7   0   5    6.45    0.93
   8   0   5  100.65    3.40
 -10   1   5   65.12    2.66
  -9   1   5  180.91    2.98
  -8   1   5  124.91    3.04
  -7   1   5   51.04    1.39
  -6   1   5   84.16    2.51
  -5   1   5  114.81    2.77
  -4   1   5  265.23    4.07
  -3   1   5  331.58    4.34
  -2   1   5   12.36    0.54
  -1   1   5  333.32    2.16
   0   1   5  255.17    2.00
   1   1   5  321.01    2.30
   2   1   5  428.18    3.31
   3   1   5  165.07    1.78
   4   1   5  405.71    5.57
   5   1   5   89.01    2.66
   6   1   5   51.79    2.17
   7   1   5   51.81    2.34
   8   1   5   12.72    1.32
   9   1   5    6.87    1.13
 -10   2   5    5.33    0.95
  -9   2   5    2.09    0.51
  -8   2   5   33.38    1.25
  -7   2   5   16.27    1.27
  -6   2   5   61.28    2.18
  -5   2   5  201.43    3.81
  -4   2   5  125.48    2.81
  -3   2   5 1230.27   10.19
  -2   2   5  635.28    4.42
  -1   2   5  227.72    1.82
   0   2   5    4.79    0.30
   1   2   5   36.71    0.68
   2   2   5  112.57    1.30
   3   2   5   47.30    1.05
   4   2   5   57.61    2.10
   5   2   5  239.40    4.60
   6   2   5  347.01    5.95
   7   2   5  246.61    5.26
   8   2   5   59.01    2.70
 -10   3   5   43.18    2.30
  -9   3   5    5.70    0.66
  -8   3   5  133.28    3.66
  -7   3   5  126.57    3.43
  -6   3   5    0.18    0.51
  -5   3   5    0.40    0.44
  -4   3   5   32.44    1.51
  -3   3   5   51.87    1.79
  -2   3   5  246.75    2.68
  -1   3   5  423.21    3.59
   0   3   5  307.00    2.40
   1   3   5  372.31    3.99
   2   3   5   82.42    1.50
   3   3   5   65.91    1.37
   4   3   5  202.62    4.19
   5   3   5   39.85    1.96
   6   3   5    1.59    0.67
   7   3   5   76.78    3.00
   8   3   5   33.61    2.14
 -10   4   5   21.71    1.76
  -9   4   5    4.83    0.62
  -8   4   5   16.08    1.36
  -7   4   5  271.79    5.24
  -6   4   5  293.04    5.24
  -5   4   5  174.61    3.83
  -4   4   5    1.33    0.56
  -3   4   5   47.72    1.82
  -2   4   5    0.57    0.31
  -1   4   5   32.95    1.01
   0   4   5    4.53    0.45
   1   4   5   27.25    0.94
   2   4   5  368.39    3.91
   3   4   5  211.92    2.79
   4   4   5  184.72    4.15
   5   4   5   64.54    2.58
   6   4   5   74.70    2.92
   7   4   5   71.97    3.05
   8   4   5    6.33    1.19
  -9   5   5    0.29    0.70
  -8   5   5    0.92    0.66
  -7   5   5   11.80    1.19
  -6   5   5   82.19    2.83
  -5   5   5   94.16    2.93
  -4   5   5  355.02    5.62
  -3   5   5  354.10    5.43
  -2   5   5   82.42    1.73
  -1   5   5  164.34    1.99
   0   5   5  107.49    1.96
   1   5   5  206.84    2.79
   2   5   5    0.06    0.29
   3   5   5   49.46    1.40
   4   5   5  115.01    3.39
   5   5   5  142.98    3.96
   6   5   5   30.98    1.98
   7   5   5   31.78    2.12
  -9   6   5  124.84    4.11
  -8   6   5   51.70    2.56
  -7   6   5    4.98    0.88
  -6   6   5    1.09    0.63
  -5   6   5    0.09    0.47
  -4   6   5   60.50    2.40
  -3   6   5    1.22    0.59
  -2   6   5   45.83    1.40
  -1   6   5  162.58    2.59
   0   6   5  330.52    3.79
   1   6   5  105.51    2.11
   2   6   5  135.92    2.44
   3   6   5  164.78    2.75
   4   6   5   90.48    3.12
   5   6   5   24.69    1.77
   6   6   5    1.40    0.77
   7   6   5   33.38    2.25
  -8   7   5   24.69    1.90
  -7   7   5   49.51    2.52
  -6   7   5   44.16    2.32
  -5   7   5   26.86    1.77
  -4   7   5  112.63    3.45
  -3   7   5  123.59    3.52
  -2   7   5   84.35    2.85
  -1   7   5   61.92    1.70
   0   7   5   47.86    1.50
   1   7   5   94.49    2.12
   2   7   5  111.72    2.35
   3   7   5   15.19    0.92
   4   7   5   29.28    1.89
   5   7   5   55.00    2.65
  -8   8   5    1.19    0.84
  -7   8   5    0.38    0.83
  -6   8   5    2.08    0.84
  -5   8   5   50.10    2.52
  -4   8   5   76.15    3.01
  -3   8   5   77.41    2.97
  -2   8   5   26.72    1.25
  -1   8   5   99.85    3.28
   0   8   5   67.33    1.89
   1   8   5   81.31    2.10
   2   8   5    9.54    0.79
   3   8   5    2.18    0.51
   4   8   5    3.43    0.89
  -6   9   5   86.60    3.58
  -5   9   5   57.54    2.87
  -4   9   5    8.34    1.15
  -3   9   5   17.78    1.60
  -2   9   5   26.08    1.32
  -1   9   5   12.44    1.31
   0   9   5   17.99    1.09
   1   9   5   34.19    1.46
   2   9   5  127.62    3.99
   3   9   5   49.38    2.53
  -2 -10   6    3.75    0.90
  -1 -10   6   27.25    1.90
   0 -10   6  132.24    3.99
  -4  -9   6   68.55    2.99
  -3  -9   6   37.43    2.17
  -2  -9   6   -0.18    0.59
  -1  -9   6    1.94    0.72
   0  -9   6    8.08    1.03
   1  -9   6   37.26    1.96
   2  -9   6   34.32    2.01
   3  -9   6   53.79    2.58
   4  -9   6   21.56    1.71
   5  -9   6   28.52    2.04
   6  -9   6   18.71    1.74
  -6  -8   6    0.72    0.70
  -5  -8   6   21.89    1.70
  -4  -8   6   77.00    2.97
  -3  -8   6  230.90    5.01
  -2  -8   6  269.14    3.83
  -1  -8   6   33.80    1.27
   0  -8   6   17.50    0.94
   1  -8   6    1.23    0.42
   2  -8   6   12.52    1.24
   3  -8   6   53.57    2.47
   4  -8   6    3.77    0.82
   5  -8   6    9.62    1.25
  -7  -7   6   61.41    2.85
  -6  -7   6   35.76    2.09
  -5  -7   6   59.82    2.57
  -4  -7   6    4.36    0.55
  -3  -7   6    0.61    0.37
  -2  -7   6   66.84    1.69
  -1  -7   6  123.51    2.28
   0  -7   6  170.66    2.66
   1  -7   6  196.68    3.88
   2  -7   6   29.38    1.72
   3  -7   6  295.56    5.57
   4  -7   6  177.69    4.39
   8  -7   6    2.48    0.92
  -8  -6   6    1.06    0.79
  -7  -6   6  155.15    4.31
  -6  -6   6  138.91    3.90
  -5  -6   6  124.85    3.53
  -4  -6   6   90.00    1.96
  -3  -6   6    2.42    0.42
  -2  -6   6  138.11    2.31
  -1  -6   6   61.32    1.51
   0  -6   6   40.10    1.21
   1  -6   6    1.54    0.38
   2  -6   6   32.25    1.70
   3  -6   6   34.33    1.79
   5  -6   6  106.62    2.90
   6  -6   6  229.95    4.65
   7  -6   6   66.59    2.68
   8  -6   6   27.28    1.89
  -9  -5   6   33.17    2.12
  -8  -5   6   24.83    1.75
  -7  -5   6   11.79    1.22
  -6  -5   6    9.56    1.08
  -5  -5   6   37.39    1.87
  -4  -5   6  204.85    2.87
  -3  -5   6   30.92    1.08
  -2  -5   6    1.37    0.33
  -1  -5   6  544.76    4.63
   0  -5   6  490.20   10.21
   1  -5   6  556.73    6.36
   2  -5   6   70.59    2.35
   3  -5   6    6.14    0.54
   4  -5   6   28.01    1.37
   5  -5   6    3.44    0.69
   6  -5   6    2.90    0.71
   7  -5   6    1.19    0.65
   8  -5   6   74.92    2.99
  -9  -4   6   98.85    3.51
  -8  -4   6   58.19    2.57
  -7  -4   6   30.79    1.80
  -6  -4   6   99.71    3.01
  -5  -4   6   89.52    2.72
  -4  -4   6   25.37    0.98
  -3  -4   6    5.50    0.50
  -2  -4   6   10.24    0.61
  -1  -4   6  100.82    1.71
   0  -4   6   12.40    0.60
   1  -4   6  204.50    2.66
   2  -4   6  503.18    3.99
   3  -4   6  278.40    3.96
   4  -4   6  123.12    2.80
   5  -4   6   70.75    2.30
   6  -4   6   87.51    2.77
   7  -4   6   71.64    2.70
   8  -4   6   13.96    1.36
 -10  -3   6    5.81    1.07
  -9  -3   6   13.61    1.35
  -8  -3   6  127.66    3.67
  -7  -3   6    0.50    0.53
  -6  -3   6    1.62    0.63
  -5  -3   6   47.76    1.91
  -4  -3   6  238.77    2.89
  -3  -3   6  730.50    6.32
  -2  -3   6  629.08    4.66
  -1  -3   6  165.01    1.36
   0  -3   6   11.35    0.40
   1  -3   6   47.49    0.77
   2  -3   6    2.63    0.35
   3  -3   6    0.91    0.44
   4  -3   6   54.52    1.86
   5  -3   6  131.59    3.15
   6  -3   6  256.99    4.81
   7  -3   6  114.71    3.41
   8  -3   6   99.58    3.40
   9  -3   6   25.47    1.89
 -10  -2   6   59.89    2.75
  -9  -2   6   47.34    2.33
  -8  -2   6   19.07    1.43
  -7  -2   6   26.85    1.60
  -6  -2   6   10.25    1.01
  -5  -2   6   68.42    2.24
  -4  -2   6   66.72    2.08
  -3  -2   6   88.89    1.59
  -2  -2   6  273.67    2.76
  -1  -2   6  684.41    3.59
   0  -2   6  105.67    1.16
   1  -2   6  189.39    1.73
   2  -2   6   38.65    0.59
   3  -2   6   61.62    1.83
   4  -2   6  109.85    2.67
   5  -2   6   76.11    2.40
   6  -2   6   18.28    1.32
   7  -2   6  128.30    3.61
   8  -2   6  107.29    3.54
   9  -2   6   26.81    1.94
 -10  -1   6   15.49    1.44
  -9  -1   6   12.14    1.24
  -8  -1   6   21.17    1.51
  -7  -1   6  134.24    3.44
  -6  -1   6  707.74    6.79
  -5  -1   6  381.22    5.41
  -4  -1   6   61.86    1.97
  -3  -1   6    5.41    0.44
  -2  -1   6    9.47    0.38
  -1  -1   6    6.04    0.33
   0  -1   6   28.67    0.62
   1  -1   6  348.28    2.27
   2  -1   6  628.44    3.27
   3  -1   6  756.87    7.48
   4  -1   6  207.45    3.80
   5  -1   6  196.04    3.96
   6  -1   6   53.10    2.19
   7  -1   6   34.45    1.92
   8  -1   6    3.76    0.86
   9  -1   6   39.37    2.35
 -10   0   6   15.83    1.50
  -9   0   6    0.47    0.66
  -8   0   6    0.45    0.42
  -7   0   6    2.60    0.44
  -6   0   6  154.39    3.52
  -5   0   6  334.64    5.05
  -4   0   6  436.00    5.56
  -3   0   6  425.77    5.18
  -2   0   6  384.61    2.68
  -1   0   6    0.47    0.21
   0   0   6  548.47    3.31
   1   0   6  705.86    4.93
   2   0   6   11.49    0.39
   3   0   6  187.27    3.47
   4   0   6  396.96    5.57
   5   0   6  199.24    4.08
   6   0   6   66.19    2.50
   7   0   6   22.29    1.59
   8   0   6   80.73    3.16
 -10   1   6   66.37    1.95
  -9   1   6  142.22    3.91
  -8   1   6   57.44    1.61
  -7   1   6   12.74    1.17
  -6   1   6   22.35    1.40
  -5   1   6    9.17    0.89
  -4   1   6   19.24    1.16
  -3   1   6    1.70    0.55
  -2   1   6  547.31    3.20
  -1   1   6  245.12    2.06
   0   1   6  436.47    2.91
   1   1   6  851.57    4.58
   2   1   6  157.35    1.49
   3   1   6  639.27    7.24
   4   1   6   17.86    1.23
   5   1   6    0.93    0.53
   6   1   6    1.53    0.64
   7   1   6    5.66    0.95
   8   1   6    5.38    1.01
 -10   2   6    8.11    0.80
  -9   2   6   69.28    1.93
  -8   2   6   75.25    2.79
  -7   2   6  264.42    5.07
  -6   2   6   48.54    2.04
  -5   2   6    7.29    0.84
  -4   2   6  384.45    5.36
  -3   2   6  307.80    4.51
  -2   2   6  402.04    3.52
  -1   2   6   64.17    0.95
   0   2   6   37.67    0.75
   1   2   6  478.65    3.72
   2   2   6  254.55    2.15
   3   2   6   63.29    2.21
   4   2   6  160.76    3.71
   5   2   6   88.43    2.88
   6   2   6  148.25    3.97
   7   2   6   40.34    2.21
   8   2   6    7.99    1.15
 -10   3   6    6.06    0.74
  -9   3   6    7.95    0.76
  -8   3   6    9.93    1.14
  -7   3   6    0.28    0.57
  -6   3   6   55.66    2.23
  -5   3   6    0.48    0.47
  -4   3   6  222.66    4.12
  -3   3   6  199.62    3.73
  -2   3   6  388.46    4.01
  -1   3   6  585.31    4.58
   0   3   6  156.54    2.17
   1   3   6   56.00    1.02
   2   3   6    0.45    0.29
   3   3   6   22.18    1.40
   4   3   6    5.00    0.80
   5   3   6    6.86    1.00
   6   3   6   65.77    2.76
   7   3   6  160.79    4.54
   8   3   6  121.60    4.16
 -10   4   6    5.30    1.12
  -9   4   6    9.62    1.19
  -8   4   6   14.51    1.36
  -7   4   6  136.41    3.78
  -6   4   6   47.97    2.15
  -5   4   6   63.71    2.37
  -4   4   6    9.77    0.99
  -3   4   6  236.60    4.27
  -2   4   6   26.73    0.99
  -1   4   6  110.18    1.95
   0   4   6   37.52    0.92
   1   4   6  132.23    2.13
   2   4   6  202.30    2.70
   3   4   6   36.07    1.15
   4   4   6   58.21    2.42
   5   4   6   10.35    1.14
   6   4   6    6.86    1.07
   7   4   6   12.04    1.41
  -9   5   6    3.13    0.92
  -8   5   6   63.17    2.79
  -7   5   6   25.44    1.73
  -6   5   6  120.49    3.54
  -5   5   6  141.89    3.73
  -4   5   6  206.58    4.35
  -3   5   6   21.15    1.36
  -2   5   6   13.75    0.78
  -1   5   6    2.48    0.34
   0   5   6   -0.07    0.25
   1   5   6    2.90    0.44
   2   5   6    4.87    0.52
   3   5   6   80.34    1.84
   4   5   6  232.53    5.06
   5   5   6  111.35    3.63
   6   5   6   16.03    1.52
   7   5   6    8.88    1.31
  -9   6   6   88.29    3.56
  -8   6   6    8.30    1.21
  -7   6   6    3.08    0.80
  -6   6   6   57.07    2.57
  -5   6   6   14.60    1.31
  -4   6   6   26.64    1.68
  -3   6   6  147.80    3.74
  -2   6   6  137.21    2.48
  -1   6   6  244.40    2.72
   0   6   6   89.99    2.00
   1   6   6    5.05    0.55
   2   6   6   14.08    0.84
   3   6   6    5.75    0.61
   4   6   6    3.05    0.86
   5   6   6   17.06    1.58
   6   6   6   43.94    2.50
  -8   7   6  105.48    3.88
  -7   7   6   53.59    2.69
  -6   7   6   13.93    1.41
  -5   7   6    2.12    0.77
  -4   7   6    6.19    1.00
  -3   7   6    4.20    0.79
  -2   7   6   44.46    2.16
  -1   7   6    1.09    0.32
   0   7   6  157.04    2.82
   1   7   6   91.61    2.17
   2   7   6   66.10    1.87
   3   7   6   19.53    1.07
   4   7   6   16.14    1.50
   5   7   6   53.83    2.73
  -7   8   6    3.64    0.97
  -6   8   6   24.63    1.93
  -5   8   6   87.91    3.40
  -4   8   6   58.29    2.71
  -3   8   6   24.80    1.79
  -2   8   6   24.33    1.73
  -1   8   6   39.71    1.23
   0   8   6    9.83    0.80
   1   8   6    0.50    0.48
   2   8   6   20.89    1.15
   3   8   6   46.40    1.70
   4   8   6    2.42    0.90
  -4   9   6   15.31    1.57
  -3   9   6   14.32    1.49
  -2   9   6   76.28    3.18
  -1   9   6   18.65    1.14
   0   9   6   27.96    1.36
   1   9   6   22.55    1.25
   2   9   6   46.75    1.80
   3   9   6   33.24    2.12
  -2 -10   7    1.28    0.78
  -1 -10   7   20.91    1.68
   0 -10   7  169.64    4.54
   4 -10   7    3.90    0.98
  -4  -9   7    8.08    1.18
  -3  -9   7    7.46    1.13
  -2  -9   7    0.13    0.64
  -1  -9   7    0.66    0.64
   0  -9   7    6.23    0.68
   1  -9   7   54.86    2.54
   2  -9   7   98.51    3.47
   3  -9   7  128.16    4.09
   4  -9   7   28.78    2.03
   5  -9   7    7.05    1.18
  -5  -8   7   27.21    1.90
  -4  -8   7   83.60    3.15
  -3  -8   7  143.99    2.75
  -2  -8   7  124.19    2.51
  -1  -8   7   13.23    0.87
   0  -8   7    1.31    0.44
   1  -8   7   21.21    1.56
   2  -8   7   -0.18    0.53
   3  -8   7    8.08    1.13
   4  -8   7   59.10    2.73
   5  -8   7   41.90    2.40
   6  -8   7   35.91    2.35
  -7  -7   7    5.72    1.05
  -6  -7   7    0.20    0.64
  -5  -7   7    4.15    0.86
  -4  -7   7   14.21    0.89
  -3  -7   7   33.20    1.27
  -2  -7   7  252.52    3.46
  -1  -7   7  366.48    5.48
   0  -7   7  150.23    3.06
   1  -7   7   27.57    1.67
   2  -7   7   49.40    2.29
   3  -7   7   79.20    2.95
   4  -7   7   68.08    2.80
   5  -7   7    4.10    0.97
  -8  -6   7   40.50    2.36
  -7  -6   7  108.19    3.67
  -6  -6   7  124.93    3.78
  -5  -6   7  188.40    4.45
  -4  -6   7   55.12    1.60
  -3  -6   7   19.13    0.94
  -2  -6   7    9.89    0.69
  -1  -6   7    0.65    0.33
   0  -6   7  118.09    2.12
   1  -6   7   71.53    1.62
   2  -6   7  166.23    4.01
   3  -6   7  204.96    4.56
   4  -6   7  156.57    4.08
   6  -6   7   41.09    2.02
   7  -6   7    5.88    1.00
   8  -6   7    0.12    0.74
  -8  -5   7   15.06    1.48
  -7  -5   7    3.00    0.78
  -6  -5   7   49.12    2.28
  -4  -5   7  190.92    4.41
  -3  -5   7   61.47    1.56
  -2  -5   7  149.03    2.38
  -1  -5   7   78.45    1.66
   0  -5   7  103.40    1.85
   1  -5   7  246.68    2.85
   2  -5   7   38.42    1.84
   3  -5   7   60.15    2.34
   4  -5   7   72.09    1.70
   5  -5   7  139.36    3.37
   6  -5   7   81.18    2.76
   7  -5   7   78.51    2.91
   8  -5   7   63.55    2.83
  -9  -4   7   73.90    3.12
  -8  -4   7   67.03    2.82
  -7  -4   7   34.72    1.93
  -6  -4   7   75.42    2.70
  -5  -4   7    4.25    0.75
  -4  -4   7   22.52    0.97
  -3  -4   7    6.82    0.56
  -2  -4   7  277.29    3.16
  -1  -4   7  193.81    3.73
   0  -4   7  424.63    3.74
   1  -4   7  599.83    7.26
   2  -4   7  508.48    4.20
   3  -4   7  215.68    3.50
   4  -4   7    9.34    0.87
   5  -4   7   10.25    1.01
   6  -4   7   12.36    1.16
   7  -4   7    0.93    0.66
   8  -4   7   -0.43    0.63
 -10  -3   7    0.40    0.77
  -9  -3   7  109.33    3.67
  -8  -3   7   57.53    2.56
  -7  -3   7  181.37    4.30
  -6  -3   7   67.29    2.48
  -5  -3   7   30.12    1.59
  -4  -3   7   80.54    1.72
  -3  -3   7  443.78    4.08
  -2  -3   7  240.77    2.81
  -1  -3   7    2.32    0.36
   0  -3   7   35.23    0.72
   1  -3   7   35.29    0.72
   2  -3   7  113.07    2.36
   3  -3   7  108.59    1.90
   4  -3   7  157.96    3.33
   5  -3   7  289.25    4.94
   6  -3   7  223.91    4.64
   7  -3   7   68.31    2.71
   8  -3   7   39.57    2.24
 -10  -2   7   32.90    2.16
  -9  -2   7    1.50    0.72
  -8  -2   7    6.20    0.96
  -7  -2   7    3.32    0.79
  -6  -2   7   51.57    2.15
  -5  -2   7   42.47    1.86
  -4  -2   7    9.00    0.61
  -3  -2   7  257.08    2.92
  -2  -2   7  659.07    4.12
  -1  -2   7  869.78    4.42
   0  -2   7  431.32    2.74
   1  -2   7   14.97    0.48
   2  -2   7   26.90    0.89
   3  -2   7    0.46    0.29
   4  -2   7   49.56    1.88
   5  -2   7   13.53    1.11
   6  -2   7  127.06    3.48
   7  -2   7  111.84    3.50
   8  -2   7  171.87    4.64
 -10  -1   7   70.31    3.02
  -9  -1   7   12.52    1.30
  -8  -1   7   22.83    1.61
  -7  -1   7  214.63    4.57
  -6  -1   7   87.82    2.75
  -5  -1   7    0.15    0.57
  -4  -1   7   54.26    1.95
  -3  -1   7  150.17    2.15
  -2  -1   7  223.20    1.92
  -1  -1   7   63.38    0.99
   0  -1   7   98.43    1.22
   1  -1   7  530.13    3.60
   2  -1   7  347.84    3.34
   3  -1   7  102.30    2.59
   4  -1   7   60.91    2.14
   5  -1   7  113.60    3.12
   6  -1   7   43.66    2.07
   7  -1   7    0.15    0.56
   8  -1   7   16.11    1.50
 -10   0   7   22.94    1.82
  -9   0   7   12.12    1.31
  -8   0   7    6.32    0.96
  -7   0   7   25.06    1.59
  -6   0   7  149.70    3.62
  -4   0   7  629.49    7.18
  -3   0   7  345.87    3.32
  -2   0   7    8.23    0.41
  -1   0   7   38.20    0.78
   0   0   7  182.23    1.71
   1   0   7   15.46    0.55
   2   0   7   32.07    0.98
   3   0   7  164.68    3.44
   4   0   7  750.41    8.45
   5   0   7  209.28    4.39
   6   0   7  180.76    4.32
   7   0   7   29.09    1.87
   8   0   7   44.34    2.44
 -10   1   7   80.67    3.22
  -9   1   7   36.67    1.43
  -8   1   7   27.82    1.17
  -7   1   7    1.25    0.66
  -6   1   7   97.31    2.94
  -5   1   7   21.61    1.36
  -4   1   7  122.48    2.95
  -3   1   7  340.51    4.82
  -2   1   7  240.81    2.09
  -1   1   7  286.61    2.27
   0   1   7  197.65    1.89
   1   1   7  543.06    3.25
   2   1   7   73.38    1.07
   3   1   7  118.29    1.94
   4   1   7    4.17    0.72
   5   1   7   84.85    2.86
   6   1   7   66.69    2.69
   7   1   7   98.04    3.45
   8   1   7   10.89    1.35
 -10   2   7   14.20    1.01
  -9   2   7   56.99    1.79
  -8   2   7  176.47    4.46
  -7   2   7  152.98    3.96
  -6   2   7   25.58    1.57
  -5   2   7   15.76    1.18
  -4   2   7   34.13    1.62
  -3   2   7    2.88    0.63
  -2   2   7   51.55    1.26
  -1   2   7   39.88    0.82
   0   2   7  462.88    4.59
   1   2   7  620.20    4.06
   2   2   7  341.79    3.23
   3   2   7  182.78    3.97
   4   2   7  221.52    4.62
   5   2   7   50.65    2.31
   6   2   7   50.87    2.44
   7   2   7    0.13    0.63
 -10   3   7    0.40    0.55
  -9   3   7    3.28    0.88
  -8   3   7   16.95    1.48
  -7   3   7   94.06    3.15
  -6   3   7  108.64    3.23
  -5   3   7   70.37    2.48
  -3   3   7  167.35    3.55
  -2   3   7  250.86    3.00
  -1   3   7  517.20    4.46
   0   3   7   31.55    1.03
   1   3   7   -0.03    0.27
   2   3   7  240.61    2.26
   3   3   7  161.56    3.87
   4   3   7   58.56    2.43
   5   3   7   56.73    2.53
   6   3   7   83.33    3.22
   7   3   7  139.45    4.39
 -10   4   7   11.72    1.47
  -9   4   7    9.45    1.25
  -8   4   7    5.96    0.98
  -7   4   7    0.60    0.59
  -6   4   7   95.53    3.14
  -4   4   7   45.83    2.03
  -3   4   7  135.61    3.32
  -2   4   7  132.57    2.26
  -1   4   7  216.63    2.90
   0   4   7  215.59    2.89
   1   4   7  213.15    2.29
   2   4   7  146.52    1.88
   3   4   7  133.48    3.65
   4   4   7    4.67    0.86
   5   4   7    1.33    0.68
   6   4   7   -0.04    0.68
   7   4   7   13.27    1.51
  -9   5   7   38.67    2.38
  -8   5   7   16.05    1.53
  -7   5   7    5.05    0.92
  -6   5   7   49.49    2.36
  -5   5   7  131.62    3.71
  -4   5   7  174.81    4.13
  -3   5   7    0.81    0.57
  -2   5   7   31.07    1.17
  -1   5   7  123.23    2.30
   0   5   7   52.48    1.21
   1   5   7    6.83    0.49
   2   5   7   43.02    1.38
   3   5   7  167.20    4.28
   4   5   7  129.87    3.90
   5   5   7   27.26    1.91
   6   5   7    8.14    1.25
  -8   6   7   11.97    1.42
  -7   6   7   24.05    1.82
  -6   6   7   45.30    2.35
  -5   6   7   67.96    2.78
  -4   6   7  113.65    3.48
  -3   6   7   98.00    3.14
  -2   6   7  120.78    2.42
  -1   6   7   74.39    1.89
   0   6   7    1.61    0.36
   1   6   7    0.07    0.25
   2   6   7   11.51    0.81
   3   6   7    0.52    0.59
   4   6   7   58.26    2.72
   5   6   7   70.41    3.09
  -7   7   7   53.07    2.75
  -6   7   7    2.26    0.87
  -5   7   7   31.13    2.01
  -4   7   7   17.10    1.49
  -3   7   7   15.09    1.38
  -2   7   7   12.84    1.27
  -1   7   7  153.86    2.89
   0   7   7  134.88    2.20
   1   7   7  116.40    1.77
   2   7   7   38.23    1.48
   3   7   7    2.24    0.76
   4   7   7    0.33    0.72
  -6   8   7   79.91    3.43
  -5   8   7   36.87    2.30
  -4   8   7    0.08    0.70
  -3   8   7   -0.57    0.62
  -2   8   7    6.17    1.01
  -1   8   7    0.36    0.34
   0   8   7    1.59    0.43
   1   8   7   30.38    0.99
   2   8   7   68.77    2.09
   3   8   7   70.83    3.17
  -2   9   7  108.08    3.89
  -1   9   7   13.76    1.49
   0   9   7    0.42    0.72
  -2 -10   8   10.51    1.35
  -1 -10   8   55.16    2.70
   2 -10   8    0.28    0.73
   3 -10   8   15.90    1.58
  -3  -9   8   34.55    2.14
  -2  -9   8    8.10    1.20
  -1  -9   8    2.13    0.56
   0  -9   8   19.70    1.60
   1  -9   8   93.06    3.43
   2  -9   8  141.83    4.32
   3  -9   8   74.73    3.22
   4  -9   8    2.19    0.92
  -5  -8   8   15.19    1.52
  -4  -8   8   16.62    1.03
  -3  -8   8   46.41    1.62
  -2  -8   8   25.67    1.21
  -1  -8   8    1.00    0.46
   0  -8   8   13.17    1.28
   1  -8   8    6.37    0.97
   2  -8   8   22.44    1.69
   3  -8   8   77.46    3.17
   4  -8   8   42.94    2.43
   5  -8   8   34.03    2.23
  -6  -7   8   35.72    2.17
  -5  -7   8   44.96    2.34
  -4  -7   8    8.91    0.75
  -3  -7   8   51.33    1.62
  -2  -7   8  161.16    2.83
  -1  -7   8  167.69    2.83
   0  -7   8   84.52    1.96
   1  -7   8    3.89    0.79
   2  -7   8    1.96    0.69
   3  -7   8   30.96    1.94
   4  -7   8    0.18    0.62
   5  -7   8    0.54    0.65
   6  -7   8   46.01    2.64
  -7  -6   8   37.03    2.21
  -6  -6   8   52.89    2.52
  -5  -6   8   19.45    1.52
  -4  -6   8   10.69    0.78
  -3  -6   8    0.36    0.36
  -2  -6   8   61.43    1.66
  -1  -6   8  155.60    3.60
   0  -6   8   95.37    2.05
   1  -6   8  149.60    3.87
   2  -6   8  150.85    3.97
   3  -6   8   69.30    2.75
   4  -6   8   35.21    2.04
   5  -6   8  121.58    3.88
  -8  -5   8    5.70    1.02
  -7  -5   8   21.13    1.65
  -6  -5   8   52.53    2.42
  -5  -5   8  281.10    5.39
  -4  -5   8  187.25    2.96
  -3  -5   8   85.18    1.92
  -2  -5   8   13.67    0.78
  -1  -5   8   52.03    1.40
   0  -5   8   34.14    1.11
   1  -5   8    3.04    0.71
   2  -5   8   42.59    2.04
   3  -5   8  151.59    3.90
   4  -5   8  161.80    4.14
   5  -5   8  177.40    2.97
   6  -5   8   46.49    2.17
   7  -5   8   20.79    1.60
   8  -5   8   19.97    1.72
  -9  -4   8    4.19    0.98
  -8  -4   8    2.23    0.78
  -7  -4   8   12.77    1.27
  -6  -4   8   30.80    1.80
  -5  -4   8   21.48    1.47
  -4  -4   8  161.32    2.64
  -3  -4   8  234.20    5.11
  -2  -4   8  334.61    3.65
  -1  -4   8   41.41    1.19
   0  -4   8   33.84    1.04
   1  -4   8  279.89    4.97
   2  -4   8  261.93    4.88
   3  -4   8   45.17    1.31
   4  -4   8   10.96    0.74
   5  -4   8  150.10    3.62
   6  -4   8  137.46    3.72
   7  -4   8   38.23    2.12
   8  -4   8   36.18    2.20
  -9  -3   8  114.05    3.87
  -8  -3   8  107.18    3.58
  -7  -3   8  153.48    4.08
  -6  -3   8   22.74    1.53
  -5  -3   8   10.58    1.06
  -4  -3   8  126.70    2.27
  -3  -3   8   26.62    1.02
  -2  -3   8   24.65    0.93
  -1  -3   8   67.99    1.46
   0  -3   8  342.06    4.17
   1  -3   8  492.77    4.12
   2  -3   8  251.29    2.95
   3  -3   8  334.40    3.63
   4  -3   8  138.57    2.40
   5  -3   8   82.45    2.70
   6  -3   8    6.68    0.97
   7  -3   8    0.96    0.66
   8  -3   8    4.31    0.97
  -9  -2   8   -0.10    0.62
  -8  -2   8   12.39    1.30
  -7  -2   8  142.78    3.87
  -6  -2   8  220.63    4.61
  -5  -2   8    2.85    0.71
  -4  -2   8   18.16    0.87
  -3  -2   8  111.45    1.99
  -2  -2   8  336.94    3.44
  -1  -2   8  352.90    2.59
   0  -2   8  102.30    1.31
   1  -2   8   40.38    1.12
   2  -2   8   86.13    1.69
   3  -2   8   86.91    1.78
   4  -2   8    6.02    0.80
   5  -2   8   78.55    2.67
   6  -2   8  123.89    3.58
   7  -2   8  110.84    3.61
   8  -2   8   97.77    3.59
 -10  -1   8    0.49    0.75
  -9  -1   8    6.69    1.14
  -8  -1   8   21.54    1.61
  -7  -1   8    4.95    0.86
  -6  -1   8   10.79    1.10
  -5  -1   8   -0.19    0.56
  -4  -1   8   99.70    2.76
  -3  -1   8  106.03    1.89
  -2  -1   8  312.30    2.48
  -1  -1   8  154.49    1.67
   0  -1   8  710.65    3.97
   1  -1   8  217.50    2.63
   2  -1   8    0.57    0.31
   3  -1   8    2.91    0.42
   4  -1   8    0.48    0.50
   5  -1   8    0.35    0.46
   6  -1   8    3.25    0.73
   7  -1   8    3.54    0.85
   8  -1   8   62.33    2.92
 -10   0   8   71.71    3.15
  -9   0   8   74.67    3.07
  -8   0   8   28.52    1.85
  -7   0   8   43.50    2.14
  -6   0   8   54.70    2.28
  -5   0   8  175.77    3.89
  -4   0   8  136.02    3.22
  -3   0   8    1.32    0.33
  -2   0   8  167.74    1.83
  -1   0   8  159.91    2.03
   0   0   8   79.45    1.17
   1   0   8   46.44    0.88
   2   0   8   44.42    1.22
   3   0   8  197.79    3.86
   4   0   8  275.35    5.03
   5   0   8   82.27    2.86
   6   0   8   12.86    1.26
   7   0   8   10.71    1.26
 -10   1   8    5.05    1.04
  -9   1   8    6.44    1.11
  -8   1   8    1.55    0.76
  -7   1   8   50.14    2.33
  -6   1   8   25.44    1.61
  -5   1   8  135.38    3.42
  -4   1   8  358.37    5.43
  -3   1   8  340.99    5.03
  -2   1   8  200.04    2.01
  -1   1   8   61.19    1.07
   0   1   8    3.35    0.33
   1   1   8   86.15    1.23
   2   1   8   50.23    1.28
   3   1   8   12.72    0.72
   4   1   8   55.25    2.30
   5   1   8  200.48    4.64
   6   1   8  153.18    4.25
   7   1   8   69.79    3.04
 -10   2   8   18.19    1.71
  -9   2   8   48.02    2.54
  -8   2   8  125.41    3.89
  -7   2   8   59.93    2.59
  -6   2   8   12.27    1.18
  -5   2   8   56.89    2.26
  -4   2   8  187.26    3.93
  -3   2   8   19.91    1.25
  -2   2   8   16.60    0.78
  -1   2   8  133.24    1.60
   0   2   8  399.50    2.99
   1   2   8  107.56    1.84
   2   2   8  133.32    3.37
   3   2   8   22.79    1.49
   4   2   8    3.33    0.74
   5   2   8   14.51    1.38
   6   2   8    2.98    0.88
   7   2   8   17.38    1.67
 -10   3   8    4.15    0.73
  -9   3   8    9.23    1.26
  -8   3   8   52.22    2.56
  -7   3   8  176.93    4.48
  -5   3   8  298.82    5.41
  -4   3   8    1.49    0.59
  -3   3   8    4.38    0.70
  -2   3   8   46.24    1.33
  -1   3   8   13.72    0.77
   0   3   8    0.18    0.33
   1   3   8  208.89    2.77
   2   3   8  234.50    4.72
   3   3   8  239.72    4.96
   4   3   8   80.11    2.95
   5   3   8   27.30    1.86
   6   3   8   56.64    2.76
  -9   4   8    2.27    0.85
  -8   4   8    7.24    1.09
  -7   4   8    3.52    0.83
  -6   4   8   16.58    1.42
  -5   4   8   29.73    1.79
  -4   4   8  139.74    3.63
  -3   4   8   52.31    2.15
  -2   4   8  202.48    2.95
  -1   4   8  115.53    2.27
   0   4   8   99.33    2.01
   1   4   8   90.27    1.92
   2   4   8    7.87    1.02
   3   4   8   31.09    1.87
   4   4   8   36.90    2.10
   5   4   8    7.35    1.12
   6   4   8    9.87    1.32
  -9   5   8   50.39    2.75
  -8   5   8    0.42    0.70
  -7   5   8    4.78    0.96
  -6   5   8    5.98    0.98
  -5   5   8   53.83    2.45
  -4   5   8    5.76    0.90
  -3   5   8    0.70    0.57
  -2   5   8   37.81    1.35
  -1   5   8  120.72    2.38
   0   5   8   52.53    1.56
   1   5   8   23.72    1.08
   2   5   8   79.53    1.54
   3   5   8  117.29    3.71
   4   5   8   60.35    2.78
   5   5   8   24.88    1.91
  -8   6   8    7.85    1.28
  -7   6   8   12.86    1.41
  -6   6   8   46.37    2.46
  -5   6   8   13.31    1.36
  -4   6   8   62.44    2.67
  -3   6   8   83.49    2.99
  -2   6   8   23.70    1.15
  -1   6   8    2.75    0.53
   0   6   8   43.82    1.53
   1   6   8    4.99    0.51
   2   6   8   11.94    0.69
   3   6   8   16.06    1.47
   4   6   8    8.17    1.19
  -6   7   8    6.92    1.16
  -5   7   8   50.93    2.62
  -4   7   8   34.22    2.10
  -3   7   8    7.26    1.04
  -2   7   8   27.56    1.81
  -1   7   8   34.00    1.43
   0   7   8   60.55    1.91
   1   7   8   78.13    1.74
   2   7   8    5.72    0.59
   3   7   8    0.73    0.73
  -4   8   8    0.49    0.79
  -3   8   8    5.95    1.10
  -2   8   8   27.00    1.93
  -1   8   8    0.55    0.49
   0   8   8   -0.11    0.51
   1   8   8   53.66    1.55
   2   8   8   94.70    2.45
   1 -10   9    1.50    0.82
   2 -10   9   23.79    1.93
  -3  -9   9   98.21    3.60
  -2  -9   9   93.23    2.43
  -1  -9   9   41.01    2.33
   0  -9   9   30.91    2.05
   1  -9   9   61.67    2.91
   2  -9   9   80.70    3.38
   3  -9   9    7.32    1.18
  -5  -8   9    2.22    0.87
  -4  -8   9    1.91    0.53
  -3  -8   9   12.54    0.93
  -2  -8   9   23.77    1.21
  -1  -8   9    8.06    0.76
   0  -8   9   32.33    2.01
   1  -8   9   37.31    2.17
   2  -8   9   74.33    3.10
   3  -8   9  104.40    3.78
   4  -8   9   64.44    3.08
  -6  -7   9   61.74    2.92
  -5  -7   9   51.78    2.55
  -4  -7   9    1.26    0.44
  -3  -7   9   35.23    1.41
  -2  -7   9  120.51    2.51
  -1  -7   9   78.93    1.99
   0  -7   9    6.13    0.94
   1  -7   9   12.91    1.28
   2  -7   9   88.10    3.25
   3  -7   9   38.58    2.24
   4  -7   9   10.00    1.26
  -7  -6   9    0.65    0.69
  -6  -6   9    3.19    0.87
  -5  -6   9   34.50    1.41
  -4  -6   9   67.73    1.91
  -3  -6   9   40.20    1.43
  -2  -6   9   79.91    1.95
  -1  -6   9  125.31    2.37
   0  -6   9  192.74    4.53
   1  -6   9  261.46    5.36
   2  -6   9    1.35    0.65
   3  -6   9   21.28    1.64
   4  -6   9    0.39    0.63
   5  -6   9    0.49    0.71
   6  -6   9    1.17    0.80
  -7  -5   9   20.63    1.67
  -6  -5   9   79.59    3.03
  -5  -5   9   94.46    2.25
  -4  -5   9  102.65    2.27
  -3  -5   9    0.17    0.36
  -2  -5   9   38.30    1.30
  -1  -5   9   76.30    1.76
   0  -5   9   27.99    1.67
   1  -5   9   35.90    1.90
   2  -5   9  157.57    4.06
   3  -5   9   56.54    2.48
   4  -5   9  162.24    4.33
   5  -5   9  103.74    3.57
   6  -5   9   57.68    2.81
   7  -5   9   49.50    2.48
  -8  -4   9   25.77    1.90
  -7  -4   9   17.77    1.53
  -6  -4   9   37.10    2.04
  -5  -4   9   74.16    2.72
  -4  -4   9  245.35    3.42
  -3  -4   9  501.98    5.09
  -2  -4   9   22.22    0.97
  -1  -4   9   10.20    0.68
   0  -4   9    0.65    0.50
   1  -4   9    2.77    0.66
   2  -4   9    0.20    0.50
   3  -4   9    2.01    0.66
   4  -4   9   67.07    1.76
   5  -4   9  185.00    4.50
   6  -4   9  106.55    3.38
   7  -4   9   30.14    1.96
  -9  -3   9   45.20    2.55
  -8  -3   9   69.49    2.99
  -7  -3   9   32.26    1.97
  -6  -3   9    0.93    0.61
  -5  -3   9   27.71    1.67
  -4  -3   9   13.14    0.81
  -3  -3   9  243.02    4.39
  -2  -3   9  107.73    2.01
  -1  -3   9  156.69    2.34
   0  -3   9  263.01    2.94
   1  -3   9  117.33    3.17
   2  -3   9  306.89    3.48
   3  -3   9  226.71    3.09
   4  -3   9   73.67    1.83
   5  -3   9    1.01    0.46
   6  -3   9   73.68    2.84
   7  -3   9   57.02    2.68
  -9  -2   9    0.33    0.69
  -8  -2   9  121.43    3.88
  -7  -2   9  178.12    4.48
  -6  -2   9  123.64    3.54
  -5  -2   9  140.25    3.61
  -4  -2   9   41.89    1.34
  -3  -2   9   31.44    1.13
  -2  -2   9   46.57    1.30
  -1  -2   9   81.37    1.63
   0  -2   9   14.43    0.56
   1  -2   9  376.93    3.74
   2  -2   9  328.56    3.62
   3  -2   9  297.83    3.57
   4  -2   9  180.24    2.86
   5  -2   9   85.94    2.07
   6  -2   9   42.62    2.19
   7  -2   9   48.47    2.50
  -9  -1   9    0.95    0.74
  -8  -1   9    1.70    0.70
  -7  -1   9   18.80    1.50
  -6  -1   9   29.40    1.76
  -5  -1   9  118.17    3.30
  -4  -1   9   69.96    1.69
  -3  -1   9   57.80    1.47
  -2  -1   9   62.97    1.14
  -1  -1   9  248.69    2.28
   0  -1   9  365.89    2.79
   1  -1   9  158.01    2.34
   2  -1   9   24.29    0.98
   3  -1   9   62.66    1.59
   4  -1   9  140.59    2.50
   5  -1   9   32.84    1.29
   6  -1   9   10.94    1.22
   7  -1   9   52.54    2.65
  -9   0   9   38.65    2.31
  -8   0   9   18.83    1.61
  -7   0   9    7.16    1.01
  -6   0   9   32.39    1.85
  -5   0   9  110.85    3.19
  -4   0   9   19.73    1.36
  -3   0   9   37.85    1.18
  -2   0   9  346.78    3.00
  -1   0   9  320.47    2.66
   0   0   9  346.89    2.73
   1   0   9  149.65    2.27
   2   0   9   61.09    1.50
   3   0   9  314.19    4.06
   4   0   9   12.38    0.79
   5   0   9    0.54    0.57
   6   0   9    0.95    0.62
   7   0   9    0.82    0.77
  -9   1   9   48.48    2.60
  -8   1   9   79.57    3.17
  -7   1   9   59.88    2.62
  -6   1   9   20.30    1.50
  -5   1   9   44.85    2.06
  -4   1   9  148.01    3.54
  -3   1   9  259.12    3.09
  -2   1   9  168.49    2.09
  -1   1   9   29.84    0.81
   0   1   9  184.70    2.23
   1   1   9   77.78    1.61
   2   1   9    2.57    0.64
   3   1   9   97.27    3.04
   4   1   9  123.64    3.61
   5   1   9  173.10    4.50
   6   1   9  206.04    5.18
   7   1   9   15.84    1.60
  -9   2   9    9.76    1.29
  -8   2   9   58.49    2.75
  -7   2   9    0.22    0.66
  -6   2   9    9.62    1.11
  -5   2   9   78.46    2.74
  -4   2   9  286.29    5.10
  -3   2   9   29.18    1.09
  -2   2   9  296.08    3.44
  -1   2   9  229.40    2.94
   0   2   9   64.88    1.51
   1   2   9   28.61    1.60
   2   2   9    4.93    0.81
   3   2   9    6.85    0.93
   4   2   9    5.42    0.93
   5   2   9    3.69    0.87
   6   2   9   72.91    3.17
  -9   3   9   25.83    1.98
  -8   3   9   30.99    2.07
  -7   3   9  126.84    3.91
  -6   3   9   80.32    2.98
  -5   3   9    1.67    0.69
  -4   3   9   70.22    2.56
  -3   3   9   86.90    1.94
  -2   3   9   15.47    0.84
  -1   3   9  112.80    2.14
   0   3   9   17.16    0.86
   1   3   9  202.04    4.30
   2   3   9  311.12    5.71
   3   3   9   94.11    3.20
   4   3   9    5.34    0.96
   5   3   9    1.26    0.67
   6   3   9   -0.18    0.72
  -7   4   9   43.93    2.38
  -6   4   9  148.31    4.17
  -5   4   9  118.84    3.58
  -4   4   9  175.90    4.22
  -3   4   9   51.46    2.22
  -2   4   9   50.98    1.54
  -1   4   9    1.00    0.40
   0   4   9    1.96    0.46
   1   4   9    0.95    0.41
   2   4   9   58.38    2.53
   3   4   9  141.02    4.07
   4   4   9  146.27    4.30
   5   4   9   92.29    3.56
  -8   5   9   -0.27    0.73
  -7   5   9    0.94    0.72
  -6   5   9   28.69    1.94
  -5   5   9   15.30    1.39
  -4   5   9    0.52    0.59
  -3   5   9   64.89    2.60
  -2   5   9  153.83    2.82
  -1   5   9  175.40    2.99
   0   5   9   91.92    2.14
   1   5   9   26.99    1.18
   2   5   9   22.45    1.69
   3   5   9    0.05    0.57
   4   5   9   -0.31    0.73
  -7   6   9   29.25    2.10
  -6   6   9    9.36    1.25
  -5   6   9    1.63    0.79
  -4   6   9    9.35    1.17
  -3   6   9    9.73    1.17
  -2   6   9    0.14    0.40
  -1   6   9   35.18    1.44
   0   6   9   67.75    1.96
   1   6   9  108.41    2.47
   2   6   9   24.12    1.82
   3   6   9   10.54    1.29
  -5   7   9   55.72    2.83
  -4   7   9   36.13    2.23
  -3   7   9   40.22    2.29
  -2   7   9   27.78    1.35
  -1   7   9    3.64    0.63
   0   7   9   22.24    1.24
   1   7   9    4.79    0.71
   2   7   9   27.43    2.03
  -2   8   9   19.23    1.72
  -1   8   9    0.24    0.73
   0   8   9   16.47    1.59
   1   8   9   63.83    2.91
  -3  -9  10   98.95    3.73
  -2  -9  10   28.39    2.05
  -1  -9  10    0.88    0.80
   0  -9  10    3.96    0.98
   1  -9  10    2.83    0.94
   2  -9  10    1.06    0.80
  -4  -8  10    1.04    0.53
  -3  -8  10   20.41    1.20
  -2  -8  10  119.63    2.70
  -1  -8  10   96.27    3.55
   0  -8  10   45.39    2.45
   1  -8  10   30.18    2.04
   2  -8  10   48.04    2.61
   3  -8  10   82.02    3.46
  -5  -7  10    2.78    0.62
  -4  -7  10    0.33    0.43
  -3  -7  10    3.08    0.57
  -2  -7  10   18.25    1.04
  -1  -7  10    4.28    0.90
   0  -7  10    1.64    0.70
   1  -7  10   60.17    2.73
   2  -7  10  112.02    3.80
   3  -7  10   28.41    1.99
   4  -7  10   78.81    3.37
  -6  -6  10   44.92    2.46
  -5  -6  10   82.77    2.25
  -4  -6  10   70.84    2.03
  -3  -6  10   26.25    1.22
  -2  -6  10   28.96    1.23
  -1  -6  10  138.60    3.98
   0  -6  10  130.79    3.86
   1  -6  10   48.07    2.38
   2  -6  10    5.79    0.98
   3  -6  10   65.55    2.89
   4  -6  10   23.13    1.80
  -7  -5  10    1.72    0.77
  -6  -5  10    5.44    0.98
  -5  -5  10    5.90    0.69
  -4  -5  10    1.78    0.48
  -3  -5  10   23.11    1.12
  -2  -5  10  107.79    2.25
  -1  -5  10   38.90    1.31
   0  -5  10  223.00    4.89
   1  -5  10  135.53    3.83
   2  -5  10   71.63    2.83
   3  -5  10   19.30    1.60
   4  -5  10   19.16    1.63
   5  -5  10    0.09    0.72
   6  -5  10    2.16    0.92
  -8  -4  10   28.42    2.06
  -7  -4  10   25.14    1.85
  -6  -4  10   17.95    1.52
  -5  -4  10   43.74    1.55
  -4  -4  10   93.40    2.18
  -3  -4  10  154.55    2.71
  -2  -4  10    7.22    0.65
  -1  -4  10    0.38    0.38
   0  -4  10  161.40    4.00
   1  -4  10   62.04    2.49
   2  -4  10    0.85    0.57
   3  -4  10   27.52    1.78
   4  -4  10   44.64    2.31
   5  -4  10  128.15    3.98
   6  -4  10   76.67    2.18
   7  -4  10   63.29    2.89
  -8  -3  10   10.93    1.33
  -7  -3  10   18.21    1.57
  -6  -3  10   23.24    1.68
  -5  -3  10   64.59    2.56
  -4  -3  10  190.77    3.05
  -3  -3  10  174.29    2.80
  -2  -3  10  188.50    2.80
  -1  -3  10  159.88    2.47
   0  -3  10   77.55    2.65
   1  -3  10   16.89    1.31
   2  -3  10    1.27    0.61
   3  -3  10    0.42    0.38
   4  -3  10    0.90    0.42
   5  -3  10   18.24    1.04
   6  -3  10   60.02    1.92
   7  -3  10   83.74    2.38
  -8  -2  10   51.28    2.62
  -7  -2  10  137.86    4.08
  -6  -2  10  121.24    3.66
  -5  -2  10   14.61    1.31
  -4  -2  10   65.34    1.74
  -3  -2  10   54.10    1.53
  -2  -2  10   25.98    1.04
  -1  -2  10    9.84    0.66
   0  -2  10  149.01    3.53
   1  -2  10   89.19    1.83
   2  -2  10  319.08    3.73
   3  -2  10  222.38    3.20
   4  -2  10   67.62    1.83
   5  -2  10   42.34    1.53
   6  -2  10   10.51    0.88
   7  -2  10    0.29    0.72
  -9  -1  10    0.82    0.81
  -8  -1  10    6.73    1.08
  -7  -1  10   39.63    2.20
  -6  -1  10   85.32    3.06
  -5  -1  10  330.72    5.82
  -4  -1  10   93.43    2.03
  -3  -1  10   39.14    1.28
  -2  -1  10    0.90    0.37
  -1  -1  10   32.20    0.87
   0  -1  10   96.42    1.86
   1  -1  10    0.05    0.32
   2  -1  10   52.38    1.47
   3  -1  10  254.82    3.44
   4  -1  10  172.97    3.09
   5  -1  10   18.71    1.04
   6  -1  10   27.93    1.93
   7  -1  10   45.81    2.57
  -9   0  10   13.68    1.52
  -8   0  10    2.68    0.86
  -7   0  10   12.30    1.31
  -6   0  10    2.17    0.70
  -5   0  10   23.81    1.58
  -4   0  10   13.56    1.17
  -3   0  10   63.35    1.25
  -2   0  10  138.88    1.83
  -1   0  10   81.29    1.37
   0   0  10  120.47    2.09
   1   0  10   93.90    1.88
   2   0  10  238.71    3.16
   3   0  10   26.43    1.12
   4   0  10   24.73    1.67
   5   0  10    8.11    1.13
   6   0  10   13.87    1.44
  -9   1  10   50.29    2.74
  -8   1  10   82.73    3.32
  -7   1  10   30.91    1.96
  -6   1  10    1.63    0.65
  -5   1  10   45.46    2.15
  -4   1  10   49.71    2.14
  -3   1  10   89.41    1.87
  -2   1  10    0.73    0.29
  -1   1  10  180.04    2.18
   0   1  10  214.10    3.34
   1   1  10  127.01    3.33
   2   1  10   90.26    2.92
   3   1  10   18.50    1.43
   4   1  10   82.56    3.07
   5   1  10   82.46    3.23
   6   1  10   60.89    2.93
  -8   2  10    3.54    0.93
  -7   2  10   28.77    1.95
  -6   2  10   31.16    1.92
  -5   2  10   55.99    2.41
  -4   2  10   14.30    1.24
  -3   2  10   63.93    1.66
  -2   2  10  134.59    2.37
  -1   2  10  103.88    2.04
   0   2  10    1.31    0.41
   1   2  10   12.56    1.17
   2   2  10   32.20    1.83
   3   2  10   24.93    1.70
   4   2  10    0.16    0.56
   5   2  10   33.00    2.14
  -8   3  10    5.50    1.08
  -7   3  10   13.03    1.40
  -6   3  10   34.91    2.05
  -5   3  10    0.79    0.61
  -4   3  10   85.91    2.94
  -3   3  10  160.13    2.76
  -2   3  10  100.26    2.14
  -1   3  10   13.58    0.81
   0   3  10   23.53    1.04
   1   3  10   93.35    3.12
   2   3  10   97.74    3.29
   3   3  10    5.46    0.94
   4   3  10    8.16    1.12
   5   3  10    7.04    1.18
  -8   4  10   26.46    2.03
  -6   4  10   49.81    2.50
  -5   4  10   36.50    2.08
  -4   4  10   27.93    1.78
  -3   4  10   18.13    1.01
  -2   4  10   79.77    2.01
  -1   4  10   16.05    0.93
   0   4  10   15.11    0.91
   1   4  10    3.24    0.78
   2   4  10   52.42    2.51
   3   4  10  155.64    4.47
   4   4  10   86.65    3.45
  -7   5  10   48.16    2.64
  -5   5  10   22.74    1.73
  -4   5  10   33.43    1.99
  -3   5  10   92.53    3.21
  -2   5  10   89.58    2.23
  -1   5  10   65.18    1.89
   0   5  10   32.08    1.34
   1   5  10    0.60    0.69
   2   5  10   -0.58    0.55
   3   5  10    1.15    0.76
  -6   6  10    1.05    0.78
  -5   6  10    4.96    1.05
  -4   6  10    0.27    0.70
  -3   6  10    0.44    0.65
  -2   6  10   13.85    0.98
  -1   6  10   57.87    2.57
   0   6  10  121.87    3.66
   1   6  10   72.98    3.15
   2   6  10    8.03    1.20
  -4   7  10   15.20    1.61
  -3   7  10   10.56    1.35
  -2   7  10    6.16    0.77
  -1   7  10    4.14    0.65
   0   7  10   -0.09    0.78
  -4  -8  11   18.92    1.75
  -3  -8  11  112.09    2.75
  -2  -8  11   76.77    3.30
  -1  -8  11   50.54    2.68
   0  -8  11    3.89    0.95
   1  -8  11    4.65    1.00
   2  -8  11    1.33    0.81
  -5  -7  11    4.57    0.72
  -4  -7  11    0.90    0.53
  -3  -7  11    9.19    0.83
  -2  -7  11    4.71    0.93
  -1  -7  11   51.82    2.62
   0  -7  11   82.85    3.30
   1  -7  11   51.66    2.64
   2  -7  11   60.78    2.90
   3  -7  11   54.24    2.82
  -6  -6  11   80.07    3.37
  -5  -6  11   94.51    2.50
  -4  -6  11   31.01    1.42
  -3  -6  11    2.16    0.53
  -2  -6  11   -0.14    0.40
  -1  -6  11    8.67    1.14
   0  -6  11   51.67    2.52
   1  -6  11    1.32    0.69
   2  -6  11   37.24    2.22
   3  -6  11  106.90    3.81
   4  -6  11  165.67    4.88
  -6  -5  11    0.55    0.72
  -5  -5  11    6.00    0.73
  -4  -5  11   34.26    1.44
  -3  -5  11  106.01    2.40
  -2  -5  11   88.86    2.12
  -1  -5  11  115.68    3.63
   0  -5  11   93.99    3.26
   1  -5  11   87.70    3.19
   2  -5  11  104.18    3.54
   3  -5  11   29.52    1.98
   4  -5  11   32.56    2.16
   5  -5  11   57.68    2.89
  -7  -4  11   27.49    2.00
  -6  -4  11    2.81    0.85
  -5  -4  11    0.25    0.41
  -4  -4  11   63.14    1.87
  -3  -4  11   24.95    1.16
  -2  -4  11   11.63    0.80
  -1  -4  11   88.32    3.06
   0  -4  11  187.17    4.48
   1  -4  11  121.19    3.62
   2  -4  11   56.51    2.52
   3  -4  11   48.54    2.41
   4  -4  11   39.02    2.25
   5  -4  11   33.96    2.21
  -7  -3  11   20.38    1.69
  -6  -3  11   90.52    3.31
  -5  -3  11   18.74    1.52
  -4  -3  11   46.98    1.58
  -3  -3  11   61.26    1.72
  -2  -3  11  146.42    2.55
  -1  -3  11  136.74    3.68
   0  -3  11   23.11    1.53
   1  -3  11   46.85    2.18
   2  -3  11   22.88    1.59
   3  -3  11   38.91    2.10
   5  -3  11   46.15    1.68
   6  -3  11  110.17    2.69
  -8  -2  11   13.40    1.53
  -7  -2  11   14.25    1.46
  -6  -2  11    6.92    1.11
  -5  -2  11   21.27    1.58
  -4  -2  11   89.67    2.11
  -3  -2  11  196.06    3.03
  -2  -2  11  205.36    2.98
  -1  -2  11  175.50    4.03
   0  -2  11  137.49    3.54
   1  -2  11   78.02    2.69
   2  -2  11   13.17    0.83
   3  -2  11    0.11    0.40
   4  -2  11    0.38    0.43
   5  -2  11    0.13    0.45
   6  -2  11   12.18    0.97
  -8  -1  11   38.47    2.35
  -7  -1  11   22.38    1.73
  -6  -1  11  233.79    5.24
  -5  -1  11  112.90    3.45
  -4  -1  11   18.15    0.99
  -3  -1  11    0.29    0.37
  -2  -1  11   57.62    1.54
  -1  -1  11   14.77    1.17
   0  -1  11   10.10    0.69
   1  -1  11   29.04    1.12
   2  -1  11  116.87    2.30
   3  -1  11  322.07    4.06
   4  -1  11  130.54    2.65
   5  -1  11   67.47    2.90
   6  -1  11   18.99    1.69
  -8   0  11    0.16    0.76
  -7   0  11   28.08    1.95
  -6   0  11   41.91    2.24
  -5   0  11   94.18    3.16
  -4   0  11  181.74    4.19
  -3   0  11  146.63    2.53
  -2   0  11   89.58    1.53
  -1   0  11   12.93    0.62
   0   0  11   15.81    0.83
   1   0  11    7.41    0.62
   2   0  11    1.29    0.63
   3   0  11   36.17    1.98
   4   0  11   46.40    2.35
   5   0  11   96.68    3.55
   6   0  11   54.88    2.83
  -8   1  11   63.16    2.99
  -7   1  11    1.81    0.79
  -6   1  11    7.58    1.11
  -5   1  11   33.73    1.92
  -4   1  11   10.42    1.12
  -3   1  11    0.10    0.36
  -2   1  11   37.27    1.01
  -1   1  11  155.09    2.50
   0   1  11  248.59    4.82
   1   1  11  133.09    3.57
   2   1  11   99.19    3.19
   3   1  11    5.35    0.94
   4   1  11   12.83    1.36
   5   1  11   13.28    1.47
  -8   2  11   35.62    2.30
  -7   2  11   89.74    3.44
  -6   2  11   51.81    2.51
  -5   2  11   70.32    2.80
  -4   2  11   10.46    1.12
  -3   2  11   23.80    1.09
  -2   2  11   32.37    1.23
  -1   2  11    5.71    0.60
   0   2  11    5.84    0.89
   1   2  11  190.62    4.49
   2   2  11  186.97    4.58
   3   2  11   26.92    1.83
   4   2  11    1.48    0.80
   5   2  11   57.64    2.88
  -7   3  11   -0.45    0.63
  -6   3  11    0.28    0.58
  -5   3  11   39.27    2.17
  -4   3  11   73.83    2.83
  -3   3  11   65.90    1.84
  -2   3  11   49.29    1.57
  -1   3  11   -0.15    0.38
   0   3  11   72.43    2.82
   1   3  11   19.07    1.53
   2   3  11   11.63    1.27
   3   3  11    5.62    1.01
   4   3  11   10.77    1.35
  -7   4  11    5.98    1.06
  -6   4  11    0.67    0.69
  -5   4  11   45.77    2.39
  -4   4  11   -0.29    0.60
  -3   4  11   68.66    1.97
  -2   4  11  165.24    3.01
  -1   4  11   59.92    1.79
   0   4  11   17.94    1.51
   1   4  11    7.33    1.08
   2   4  11   13.23    1.38
   3   4  11   54.86    2.76
  -6   5  11   40.11    2.40
  -5   5  11   15.43    1.52
  -4   5  11   21.66    1.73
  -3   5  11   15.90    1.45
  -2   5  11    7.63    0.77
  -1   5  11    0.91    0.51
   0   5  11   12.50    1.36
   1   5  11   17.28    1.63
   2   5  11    2.38    0.83
  -4   6  11   36.96    2.29
  -3   6  11    9.91    1.26
  -2   6  11   11.61    0.94
  -1   6  11   28.99    1.41
   0   6  11   68.34    3.14
  -1   7  11    1.61    0.94
  -4  -7  12   30.95    2.08
  -3  -7  12   16.58    1.63
  -2  -7  12   49.93    2.67
  -1  -7  12   59.55    2.90
   0  -7  12   51.51    2.72
   1  -7  12   44.75    2.55
  -5  -6  12  104.46    2.73
  -4  -6  12   14.31    1.05
  -3  -6  12   12.84    0.97
  -2  -6  12   24.13    1.83
  -1  -6  12   15.35    1.50
   0  -6  12    7.19    1.08
   1  -6  12   13.38    1.44
   2  -6  12   72.25    3.16
   3  -6  12   73.96    3.27
  -6  -5  12   37.85    2.35
  -5  -5  12   31.88    2.09
  -4  -5  12  133.98    2.90
  -3  -5  12  114.45    2.58
  -2  -5  12    4.39    0.87
  -1  -5  12    3.09    0.82
   0  -5  12    0.58    0.66
   1  -5  12   78.39    3.14
   2  -5  12   12.29    1.35
   3  -5  12    9.84    1.30
   4  -5  12   93.93    3.69
  -6  -4  12    0.81    0.74
  -5  -4  12    3.34    0.63
  -4  -4  12    6.32    0.72
  -3  -4  12   19.40    1.08
  -2  -4  12    9.59    1.15
  -1  -4  12  127.90    3.84
   0  -4  12  140.93    4.03
   1  -4  12   36.77    2.10
   2  -4  12  160.06    4.41
   3  -4  12   46.78    2.47
   4  -4  12   27.29    1.98
  -7  -3  12   60.14    2.92
  -6  -3  12   19.32    1.66
  -5  -3  12   -0.01    0.62
  -4  -3  12    0.94    0.43
  -3  -3  12   25.21    1.18
  -2  -3  12   29.23    1.82
  -1  -3  12   29.12    1.78
   0  -3  12   26.16    1.70
   1  -3  12   53.73    2.43
   2  -3  12  167.71    4.37
   3  -3  12   23.38    1.74
   4  -3  12    4.36    1.01
   5  -3  12   22.03    1.81
  -7  -2  12    8.39    1.23
  -6  -2  12   -0.24    0.64
  -5  -2  12   77.50    2.98
  -4  -2  12   27.11    1.23
  -3  -2  12  123.49    2.47
  -2  -2  12   59.27    1.66
  -1  -2  12   70.55    2.65
   0  -2  12   46.80    2.17
   1  -2  12   10.09    1.12
   2  -2  12    0.56    0.64
   3  -2  12    9.05    1.17
   4  -2  12   14.45    0.99
   5  -2  12   12.93    1.00
  -7  -1  12   -0.09    0.73
  -6  -1  12   20.97    1.69
  -5  -1  12   29.44    1.87
  -4  -1  12    7.67    0.73
  -3  -1  12   43.83    1.48
  -2  -1  12  199.54    3.00
  -1  -1  12  122.43    3.36
   0  -1  12   58.49    2.32
   1  -1  12   42.94    2.01
   2  -1  12   55.22    1.66
   3  -1  12   48.65    1.62
   4  -1  12   52.60    2.55
   5  -1  12    6.66    1.14
  -7   0  12   20.52    1.75
  -6   0  12   33.36    2.08
  -5   0  12   81.32    3.05
  -4   0  12   45.88    2.20
  -3   0  12   74.75    1.88
  -2   0  12    5.70    0.62
  -1   0  12    0.53    0.56
   0   0  12   24.72    1.07
   1   0  12   -0.11    0.52
   2   0  12    0.34    0.57
   3   0  12   43.03    2.25
   4   0  12  144.25    4.28
   5   0  12  162.33    4.77
  -7   1  12    6.97    1.12
  -6   1  12   23.96    1.79
  -5   1  12   69.41    2.84
  -4   1  12   52.73    2.39
  -3   1  12   44.20    2.09
  -2   1  12   91.29    2.04
  -1   1  12  140.37    3.68
   0   1  12   59.52    2.45
   1   1  12   34.46    1.92
   2   1  12    2.95    0.77
   3   1  12    0.66    0.65
   4   1  12    0.18    0.72
  -7   2  12   46.29    2.59
  -6   2  12   54.52    2.68
  -5   2  12    0.38    0.67
  -4   2  12   22.62    1.62
  -3   2  12    1.58    0.47
  -2   2  12    7.52    0.70
  -1   2  12    2.14    0.70
   0   2  12   74.84    2.85
   1   2  12  248.31    5.37
   2   2  12  138.44    4.09
   3   2  12   58.72    2.76
   4   2  12   29.18    2.08
  -6   3  12   31.64    2.09
  -5   3  12   42.29    2.30
  -4   3  12   96.98    3.34
  -3   3  12   43.15    1.57
  -2   3  12   12.97    0.90
  -1   3  12   27.01    1.80
   0   3  12    5.55    1.00
   1   3  12    0.23    0.63
   2   3  12   42.52    2.39
   3   3  12   24.75    1.90
  -6   4  12   -0.47    0.69
  -5   4  12   -0.04    0.71
  -4   4  12    0.47    0.71
  -3   4  12   61.89    1.93
  -2   4  12   55.17    2.01
  -1   4  12   85.01    3.26
   0   4  12   16.01    1.53
   1   4  12    1.00    0.73
   2   4  12   21.41    1.81
  -4   5  12   16.90    1.59
  -3   5  12   -0.23    0.73
  -2   5  12    3.01    0.60
   0   5  12   85.39    3.46
  -2   6  12    3.96    1.00
  -4  -6  13    0.99    0.90
  -3  -6  13   36.96    2.36
  -1  -6  13   45.41    2.55
   0  -6  13   26.19    1.99
   1  -6  13   55.65    2.82
  -5  -5  13   77.96    3.26
  -4  -5  13  177.01    3.43
  -3  -5  13   29.19    2.05
  -2  -5  13    3.72    0.92
  -1  -5  13   16.45    1.52
   0  -5  13   51.25    2.62
   1  -5  13    9.82    1.27
   2  -5  13    3.83    0.93
  -6  -4  13   32.37    2.20
  -5  -4  13   19.07    1.19
  -4  -4  13   61.82    1.97
  -3  -4  13   60.84    2.81
  -2  -4  13   68.92    2.95
  -1  -4  13   74.07    3.02
   0  -4  13   33.02    2.07
   1  -4  13   22.31    1.73
   2  -4  13   13.74    1.45
   3  -4  13    0.15    0.75
  -6  -3  13   47.61    2.57
  -5  -3  13    2.24    0.86
  -4  -3  13   30.27    1.37
  -3  -3  13    3.31    0.58
  -2  -3  13    0.86    0.60
  -1  -3  13    0.81    0.64
   0  -3  13   58.37    2.60
   1  -3  13  162.59    4.38
   2  -3  13  126.03    3.92
   3  -3  13   52.97    2.62
   4  -3  13   11.20    1.42
  -6  -2  13   33.19    2.14
  -5  -2  13   43.76    2.32
  -4  -2  13   33.46    1.40
  -3  -2  13    6.59    0.71
  -2  -2  13    3.08    0.76
  -1  -2  13    4.77    0.88
   0  -2  13   19.73    1.51
   1  -2  13    1.28    0.67
   2  -2  13   68.32    2.79
   3  -2  13   80.47    3.10
  -6  -1  13   -0.30    0.66
  -5  -1  13    1.26    0.79
  -4  -1  13   16.42    1.01
  -3  -1  13   82.62    2.08
  -2  -1  13  146.66    3.90
  -1  -1  13   73.78    2.72
   0  -1  13   43.07    2.08
   1  -1  13    4.91    0.88
   3  -1  13   13.92    1.41
   4  -1  13    1.26    0.81
  -6   0  13    3.38    0.95
  -5   0  13   13.66    1.39
  -4   0  13   31.47    1.92
  -3   0  13    7.53    0.71
  -2   0  13   20.81    1.49
   1   0  13   18.37    1.46
   2   0  13   13.78    1.33
   3   0  13    6.87    1.08
   4   0  13   54.12    2.75
  -6   1  13   33.65    2.18
  -5   1  13   83.99    3.23
  -4   1  13   19.22    1.59
  -3   1  13   17.22    1.43
  -1   1  13    5.02    0.93
   0   1  13    0.20    0.64
   1   1  13    0.83    0.65
   2   1  13    4.72    0.93
   3   1  13    1.55    0.84
  -6   2  13   -0.30    0.70
  -5   2  13   30.35    2.04
  -4   2  13   55.04    2.57
  -3   2  13   70.81    1.98
  -2   2  13   32.96    1.94
  -1   2  13   25.72    1.76
   0   2  13   42.06    2.25
   1   2  13   64.60    2.84
   2   2  13   44.27    2.43
   3   2  13    0.69    0.76
  -5   3  13   14.02    1.44
  -4   3  13    6.55    1.06
  -3   3  13    3.30    0.61
  -2   3  13    3.24    0.81
  -1   3  13    4.89    0.92
   0   3  13    6.53    1.09
   1   3  13    4.40    0.98
   2   3  13   75.03    3.25
  -4   4  13    5.56    1.07
  -3   4  13   94.70    3.43
  -2   4  13   37.26    2.25
  -1   4  13   33.27    2.17
   0   4  13    0.47    0.71
  -3   5  13    5.71    1.11
  -2  -5  14    1.03    0.73
  -1  -5  14   71.16    3.19
   0  -5  14   47.26    2.61
  -5  -4  14   48.85    2.60
  -4  -4  14   76.18    3.32
  -3  -4  14   45.64    2.54
  -2  -4  14   83.80    3.36
  -1  -4  14   23.35    1.81
   0  -4  14   14.09    1.46
   1  -4  14   17.55    1.63
   2  -4  14   13.93    1.51
  -5  -3  14   33.54    2.17
  -4  -3  14   32.04    1.46
  -3  -3  14   24.37    1.84
  -2  -3  14    4.34    0.92
  -1  -3  14   55.91    2.65
   0  -3  14   50.48    2.53
   1  -3  14  137.77    4.18
   2  -3  14   43.78    2.43
   3  -3  14    7.95    1.27
  -5  -2  14   39.54    2.28
  -4  -2  14    5.73    0.72
  -3  -2  14    4.74    0.94
  -2  -2  14    3.63    0.87
  -1  -2  14    1.28    0.70
   0  -2  14    0.37    0.61
   1  -2  14   25.47    1.80
   2  -2  14   82.06    3.17
  -6  -1  14   26.15    1.99
  -5  -1  14    8.51    1.20
  -4  -1  14   14.31    0.99
  -3  -1  14   76.13    2.97
  -2  -1  14   55.51    2.50
  -1  -1  14   31.22    1.89
  -5   0  14    0.58    0.78
  -4   0  14   -0.21    0.70
   3   0  14    7.70    1.18
  -5   1  14    9.49    1.31
  -4   1  14   24.30    1.81
   0   1  14   11.98    1.33
   1   1  14   29.82    1.99
   2   1  14   48.38    2.55
  -5   2  14   38.19    2.33
  -4   2  14   77.49    3.15
  -2   2  14   11.17    1.26
  -1   2  14    2.36    0.75
   0   2  14   13.05    1.41
   1   2  14   11.84    1.40
  -4   3  14    0.21    0.79
  -3   3  14   66.26    2.96
  -2   3  14   53.24    2.66
  -1   3  14   19.22    1.66
   0   3  14    8.77    1.26
  -2  -3  15   46.89    2.55
  -1  -3  15   17.57    1.61
   0  -3  15   17.83    1.62
   1  -3  15    0.74    0.82
  -4  -2  15    0.49    0.81
  -3  -2  15   16.46    1.59
  -2  -2  15   62.37    2.85
  -1  -2  15    4.11    0.94
   0  -2  15    2.50    0.83
  -3  -1  15   23.10    1.77
   0   2  15    2.54    0.92
   0   0   0    0.00    0.00
;
_shelx_hkl_checksum     56447
_shelx_res_file
;
TITL LIPPAG #1656 for VL/MS in P-1
    lippag.res
    created by SHELXL-2018/3 at 12:23:15 on 07-Aug-2021
REM +++ EXTI refined to zero
CELL 0.71073 8.4426 8.5739 11.8497 96.585 99.023 95.313
ZERR 2 0.0006 0.0006 0.0008 0.001 0.001 0.001
LATT 1
SFAC C H N S Ag
UNIT 26 40 10 4 2
L.S. 10
PLAN  9
TEMP -123
BOND $H
CONF
fmap 2
acta 52
MERG 2
OMIT -4 180
REM <olex2.extras>
REM <HklSrc "%.\\LIPPAG.HKL">
REM </olex2.extras>
WGHT    0.032100    0.183500
FVAR       0.40104
AG1   5    0.452713    0.679672    0.393027    11.00000    0.02301    0.02802 =
         0.03002    0.00685   -0.00023    0.00191
C     1    0.593240    0.400922    0.262812    11.00000    0.02187    0.02507 =
         0.04933    0.01493    0.00526    0.00337
N     3    0.556669    0.337940    0.169807    11.00000    0.04255    0.03167 =
         0.05441   -0.00158   -0.00339    0.00256
S1    4    0.308874    0.910654    0.452487    11.00000    0.02993    0.02801 =
         0.02575    0.00125    0.00382   -0.00200
C2    1    0.107677    0.801537    0.418556    11.00000    0.02665    0.02860 =
         0.03028    0.00294    0.00820    0.00036
AFIX  23
H2A   2    0.099204    0.725699    0.474927    11.00000   -1.20000
H2B   2    0.027710    0.877085    0.429162    11.00000   -1.20000
AFIX   0
S     4    0.654019    0.492996    0.396765    11.00000    0.03467    0.04635 =
         0.03200    0.01644    0.00664    0.01599
C3    1    0.061728    0.710635    0.297468    11.00000    0.02078    0.02429 =
         0.02917    0.00383    0.00359    0.00227
AFIX  23
H3A   2   -0.046607    0.651542    0.290188    11.00000   -1.20000
H3B   2    0.054769    0.787191    0.240856    11.00000   -1.20000
AFIX   0
N4    3    0.175846    0.599214    0.268727    11.00000    0.01847    0.02225 =
         0.02583    0.00436    0.00261    0.00022
C5    1    0.212724    0.597436    0.150670    11.00000    0.01954    0.02673 =
         0.02516    0.00138    0.00172   -0.00029
AFIX  23
H5A   2    0.111349    0.567238    0.094771    11.00000   -1.20000
H5B   2    0.285671    0.515680    0.137477    11.00000   -1.20000
AFIX   0
C6    1    0.291315    0.755372    0.127548    11.00000    0.01837    0.02827 =
         0.02543    0.00602    0.00040    0.00020
AFIX  23
H6A   2    0.320174    0.742555    0.049455    11.00000   -1.20000
H6B   2    0.212044    0.833452    0.128798    11.00000   -1.20000
AFIX   0
N7    3    0.437507    0.817458    0.212052    11.00000    0.01790    0.02299 =
         0.02444    0.00407    0.00066   -0.00046
C8    1    0.443329    0.984461    0.256839    11.00000    0.02621    0.02307 =
         0.02819    0.00513    0.00206   -0.00080
AFIX  23
H8A   2    0.429733    1.045962    0.190860    11.00000   -1.20000
H8B   2    0.551691    1.020002    0.302759    11.00000   -1.20000
AFIX   0
C71   1    0.587407    0.782449    0.171761    11.00000    0.01876    0.02621 =
         0.02763    0.00912    0.00072    0.00206
AFIX  23
H71A  2    0.577751    0.668412    0.142763    11.00000   -1.20000
H71B  2    0.677022    0.803938    0.238190    11.00000   -1.20000
AFIX   0
C72   1    0.631121    0.877512    0.076048    11.00000    0.02115    0.02955 =
         0.02838    0.00968    0.00232    0.00202
AFIX  23
H72A  2    0.543288    0.855754    0.008450    11.00000   -1.20000
H72B  2    0.642522    0.991918    0.104194    11.00000   -1.20000
AFIX   0
C73   1    0.782568    0.834836    0.041652    11.00000    0.02820    0.03748 =
         0.02498    0.00690    0.00204    0.00103
N74   3    0.899880    0.798788    0.017794    11.00000    0.03172    0.06546 =
         0.03819    0.00519    0.00952    0.01066
C41   1    0.130708    0.440581    0.295643    11.00000    0.02142    0.02295 =
         0.03035    0.00476    0.00174   -0.00086
AFIX  23
H41A  2    0.111982    0.448886    0.376417    11.00000   -1.20000
H41B  2    0.222344    0.377595    0.289955    11.00000   -1.20000
AFIX   0
C42   1   -0.021631    0.351037    0.216474    11.00000    0.02430    0.02843 =
         0.02830    0.00197    0.00391   -0.00447
AFIX  23
H42A  2   -0.111695    0.417330    0.215439    11.00000   -1.20000
H42B  2    0.000236    0.330067    0.136780    11.00000   -1.20000
AFIX   0
C43   1   -0.067890    0.201339    0.257392    11.00000    0.02047    0.02899 =
         0.03262   -0.00334    0.00448   -0.00273
N44   3   -0.099950    0.085153    0.290142    11.00000    0.03125    0.03050 =
         0.04935    0.00339    0.00391   -0.00451
C9    1    0.316751    1.023083    0.331708    11.00000    0.03165    0.02223 =
         0.03328    0.00491    0.00626    0.00170
AFIX  23
H9A   2    0.209310    1.005667    0.281911    11.00000   -1.20000
H9B   2    0.337299    1.136793    0.362339    11.00000   -1.20000
AFIX   0
HKLF 4
REM  LIPPAG #1656 for VL/MS in P-1
REM wR2 = 0.0554, GooF = S = 1.055, Restrained GooF = 1.055 for all data
REM R1 = 0.0208 for 3401 Fo > 4sig(Fo) and 0.0228 for all 3668 data
REM 190 parameters refined using 0 restraints
END
WGHT      0.0321      0.1907
REM Highest difference peak  0.340,  deepest hole -0.406,  1-sigma level  0.066
Q1    1   0.2014  0.6032  0.2183  11.00000  0.05    0.34
Q2    1   0.5768  0.4344  0.3750  11.00000  0.05    0.33
Q3    1   0.3901  0.9913  0.3027  11.00000  0.05    0.31
Q4    1   0.3888  0.7586  0.4066  11.00000  0.05    0.31
Q5    1   0.4962  0.8069  0.1966  11.00000  0.05    0.30
Q6    1   0.7031  0.8520  0.0545  11.00000  0.05    0.29
Q7    1   0.0911  0.7437  0.3556  11.00000  0.05    0.27
Q8    1   0.3743  0.7917  0.1723  11.00000  0.05    0.27
Q9    1   0.1271  0.6614  0.2890  11.00000  0.05    0.26
;
_shelx_res_checksum     74779
data_Ag2L32mu-SCNBF4
_audit_creation_method
;
Olex2 1.2
(compiled 2018.05.29 svn.r3508 for OlexSys, GUI svn.r5506)
;
_chemical_name_systematic
;\
\m-Thiocyanato-\k^2^<i>S</i>:<i>S</i>-bis{[7-(2-cyanoethyl)-1,4-dithia-7-\
azacyclononane-\k^3^<i>N</i>,<i>S</i>,<i>S</i>']silver(I)} tetrafluoridoborate
;
_chemical_name_common     ?
_chemical_formula_moiety     'C19 H32 Ag2 N5 S5 +, B F4 -'
_chemical_formula_sum     'C19 H32 Ag2 B F4 N5 S5'
_chemical_formula_iupac     '[Ag2 (C9 H16 N2 S2)2 (S C N)] B F4'
_chemical_formula_weight     793.34
_chemical_melting_point     ?
_space_group_crystal_system     monoclinic
_space_group_name_H-M_alt     'C 1 2/c 1'
_space_group_name_Hall     '-C 2yc'
loop_
    _space_group_symop_operation_xyz
    'x, y, z'
    '-x, y, -z+1/2'
    'x+1/2, y+1/2, z'
    '-x+1/2, y+1/2, -z+1/2'
    '-x, -y, -z'
    'x, -y, z-1/2'
    '-x+1/2, -y+1/2, -z'
    'x+1/2, -y+1/2, z-1/2'
_cell_length_a     28.537(3)
_cell_length_b     8.4362(11)
_cell_length_c     27.216(3)
_cell_angle_alpha     90
_cell_angle_beta     119.940(9)
_cell_angle_gamma     90
_cell_volume     5677.6(12)
_cell_formula_units_Z     8
_cell_measurement_reflns_used     35
_cell_measurement_theta_min     11.1
_cell_measurement_theta_max     15.4
_cell_measurement_temperature     150(2)
_exptl_crystal_description     tablet
_exptl_crystal_colour     colourless
_exptl_crystal_size_max     0.27
_exptl_crystal_size_mid     0.15
_exptl_crystal_size_min     0.12
_exptl_crystal_density_diffrn     1.856
_exptl_crystal_density_meas     ?
_exptl_crystal_density_method     ?
_exptl_crystal_F_000     3168
loop_
    _exptl_crystal_face_index_h
    _exptl_crystal_face_index_k
    _exptl_crystal_face_index_l
    _exptl_crystal_face_perp_dist
    1.00 0.00 -1.00 0.0780
    -1.00 0.00 1.00 0.0780
    1.00 0.00 0.00 0.0580
    -1.00 0.00 0.00 0.0580
    -1.00 1.00 0.00 0.1360
    1.00 -1.00 0.00 0.1360
_exptl_absorpt_coefficient_mu     1.794
_exptl_absorpt_correction_type     integration
_exptl_absorpt_process_details
;
(SHELXTL; Sheldrick, 2008)
;
_exptl_absorpt_correction_T_min     0.7129
_exptl_absorpt_correction_T_max     0.8222
_diffrn_ambient_temperature     150(2)
_diffrn_radiation_type     MoK\a
_diffrn_radiation_wavelength     0.71073
_diffrn_radiation_source     'fine-focus sealed tube'
_diffrn_radiation_monochromator     'planar graphite'
_diffrn_measurement_device     'Stoe STADI4 4-circle'
_diffrn_measurement_method
; Scan width (omega) = 1.04 - 1.20, scan ratio 2theta:omega = 1.00
  I(Net) and sigma(I) calculated according to Blessing (1987)
;
_diffrn_detector_area_resol_mean     ?
_diffrn_reflns_number     5547
_diffrn_reflns_av_R_equivalents     0.0248
_diffrn_reflns_av_unetI/netI     0.0389
_diffrn_reflns_theta_min     2.551
_diffrn_reflns_theta_max     24.983
_diffrn_reflns_theta_full     24.983
_diffrn_measured_fraction_theta_max     0.997
_diffrn_measured_fraction_theta_full     0.997
_diffrn_reflns_limit_h_min     -33
_diffrn_reflns_limit_h_max     33
_diffrn_reflns_limit_k_min     -10
_diffrn_reflns_limit_k_max     0
_diffrn_reflns_limit_l_min     -32
_diffrn_reflns_limit_l_max     32
_diffrn_standards_number     3
_diffrn_standards_interval_time     60
_diffrn_standards_decay_%     7.0
_reflns_number_total     4972
_reflns_number_gt     4138
_reflns_threshold_expression     'I > 2\s(I)'
_refine_ls_structure_factor_coef     Fsqd
_refine_ls_matrix_type     full
_refine_ls_R_factor_all     0.0506
_refine_ls_R_factor_gt     0.0360
_refine_ls_wR_factor_gt     0.0661
_refine_ls_wR_factor_ref     0.0751
_refine_ls_goodness_of_fit_ref     1.145
_refine_ls_restrained_S_all     1.145
_refine_ls_number_reflns     4972
_refine_ls_number_parameters     326
_refine_ls_number_restraints     0
_refine_ls_hydrogen_treatment     constr
_refine_ls_weighting_scheme     calc
_refine_ls_weighting_details
             'w=1/[\s^2^(Fo^2^)+(0.0150P)^2^+34.6966P] where P=(Fo^2^+2Fc^2^)/3'
_atom_sites_solution_hydrogens     geom
_atom_sites_solution_primary     direct
_atom_sites_solution_secondary     difmap
_refine_ls_shift/su_max     0.001
_refine_ls_shift/su_mean     0.000
_refine_diff_density_max     0.559
_refine_diff_density_min     -0.521
_refine_ls_extinction_method
;
SHELXL2018 (Sheldrick, 2015)
;
_refine_ls_extinction_coef     0.000099(18)
_refine_ls_extinction_expression
                                  'Fc^*^=kFc[1+0.001xFc^2^\l^3^/sin(2\q)]^-1/4^'
loop_
    _atom_type_symbol
    _atom_type_description
    _atom_type_scat_dispersion_real
    _atom_type_scat_dispersion_imag
    _atom_type_scat_source
    'C' 'C' 0.0033 0.0016
                         'International Tables Vol C Tables 4.2.6.8 and 6.1.1.4'
    'H' 'H' 0.0000 0.0000
                         'International Tables Vol C Tables 4.2.6.8 and 6.1.1.4'
    'B' 'B' 0.0013 0.0007
                         'International Tables Vol C Tables 4.2.6.8 and 6.1.1.4'
    'N' 'N' 0.0061 0.0033
                         'International Tables Vol C Tables 4.2.6.8 and 6.1.1.4'
    'F' 'F' 0.0171 0.0103
                         'International Tables Vol C Tables 4.2.6.8 and 6.1.1.4'
    'S' 'S' 0.1246 0.1234
                         'International Tables Vol C Tables 4.2.6.8 and 6.1.1.4'
    'Ag' 'Ag' -0.8971 1.1015
                         'International Tables Vol C Tables 4.2.6.8 and 6.1.1.4'
_computing_data_collection
;
STADI-4 (Stoe & Cie, 1996)
;
_computing_cell_refinement
;
STADI-4 (Stoe & Cie, 1996)
;
_computing_data_reduction
;
X-RED (Stoe & Cie, 1996)
;
_computing_structure_solution
;
SHELXS97 (Sheldrick, 2008)
;
_computing_structure_refinement
;
SHELXL2018 (Sheldrick, 2015)
;
_computing_molecular_graphics
;
OLEX2 (Dolomanov <i>et al.</i>, 2009) and Mercury (Macrae <i>et al.</i>,
2020)
;
_computing_publication_material
;
OLEX2 (Dolomanov <i>et al.</i>, 2009)
;
loop_
    _atom_site_type_symbol
    _atom_site_label
    _atom_site_fract_x
    _atom_site_fract_y
    _atom_site_fract_z
    _atom_site_U_iso_or_equiv
    _atom_site_adp_type
    _atom_site_calc_flag
    _atom_site_occupancy
    _atom_site_disorder_assembly
    _atom_site_disorder_group
    Ag Ag1 0.08025(2) 0.93692(4) 0.41389(2) 0.02154(11) Uani d 1 . .
    Ag Ag2 0.09609(2) 0.98647(5) 0.31130(2) 0.02240(11) Uani d 1 . .
    S S1A 0.04351(5) 0.82782(15) 0.22085(5) 0.0216(3) Uani d 1 . .
    S S4A 0.16145(5) 0.74507(15) 0.35120(5) 0.0200(3) Uani d 1 . .
    S S4 0.02877(5) 0.87553(15) 0.46833(5) 0.0215(3) Uani d 1 . .
    S S1 0.07752(5) 0.63126(14) 0.40150(5) 0.0189(3) Uani d 1 . .
    S S 0.08733(5) 1.18937(14) 0.37032(5) 0.0210(3) Uani d 1 . .
    F F1 0.33209(13) 1.0994(4) 0.31883(13) 0.0432(9) Uani d 1 . .
    C C8A 0.11625(18) 1.0142(6) 0.20333(19) 0.0210(11) Uani d 1 . .
    H H8AA 0.137024 1.020249 0.183166 0.025 Uiso calc 1 . .
    H H8AB 0.092061 1.107647 0.192029 0.025 Uiso calc 1 . .
    F F2 0.32206(13) 1.0454(4) 0.39447(15) 0.0442(9) Uani d 1 . .
    C C 0.0214(2) 1.2361(6) 0.3298(2) 0.0244(12) Uani d 1 . .
    F F4 0.39578(15) 0.9572(5) 0.39134(17) 0.0588(11) Uani d 1 . .
    N N7A 0.15398(14) 1.0213(4) 0.26449(16) 0.0164(8) Uani d 1 . .
    F F3 0.38643(15) 1.2183(4) 0.40266(15) 0.0518(10) Uani d 1 . .
    C C6 0.14043(18) 0.8308(6) 0.54970(19) 0.0178(10) Uani d 1 . .
    H H6A 0.169613 0.866183 0.587338 0.021 Uiso calc 1 . .
    H H6B 0.135847 0.715265 0.552039 0.021 Uiso calc 1 . .
    C C72A 0.2050(2) 1.2596(6) 0.2569(2) 0.0234(11) Uani d 1 . .
    H H72A 0.228958 1.180650 0.253513 0.028 Uiso calc 1 . .
    H H72B 0.178893 1.298119 0.218369 0.028 Uiso calc 1 . .
    C C9 0.13812(19) 0.5770(6) 0.46780(19) 0.0201(10) Uani d 1 . .
    H H9A 0.127040 0.538570 0.494868 0.024 Uiso calc 1 . .
    H H9B 0.156343 0.488275 0.460250 0.024 Uiso calc 1 . .
    N N7 0.15811(15) 0.8593(4) 0.50755(16) 0.0154(8) Uani d 1 . .
    C C5 0.08767(18) 0.9137(6) 0.5373(2) 0.0225(11) Uani d 1 . .
    H H5A 0.094240 1.029496 0.541132 0.027 Uiso calc 1 . .
    H H5B 0.078955 0.881427 0.566835 0.027 Uiso calc 1 . .
    C C3A 0.12826(19) 0.6089(6) 0.2919(2) 0.0231(11) Uani d 1 . .
    H H3AA 0.145843 0.618064 0.268501 0.028 Uiso calc 1 . .
    H H3AB 0.134308 0.499488 0.306949 0.028 Uiso calc 1 . .
    N N74A 0.26226(18) 1.4920(5) 0.32126(19) 0.0292(10) Uani d 1 . .
    N N74 0.26658(19) 1.3362(6) 0.56519(19) 0.0342(11) Uani d 1 . .
    C C3 0.0239(2) 0.6604(6) 0.4664(2) 0.0226(11) Uani d 1 . .
    H H3A 0.054530 0.618100 0.501832 0.027 Uiso calc 1 . .
    H H3B -0.009822 0.630655 0.466159 0.027 Uiso calc 1 . .
    C C72 0.1858(2) 1.1416(6) 0.5362(2) 0.0234(11) Uani d 1 . .
    H H72C 0.153835 1.177628 0.500623 0.028 Uiso calc 1 . .
    H H72D 0.175752 1.138219 0.566178 0.028 Uiso calc 1 . .
    C C6A 0.19758(18) 0.9034(6) 0.28424(19) 0.0178(10) Uani d 1 . .
    H H6AA 0.229408 0.953201 0.285137 0.021 Uiso calc 1 . .
    H H6AB 0.185532 0.815320 0.256543 0.021 Uiso calc 1 . .
    C C71 0.20226(18) 0.9769(6) 0.5278(2) 0.0207(11) Uani d 1 . .
    H H71A 0.215047 0.983506 0.500082 0.025 Uiso calc 1 . .
    H H71B 0.232883 0.939793 0.564235 0.025 Uiso calc 1 . .
    C C8 0.17881(18) 0.7127(6) 0.4957(2) 0.0201(11) Uani d 1 . .
    H H8A 0.209173 0.673261 0.531875 0.024 Uiso calc 1 . .
    H H8B 0.193690 0.739896 0.470763 0.024 Uiso calc 1 . .
    N N -0.02324(19) 1.2731(6) 0.3034(2) 0.0405(13) Uani d 1 . .
    C C5A 0.21473(18) 0.8355(6) 0.3426(2) 0.0208(11) Uani d 1 . .
    H H5AA 0.231275 0.921751 0.370783 0.025 Uiso calc 1 . .
    H H5AB 0.243103 0.754923 0.351521 0.025 Uiso calc 1 . .
    C C9A 0.08164(19) 0.8633(6) 0.1847(2) 0.0229(11) Uani d 1 . .
    H H9AA 0.105591 0.771253 0.191253 0.027 Uiso calc 1 . .
    H H9AB 0.055960 0.869820 0.143422 0.027 Uiso calc 1 . .
    C C2A 0.06761(19) 0.6337(6) 0.2535(2) 0.0244(11) Uani d 1 . .
    H H2AA 0.049892 0.609113 0.275916 0.029 Uiso calc 1 . .
    H H2AB 0.054699 0.554352 0.222610 0.029 Uiso calc 1 . .
    C C73A 0.23715(19) 1.3917(6) 0.2920(2) 0.0194(11) Uani d 1 . .
    C C73 0.2306(2) 1.2535(6) 0.5525(2) 0.0239(11) Uani d 1 . .
    B B1 0.3592(2) 1.0805(7) 0.3769(2) 0.0235(13) Uani d 1 . .
    C C2 0.02391(19) 0.5797(6) 0.4164(2) 0.0221(11) Uani d 1 . .
    H H2A -0.011122 0.602855 0.381983 0.027 Uiso calc 1 . .
    H H2B 0.025409 0.463750 0.422692 0.027 Uiso calc 1 . .
    C C71A 0.17420(19) 1.1811(6) 0.2842(2) 0.0189(10) Uani d 1 . .
    H H71C 0.198667 1.177462 0.325824 0.023 Uiso calc 1 . .
    H H71D 0.143187 1.249674 0.276836 0.023 Uiso calc 1 . .
loop_
    _atom_site_aniso_label
    _atom_site_aniso_U_11
    _atom_site_aniso_U_22
    _atom_site_aniso_U_33
    _atom_site_aniso_U_12
    _atom_site_aniso_U_13
    _atom_site_aniso_U_23
    Ag1 0.0239(2) 0.0180(2) 0.0196(2) 0.00354(16) 0.00846(16) 0.00433(16)
    Ag2 0.0245(2) 0.0204(2) 0.0276(2) -0.00087(16) 0.01692(17) -0.00617(17)
    S1A 0.0141(6) 0.0252(7) 0.0230(6) -0.0016(5) 0.0075(5) -0.0031(5)
    S4A 0.0210(6) 0.0194(6) 0.0204(6) 0.0003(5) 0.0108(5) 0.0021(5)
    S4 0.0164(6) 0.0248(7) 0.0211(6) 0.0004(5) 0.0076(5) -0.0045(5)
    S1 0.0201(6) 0.0171(6) 0.0170(6) 0.0003(5) 0.0074(5) -0.0011(5)
    S 0.0257(6) 0.0147(6) 0.0216(6) 0.0015(5) 0.0110(5) -0.0020(5)
    F1 0.046(2) 0.049(2) 0.0232(16) -0.0090(17) 0.0084(15) 0.0060(15)
    C8A 0.019(2) 0.025(3) 0.017(2) 0.001(2) 0.008(2) 0.002(2)
    F2 0.0427(19) 0.047(2) 0.058(2) -0.0115(17) 0.0365(18) -0.0007(18)
    C 0.037(3) 0.012(3) 0.032(3) 0.003(2) 0.023(3) 0.001(2)
    F4 0.049(2) 0.058(3) 0.073(3) 0.021(2) 0.034(2) 0.025(2)
    N7A 0.0141(19) 0.011(2) 0.019(2) 0.0033(16) 0.0050(16) 0.0016(16)
    F3 0.059(2) 0.056(2) 0.051(2) -0.033(2) 0.0348(19) -0.0278(19)
    C6 0.017(2) 0.021(3) 0.013(2) -0.001(2) 0.0061(19) -0.001(2)
    C72A 0.031(3) 0.018(3) 0.025(3) -0.007(2) 0.017(2) -0.006(2)
    C9 0.024(3) 0.011(2) 0.018(2) 0.007(2) 0.006(2) 0.003(2)
    N7 0.0156(19) 0.012(2) 0.017(2) -0.0005(16) 0.0068(16) 0.0001(16)
    C5 0.019(2) 0.030(3) 0.021(3) -0.003(2) 0.011(2) -0.011(2)
    C3A 0.022(3) 0.015(3) 0.034(3) -0.002(2) 0.016(2) -0.002(2)
    N74A 0.032(2) 0.026(3) 0.030(2) -0.007(2) 0.016(2) -0.006(2)
    N74 0.041(3) 0.032(3) 0.033(3) -0.012(2) 0.021(2) -0.012(2)
    C3 0.020(3) 0.023(3) 0.024(3) -0.003(2) 0.011(2) 0.000(2)
    C72 0.028(3) 0.015(3) 0.024(3) -0.005(2) 0.011(2) -0.003(2)
    C6A 0.016(2) 0.019(3) 0.020(2) 0.000(2) 0.010(2) -0.002(2)
    C71 0.018(2) 0.023(3) 0.019(2) -0.004(2) 0.008(2) 0.001(2)
    C8 0.019(2) 0.018(3) 0.021(3) 0.006(2) 0.008(2) 0.004(2)
    N 0.034(3) 0.029(3) 0.061(3) 0.010(2) 0.025(3) 0.014(3)
    C5A 0.017(2) 0.018(3) 0.022(3) 0.000(2) 0.006(2) -0.002(2)
    C9A 0.023(3) 0.027(3) 0.016(2) -0.001(2) 0.007(2) -0.003(2)
    C2A 0.024(3) 0.020(3) 0.030(3) -0.007(2) 0.014(2) -0.003(2)
    C73A 0.019(2) 0.019(3) 0.026(3) 0.002(2) 0.015(2) 0.001(2)
    C73 0.033(3) 0.021(3) 0.017(3) -0.002(2) 0.012(2) -0.003(2)
    B1 0.018(3) 0.024(3) 0.024(3) -0.003(2) 0.007(2) -0.001(3)
    C2 0.021(2) 0.015(3) 0.025(3) -0.002(2) 0.008(2) 0.000(2)
    C71A 0.021(2) 0.016(3) 0.020(2) -0.003(2) 0.010(2) -0.004(2)
_geom_special_details
;
 All esds (except the esd in the dihedral angle between two l.s. planes)
 are estimated using the full covariance matrix.  The cell esds are taken
 into account individually in the estimation of esds in distances, angles
 and torsion angles; correlations between esds in cell parameters are only
 used when they are defined by crystal symmetry.  An approximate (isotropic)
 treatment of cell esds is used for estimating esds involving l.s. planes.
;
loop_
    _geom_bond_atom_site_label_1
    _geom_bond_atom_site_label_2
    _geom_bond_site_symmetry_2
    _geom_bond_distance
    _geom_bond_publ_flag
    Ag1 Ag2 . 3.0716(6) ?
    Ag1 S4 . 2.6065(13) ?
    Ag1 S1 . 2.5966(13) ?
    Ag1 S . 2.4943(13) ?
    Ag1 N7 . 2.492(4) ?
    Ag2 S1A . 2.5329(13) ?
    Ag2 S4A . 2.6046(13) ?
    Ag2 S . 2.4441(13) ?
    Ag2 N7A . 2.557(4) ?
    S1A C9A . 1.819(5) ?
    S1A C2A . 1.826(5) ?
    S4A C3A . 1.816(5) ?
    S4A C5A . 1.818(5) ?
    S4 C5 . 1.818(5) ?
    S4 C3 . 1.819(5) ?
    S1 C9 . 1.828(5) ?
    S1 C2 . 1.820(5) ?
    S C . 1.685(5) ?
    F1 B1 . 1.379(6) ?
    C8A H8AA . 0.9900 ?
    C8A H8AB . 0.9900 ?
    C8A N7A . 1.464(6) ?
    C8A C9A . 1.534(7) ?
    F2 B1 . 1.395(7) ?
    C N . 1.151(7) ?
    F4 B1 . 1.384(7) ?
    N7A C6A . 1.469(6) ?
    N7A C71A . 1.460(6) ?
    F3 B1 . 1.380(7) ?
    C6 H6A . 0.9900 ?
    C6 H6B . 0.9900 ?
    C6 N7 . 1.485(6) ?
    C6 C5 . 1.537(6) ?
    C72A H72A . 0.9900 ?
    C72A H72B . 0.9900 ?
    C72A C73A . 1.457(7) ?
    C72A C71A . 1.556(6) ?
    C9 H9A . 0.9900 ?
    C9 H9B . 0.9900 ?
    C9 C8 . 1.535(7) ?
    N7 C71 . 1.477(6) ?
    N7 C8 . 1.474(6) ?
    C5 H5A . 0.9900 ?
    C5 H5B . 0.9900 ?
    C3A H3AA . 0.9900 ?
    C3A H3AB . 0.9900 ?
    C3A C2A . 1.525(7) ?
    N74A C73A . 1.137(6) ?
    N74 C73 . 1.142(6) ?
    C3 H3A . 0.9900 ?
    C3 H3B . 0.9900 ?
    C3 C2 . 1.523(7) ?
    C72 H72C . 0.9900 ?
    C72 H72D . 0.9900 ?
    C72 C71 . 1.520(7) ?
    C72 C73 . 1.470(7) ?
    C6A H6AA . 0.9900 ?
    C6A H6AB . 0.9900 ?
    C6A C5A . 1.520(6) ?
    C71 H71A . 0.9900 ?
    C71 H71B . 0.9900 ?
    C8 H8A . 0.9900 ?
    C8 H8B . 0.9900 ?
    C5A H5AA . 0.9900 ?
    C5A H5AB . 0.9900 ?
    C9A H9AA . 0.9900 ?
    C9A H9AB . 0.9900 ?
    C2A H2AA . 0.9900 ?
    C2A H2AB . 0.9900 ?
    C2 H2A . 0.9900 ?
    C2 H2B . 0.9900 ?
    C71A H71C . 0.9900 ?
    C71A H71D . 0.9900 ?
loop_
    _geom_angle_atom_site_label_1
    _geom_angle_atom_site_label_2
    _geom_angle_atom_site_label_3
    _geom_angle_site_symmetry_1
    _geom_angle_site_symmetry_3
    _geom_angle
    _geom_angle_publ_flag
    S4 Ag1 Ag2 . . 157.53(3) ?
    S1 Ag1 Ag2 . . 91.47(3) ?
    S1 Ag1 S4 . . 83.55(4) ?
    S Ag1 Ag2 . . 50.81(3) ?
    S Ag1 S4 . . 129.95(4) ?
    S Ag1 S1 . . 142.23(4) ?
    N7 Ag1 Ag2 . . 120.33(9) ?
    N7 Ag1 S4 . . 80.45(9) ?
    N7 Ag1 S1 . . 79.96(9) ?
    N7 Ag1 S . . 117.91(9) ?
    S1A Ag2 Ag1 . . 121.80(3) ?
    S1A Ag2 S4A . . 86.88(4) ?
    S1A Ag2 N7A . . 78.06(9) ?
    S4A Ag2 Ag1 . . 85.08(3) ?
    S Ag2 Ag1 . . 52.28(3) ?
    S Ag2 S1A . . 143.47(4) ?
    S Ag2 S4A . . 124.09(4) ?
    S Ag2 N7A . . 123.39(9) ?
    N7A Ag2 Ag1 . . 153.28(8) ?
    N7A Ag2 S4A . . 77.95(9) ?
    C9A S1A Ag2 . . 102.39(16) ?
    C9A S1A C2A . . 103.2(2) ?
    C2A S1A Ag2 . . 96.01(17) ?
    C3A S4A Ag2 . . 100.17(16) ?
    C3A S4A C5A . . 104.4(2) ?
    C5A S4A Ag2 . . 95.11(16) ?
    C5 S4 Ag1 . . 93.39(16) ?
    C5 S4 C3 . . 103.0(2) ?
    C3 S4 Ag1 . . 103.85(17) ?
    C9 S1 Ag1 . . 99.68(16) ?
    C2 S1 Ag1 . . 100.52(16) ?
    C2 S1 C9 . . 101.9(2) ?
    Ag2 S Ag1 . . 76.91(4) ?
    C S Ag1 . . 100.51(18) ?
    C S Ag2 . . 100.38(18) ?
    H8AA C8A H8AB . . 107.7 ?
    N7A C8A H8AA . . 108.9 ?
    N7A C8A H8AB . . 108.9 ?
    N7A C8A C9A . . 113.3(4) ?
    C9A C8A H8AA . . 108.9 ?
    C9A C8A H8AB . . 108.9 ?
    N C S . . 177.3(5) ?
    C8A N7A Ag2 . . 105.7(3) ?
    C8A N7A C6A . . 113.4(4) ?
    C6A N7A Ag2 . . 112.3(3) ?
    C71A N7A Ag2 . . 99.1(3) ?
    C71A N7A C8A . . 112.8(4) ?
    C71A N7A C6A . . 112.6(4) ?
    H6A C6 H6B . . 107.5 ?
    N7 C6 H6A . . 108.4 ?
    N7 C6 H6B . . 108.4 ?
    N7 C6 C5 . . 115.5(4) ?
    C5 C6 H6A . . 108.4 ?
    C5 C6 H6B . . 108.4 ?
    H72A C72A H72B . . 108.2 ?
    C73A C72A H72A . . 109.8 ?
    C73A C72A H72B . . 109.8 ?
    C73A C72A C71A . . 109.4(4) ?
    C71A C72A H72A . . 109.8 ?
    C71A C72A H72B . . 109.8 ?
    S1 C9 H9A . . 108.7 ?
    S1 C9 H9B . . 108.7 ?
    H9A C9 H9B . . 107.6 ?
    C8 C9 S1 . . 114.3(3) ?
    C8 C9 H9A . . 108.7 ?
    C8 C9 H9B . . 108.7 ?
    C6 N7 Ag1 . . 111.1(3) ?
    C71 N7 Ag1 . . 111.4(3) ?
    C71 N7 C6 . . 112.1(4) ?
    C8 N7 Ag1 . . 104.3(3) ?
    C8 N7 C6 . . 111.2(4) ?
    C8 N7 C71 . . 106.5(3) ?
    S4 C5 H5A . . 108.2 ?
    S4 C5 H5B . . 108.2 ?
    C6 C5 S4 . . 116.4(3) ?
    C6 C5 H5A . . 108.2 ?
    C6 C5 H5B . . 108.2 ?
    H5A C5 H5B . . 107.3 ?
    S4A C3A H3AA . . 108.4 ?
    S4A C3A H3AB . . 108.4 ?
    H3AA C3A H3AB . . 107.4 ?
    C2A C3A S4A . . 115.6(3) ?
    C2A C3A H3AA . . 108.4 ?
    C2A C3A H3AB . . 108.4 ?
    S4 C3 H3A . . 108.3 ?
    S4 C3 H3B . . 108.3 ?
    H3A C3 H3B . . 107.4 ?
    C2 C3 S4 . . 115.9(4) ?
    C2 C3 H3A . . 108.3 ?
    C2 C3 H3B . . 108.3 ?
    H72C C72 H72D . . 108.2 ?
    C71 C72 H72C . . 109.6 ?
    C71 C72 H72D . . 109.6 ?
    C73 C72 H72C . . 109.6 ?
    C73 C72 H72D . . 109.6 ?
    C73 C72 C71 . . 110.1(4) ?
    N7A C6A H6AA . . 108.7 ?
    N7A C6A H6AB . . 108.7 ?
    N7A C6A C5A . . 114.2(4) ?
    H6AA C6A H6AB . . 107.6 ?
    C5A C6A H6AA . . 108.7 ?
    C5A C6A H6AB . . 108.7 ?
    N7 C71 C72 . . 113.5(4) ?
    N7 C71 H71A . . 108.9 ?
    N7 C71 H71B . . 108.9 ?
    C72 C71 H71A . . 108.9 ?
    C72 C71 H71B . . 108.9 ?
    H71A C71 H71B . . 107.7 ?
    C9 C8 H8A . . 108.2 ?
    C9 C8 H8B . . 108.2 ?
    N7 C8 C9 . . 116.6(4) ?
    N7 C8 H8A . . 108.2 ?
    N7 C8 H8B . . 108.2 ?
    H8A C8 H8B . . 107.3 ?
    S4A C5A H5AA . . 108.3 ?
    S4A C5A H5AB . . 108.3 ?
    C6A C5A S4A . . 116.0(3) ?
    C6A C5A H5AA . . 108.3 ?
    C6A C5A H5AB . . 108.3 ?
    H5AA C5A H5AB . . 107.4 ?
    S1A C9A H9AA . . 108.6 ?
    S1A C9A H9AB . . 108.6 ?
    C8A C9A S1A . . 114.7(3) ?
    C8A C9A H9AA . . 108.6 ?
    C8A C9A H9AB . . 108.6 ?
    H9AA C9A H9AB . . 107.6 ?
    S1A C2A H2AA . . 107.7 ?
    S1A C2A H2AB . . 107.7 ?
    C3A C2A S1A . . 118.6(3) ?
    C3A C2A H2AA . . 107.7 ?
    C3A C2A H2AB . . 107.7 ?
    H2AA C2A H2AB . . 107.1 ?
    N74A C73A C72A . . 177.3(5) ?
    N74 C73 C72 . . 177.7(6) ?
    F1 B1 F2 . . 109.2(4) ?
    F1 B1 F4 . . 108.9(5) ?
    F1 B1 F3 . . 109.6(5) ?
    F4 B1 F2 . . 109.8(5) ?
    F3 B1 F2 . . 109.6(5) ?
    F3 B1 F4 . . 109.6(4) ?
    S1 C2 H2A . . 107.8 ?
    S1 C2 H2B . . 107.8 ?
    C3 C2 S1 . . 117.9(3) ?
    C3 C2 H2A . . 107.8 ?
    C3 C2 H2B . . 107.8 ?
    H2A C2 H2B . . 107.2 ?
    N7A C71A C72A . . 115.5(4) ?
    N7A C71A H71C . . 108.4 ?
    N7A C71A H71D . . 108.4 ?
    C72A C71A H71C . . 108.4 ?
    C72A C71A H71D . . 108.4 ?
    H71C C71A H71D . . 107.5 ?
loop_
    _geom_torsion_atom_site_label_1
    _geom_torsion_atom_site_label_2
    _geom_torsion_atom_site_label_3
    _geom_torsion_atom_site_label_4
    _geom_torsion_site_symmetry_1
    _geom_torsion_site_symmetry_2
    _geom_torsion_site_symmetry_3
    _geom_torsion_site_symmetry_4
    _geom_torsion
    _geom_torsion_publ_flag
    Ag1 S4 C5 C6 . . . . -49.6(4) ?
    Ag1 S4 C3 C2 . . . . -27.3(4) ?
    Ag1 S1 C9 C8 . . . . -20.8(4) ?
    Ag1 S1 C2 C3 . . . . -43.3(4) ?
    Ag1 N7 C71 C72 . . . . 60.8(4) ?
    Ag1 N7 C8 C9 . . . . -55.7(4) ?
    Ag2 S1A C9A C8A . . . . -22.3(4) ?
    Ag2 S1A C2A C3A . . . . -49.9(4) ?
    Ag2 S4A C3A C2A . . . . -25.5(4) ?
    Ag2 S4A C5A C6A . . . . -51.3(4) ?
    Ag2 N7A C6A C5A . . . . -24.6(5) ?
    Ag2 N7A C71A C72A . . . . -170.8(3) ?
    S4A C3A C2A S1A . . . . 56.3(5) ?
    S4 C3 C2 S1 . . . . 51.2(5) ?
    S1 C9 C8 N7 . . . . 55.5(5) ?
    C8A N7A C6A C5A . . . . -144.3(4) ?
    C8A N7A C71A C72A . . . . -59.5(5) ?
    N7A C8A C9A S1A . . . . 55.3(5) ?
    N7A C6A C5A S4A . . . . 56.0(5) ?
    C6 N7 C71 C72 . . . . -64.3(5) ?
    C6 N7 C8 C9 . . . . 64.0(5) ?
    C9 S1 C2 C3 . . . . 59.1(4) ?
    N7 C6 C5 S4 . . . . 54.9(5) ?
    C5 S4 C3 C2 . . . . -124.1(4) ?
    C5 C6 N7 Ag1 . . . . -23.3(5) ?
    C5 C6 N7 C71 . . . . 102.0(4) ?
    C5 C6 N7 C8 . . . . -138.9(4) ?
    C3A S4A C5A C6A . . . . 50.6(4) ?
    C3 S4 C5 C6 . . . . 55.5(4) ?
    C6A N7A C71A C72A . . . . 70.4(5) ?
    C71 N7 C8 C9 . . . . -173.6(4) ?
    C8 N7 C71 C72 . . . . 173.9(4) ?
    C5A S4A C3A C2A . . . . -123.6(4) ?
    C9A S1A C2A C3A . . . . 54.4(4) ?
    C9A C8A N7A Ag2 . . . . -55.0(4) ?
    C9A C8A N7A C6A . . . . 68.4(5) ?
    C9A C8A N7A C71A . . . . -162.2(4) ?
    C2A S1A C9A C8A . . . . -121.6(4) ?
    C73A C72A C71A N7A . . . . -161.9(4) ?
    C73 C72 C71 N7 . . . . -176.1(4) ?
    C2 S1 C9 C8 . . . . -123.8(4) ?
    C71A N7A C6A C5A . . . . 86.2(5) ?
_shelx_space_group_comment
;
The symmetry employed for this shelxl refinement is uniquely defined
by the following loop, which should always be used as a source of
symmetry information in preference to the above space-group names.
They are only intended as comments.
;
_shelx_estimated_absorpt_T_min     0.643
_shelx_estimated_absorpt_T_max     0.814
_shelx_hkl_file
;
  -4   0   4  379.57    7.49
  -6   0   6 5650.07   33.75
  -8   0   8 9636.83   52.25
 -10   0  10  717.75   15.60
 -12   0  12  623.61   15.97
 -14   0  14   11.25    5.75
 -16   0  16  203.50   11.70
 -18   0  18 3638.16   46.86
 -20   0  20  578.61   20.68
 -22   0  22   -5.47    7.18
 -24   0  24  155.69   12.99
 -26   0  26 1128.46   33.58
 -28   0  28  130.44   14.81
 -28   0  29   -3.87    9.43
 -26   0  27   23.82    8.52
 -24   0  25    3.74    8.36
 -22   0  23   -2.64    7.67
 -20   0  21    6.28    7.30
 -18   0  19    4.24    7.22
 -16   0  17   16.80    6.84
 -14   0  15   -6.79    5.51
 -12   0  13    6.58    5.55
 -10   0  11   -6.20    4.97
  -8   0   9  -12.14    4.72
  -6   0   7   -5.40    4.65
  -4   0   5   14.73    3.85
   4   0  -3   10.49    3.02
   6   0  -5   10.70    4.13
   8   0  -7    2.74    4.54
  10   0  -9    4.44    4.67
  12   0 -11   -1.15    4.40
  14   0 -13   21.74    5.28
  16   0 -15    5.35    4.95
  18   0 -17   -2.22    5.16
  20   0 -19   11.47    5.92
  22   0 -21    3.33    6.07
  24   0 -23   15.07    6.98
  26   0 -25  -18.82    6.93
  28   0 -27   16.71    7.90
  28   0 -26  925.63   31.64
  26   0 -24  171.56   14.03
  24   0 -22    6.08    6.45
  22   0 -20  399.31   17.73
  20   0 -18  282.15   14.36
  18   0 -16  109.88    9.65
  16   0 -14 1167.00   24.08
  14   0 -12  615.90   16.29
  12   0 -10 2871.18   32.33
  10   0  -8 9726.75   62.95
   8   0  -6 1544.95   18.63
   6   0  -4  102.83    5.64
   4   0  -2 3478.96   19.69
  -2   0   4   28.98    3.20
  -4   0   6   84.68    5.65
  -6   0   8 3131.68   26.64
  -8   0  10 3392.92   31.23
 -10   0  12   -0.59    5.21
 -12   0  14  559.12   15.93
 -14   0  16 1584.43   28.16
 -16   0  18 2483.20   37.88
 -18   0  20   63.80    9.25
 -20   0  22   36.16    8.21
 -22   0  24   -7.92    8.01
 -24   0  26    7.72    8.12
 -26   0  28   57.99   11.37
 -26   0  29   11.03    8.94
 -24   0  27    4.82    8.60
 -22   0  25   19.13    8.01
 -20   0  23  -13.51    7.26
 -18   0  21   14.85    7.84
 -16   0  19   -6.51    6.77
 -14   0  17    0.75    6.45
 -12   0  15   -9.22    4.93
 -10   0  13   -6.89    5.48
  -8   0  11    6.28    5.08
  -6   0   9    7.41    5.00
  -4   0   7    0.10    4.48
  -2   0   5    5.75    3.45
   0   0   3   -1.80    2.24
   4   0  -1    6.76    2.83
   6   0  -3   -2.57    3.69
   8   0  -5    6.72    4.41
  10   0  -7   12.53    4.90
  12   0  -9   -8.68    4.66
  14   0 -11   -2.42    4.88
  16   0 -13    4.86    4.60
  18   0 -15   -3.58    5.18
  20   0 -17  -17.60    5.91
  22   0 -19   -8.50    6.20
  24   0 -21  -14.15    5.78
  26   0 -23  -10.88    7.02
  28   0 -25   12.26    7.44
  30   0 -27   23.13    9.40
  30   0 -26  128.60   13.10
  28   0 -24   76.56   10.72
  26   0 -22   -2.33    6.02
  24   0 -20   15.18    6.80
  22   0 -18  475.47   18.72
  20   0 -16 3902.67   50.64
  18   0 -14  375.02   14.78
  16   0 -12  252.13   11.41
  14   0 -10  110.47    7.93
  12   0  -8 3318.83   33.39
  10   0  -6  641.07   13.68
   8   0  -4 1000.46   14.85
   6   0  -2   12.25    3.97
   4   0   0 6083.93   26.35
   2   0   2 5089.20   22.09
   0   0   4   55.79    3.91
  -2   0   6 1302.84   14.32
  -4   0   8  440.58   10.45
  -6   0  10 3393.46   31.64
  -8   0  12    2.24    5.00
 -10   0  14  480.25   14.42
 -12   0  16  315.59   13.03
 -14   0  18   29.70    7.23
 -16   0  20  677.65   21.30
 -18   0  22   73.05   10.12
 -20   0  24  590.85   22.60
 -22   0  26  732.61   26.28
 -24   0  28  417.11   20.58
 -26   0  30    7.07    8.87
 -24   0  29   -1.46    7.29
 -22   0  27  -12.98    7.81
 -20   0  25   -7.87    7.14
 -18   0  23  -12.17    7.03
 -16   0  21   16.29    7.21
 -14   0  19   -1.52    6.57
 -12   0  17   -7.34    5.42
 -10   0  15   -8.35    5.72
  -8   0  13    6.56    5.13
  -6   0  11  -12.09    4.72
  -4   0   9    6.48    4.53
  -2   0   7   -4.46    4.22
   0   0   5    0.89    3.80
   2   0   3   -3.38    3.31
   4   0   1    6.69    3.29
   6   0  -1    0.38    3.82
   8   0  -3    5.40    4.35
  10   0  -5   -3.82    4.61
  12   0  -7   -3.66    4.44
  14   0  -9   -2.08    4.99
  16   0 -11    9.86    5.06
  18   0 -13    1.24    5.12
  20   0 -15   26.13    6.04
  22   0 -17  -13.83    5.55
  24   0 -19    4.52    6.49
  26   0 -21  -14.18    6.38
  28   0 -23  -13.92    6.22
  30   0 -25   12.06    7.19
  30   0 -24  801.49   29.84
  28   0 -22   -9.02    7.46
  26   0 -20    7.38    7.28
  24   0 -18 1236.85   30.67
  22   0 -16 1461.32   31.10
  20   0 -14   60.38    8.10
  18   0 -12  435.75   15.55
  16   0 -10    8.49    4.75
  14   0  -8 1647.07   25.14
  12   0  -6 2125.20   25.55
  10   0  -4  561.41   12.40
   8   0  -2 2715.20   24.70
   6   0   0 4794.41   28.46
   4   0   2 7074.02   32.63
   2   0   4 1581.58   15.19
   0   0   6  184.55    6.97
  -2   0   8   84.99    6.28
  -4   0  10   12.12    4.73
  -6   0  12  497.04   13.05
  -8   0  14  585.37   15.15
 -10   0  16 2146.06   31.38
 -12   0  18 4779.51   49.53
 -14   0  20 2064.20   34.90
 -16   0  22   14.30    8.13
 -18   0  24 1635.72   36.73
 -20   0  26  766.99   25.98
 -22   0  28  247.80   16.87
 -24   0  30   -7.21    8.14
 -24   0  31   -5.79    8.44
 -22   0  29   -1.54    8.12
 -20   0  27   27.65    8.92
 -18   0  25   14.88    8.15
 -16   0  23   -5.43    6.77
 -14   0  21   15.03    7.16
 -12   0  19    9.28    6.72
 -10   0  17   10.74    5.64
  -8   0  15    9.64    5.09
  -6   0  13    3.53    5.03
  -4   0  11    7.28    4.96
  -2   0   9    8.93    4.47
   0   0   7    2.10    4.49
   2   0   5    7.63    4.10
   4   0   3    3.31    4.01
   6   0   1   14.35    4.22
   8   0  -1   -5.66    4.22
  10   0  -3    5.64    4.77
  12   0  -5    0.95    4.65
  14   0  -7   11.59    5.06
  16   0  -9   -1.12    4.54
  18   0 -11   -1.19    5.17
  20   0 -13  -13.30    4.93
  22   0 -15   -1.17    6.15
  24   0 -17  -19.22    6.24
  26   0 -19   12.75    7.06
  28   0 -21  -10.61    6.94
  30   0 -23  -10.14    7.44
  32   0 -24  107.57   13.20
  30   0 -22   58.16   10.56
  28   0 -20    2.61    6.63
  26   0 -18  170.83   13.02
  24   0 -16 1022.90   27.64
  22   0 -14 1199.29   28.44
  20   0 -12  182.14   11.16
  18   0 -10 1267.98   24.96
  16   0  -8 6069.92   52.78
  14   0  -6 1960.18   27.30
  12   0  -4  582.40   13.72
  10   0  -2 1670.20   20.86
   8   0   0 1364.48   17.57
   6   0   2  573.91   11.18
   4   0   4 7742.24   38.77
   2   0   6  353.24    9.17
   0   0   8 2424.20   23.26
  -2   0  10 4364.71   34.18
  -4   0  12 6557.37   45.51
  -6   0  14   15.57    5.62
  -8   0  16 2293.97   31.33
 -10   0  18 2362.99   34.43
 -12   0  20  743.20   21.29
 -14   0  22   41.08    8.19
 -16   0  24   15.57    7.66
 -18   0  26   98.85   11.09
 -20   0  28    7.43    8.05
 -22   0  30   70.18   13.12
 -22   0  31  -15.88    7.82
 -20   0  29  -13.52    7.40
 -18   0  27   -5.59    7.32
 -16   0  25    5.43    7.41
 -14   0  23    2.69    7.60
 -12   0  21   -9.94    6.61
 -10   0  19    1.44    6.41
  -8   0  17   16.07    5.36
  -6   0  15  -16.40    5.14
  -4   0  13    5.73    4.91
  -2   0  11    8.62    5.05
   0   0   9   -4.02    4.78
   2   0   7   -1.65    4.74
   4   0   5   -7.36    4.27
   6   0   3  -12.87    4.13
   8   0   1   -0.77    4.49
  10   0  -1   -2.80    4.29
  12   0  -3   23.09    4.66
  14   0  -5  -20.33    4.83
  16   0  -7    1.11    4.82
  18   0  -9    0.33    4.97
  20   0 -11  -11.43    5.62
  22   0 -13   15.53    6.26
  24   0 -15    4.02    5.95
  26   0 -17  -11.62    6.61
  28   0 -19   -0.99    6.84
  30   0 -21  -10.20    7.68
  32   0 -23   -0.24    7.26
  32   0 -22  617.05   26.21
  30   0 -20   14.72    8.01
  28   0 -18  382.48   19.81
  26   0 -16 2481.87   45.08
  24   0 -14 3117.03   47.63
  22   0 -12  560.01   19.33
  20   0 -10  400.33   15.34
  18   0  -8 1641.19   29.36
  16   0  -6  298.85   12.07
  14   0  -4  354.46   12.19
  12   0  -2   34.40    5.62
  10   0   0 1429.31   19.97
   8   0   2 3467.13   29.30
   6   0   4 8572.16   46.15
   4   0   6    8.86    4.52
   2   0   8 1524.56   19.81
   0   0  10 3869.93   32.79
  -2   0  12   27.22    5.17
  -4   0  14   82.89    7.27
  -6   0  16  284.42   11.91
  -8   0  18 1233.87   25.07
 -10   0  20  436.64   16.72
 -12   0  22 1470.54   30.71
 -14   0  24  641.44   22.11
 -16   0  26 1386.60   34.64
 -18   0  28  600.03   24.12
 -20   0  30  359.43   20.87
 -20   0  31  -28.71    8.02
 -18   0  29    2.83    8.29
 -16   0  27   15.40    7.84
 -14   0  25  -16.11    7.38
 -12   0  23    8.35    7.59
 -10   0  21   10.58    6.61
  -8   0  19   -7.12    6.17
  -6   0  17   -3.45    5.60
  -4   0  15    2.72    4.80
  -2   0  13    0.49    4.89
   0   0  11   11.05    5.27
   2   0   9   -3.24    4.46
   4   0   7    5.76    4.39
   6   0   5    7.48    4.68
   8   0   3   -2.85    4.30
  10   0   1   -8.01    4.48
  12   0  -1    2.28    4.72
  14   0  -3   -3.15    4.65
  16   0  -5    9.21    4.97
  18   0  -7   -2.97    5.23
  20   0  -9   -3.11    5.53
  22   0 -11   -2.24    5.94
  24   0 -13   12.15    6.71
  26   0 -15    8.70    7.39
  28   0 -17   -5.34    6.89
  30   0 -19  -22.90    6.63
  32   0 -21  -14.58    7.17
  32   0 -20   36.30    9.66
  30   0 -18   28.83   10.07
  28   0 -16  274.72   16.77
  26   0 -14  690.70   23.46
  24   0 -12   26.93    7.47
  22   0 -10  331.92   15.45
  20   0  -8  804.69   20.93
  18   0  -6 1025.69   22.51
  16   0  -4  576.68   16.36
  14   0  -2 1628.00   25.10
  12   0   0 4911.53   40.54
  10   0   2 2418.10   27.91
   8   0   4 1332.43   19.84
   6   0   6  512.70   12.56
   4   0   8   84.61    6.92
   2   0  10   25.44    5.41
   0   0  12   45.97    6.68
  -2   0  14 1010.54   20.90
  -4   0  16  962.79   20.54
  -6   0  18 3265.30   39.82
  -8   0  20  543.75   18.72
 -10   0  22  518.37   18.92
 -12   0  24   25.23    8.49
 -14   0  26  122.99   12.57
 -16   0  28  153.37   14.45
 -18   0  30  104.20   12.93
 -20   0  32   85.22   13.07
 -18   0  31    5.26    8.81
 -16   0  29   -9.74    8.40
 -14   0  27    0.19    7.68
 -12   0  25   10.65    7.77
 -10   0  23    1.81    7.10
  -8   0  21    9.01    6.79
  -6   0  19   11.64    6.00
  -4   0  17    2.47    5.37
  -2   0  15   -1.64    4.92
   0   0  13   10.58    5.16
   2   0  11   -4.06    4.86
   4   0   9    0.34    4.67
   6   0   7   -0.22    4.66
   8   0   5   11.63    4.40
  10   0   3    6.54    5.04
  12   0   1    9.28    4.70
  14   0  -1    2.67    4.97
  16   0  -3  -10.19    4.54
  18   0  -5    0.28    5.51
  20   0  -7    1.19    5.27
  22   0  -9   -9.48    5.51
  24   0 -11    5.42    6.04
  26   0 -13    4.40    6.13
  28   0 -15   14.50    6.82
  30   0 -17  -11.06    7.06
  32   0 -19    9.92    7.50
  32   0 -18   53.93   11.02
  30   0 -16  224.71   15.65
  28   0 -14 1071.62   30.63
  26   0 -12  668.32   23.76
  24   0 -10  500.10   19.10
  22   0  -8  911.34   23.79
  20   0  -6 1240.63   26.46
  18   0  -4  998.10   22.34
  16   0  -2 1148.35   22.83
  14   0   0  105.37    8.07
  12   0   2   60.27    6.59
  10   0   4  987.58   18.69
   8   0   6  529.84   14.07
   6   0   8 1899.52   26.04
   4   0  10 6214.93   46.56
   2   0  12  187.01    9.61
   0   0  14  564.10   15.54
  -2   0  16 2424.35   34.60
  -4   0  18  240.65   12.18
  -6   0  20   22.94    7.30
  -8   0  22  133.49   10.99
 -10   0  24  430.40   18.53
 -12   0  26  171.75   13.62
 -14   0  28  931.92   29.13
 -16   0  30  230.20   16.94
 -18   0  32   97.32   12.91
 -16   0  31   -1.36    7.61
 -14   0  29    5.99    8.05
 -12   0  27   -2.43    8.24
 -10   0  25    6.58    7.67
  -8   0  23    3.41    6.59
  -6   0  21  -15.44    6.35
  -4   0  19   -1.11    6.18
  -2   0  17   -4.83    6.07
   0   0  15   -1.75    5.35
   2   0  13   -6.39    4.67
   4   0  11    4.40    4.84
   6   0   9   14.07    4.77
   8   0   7   12.16    4.76
  10   0   5   -4.14    4.49
  12   0   3    1.37    4.61
  14   0   1   -8.29    5.14
  16   0  -1   15.51    5.38
  18   0  -3   -1.75    5.53
  20   0  -5    3.07    5.76
  22   0  -7    7.58    6.24
  24   0  -9  -10.64    6.10
  26   0 -11   11.69    6.27
  28   0 -13    6.54    7.01
  30   0 -15    7.65    7.33
  32   0 -17    4.35    7.21
  32   0 -16  563.70   24.86
  30   0 -14  713.01   26.35
  28   0 -12  166.94   13.56
  26   0 -10   55.53    8.56
  24   0  -8    0.16    6.22
  22   0  -6  379.03   16.19
  20   0  -4  740.92   20.88
  18   0  -2  152.11   10.28
  16   0   0 3583.52   40.67
  14   0   2 5739.70   52.31
  12   0   4 4989.48   45.02
  10   0   6  680.83   17.01
   8   0   8 1317.90   22.85
   6   0  10 2272.49   30.38
   4   0  12 2209.00   30.09
   2   0  14   11.56    5.88
   0   0  16  289.20   12.82
  -2   0  18  836.62   22.15
  -4   0  20 1040.59   24.66
  -6   0  22  486.24   18.46
  -8   0  24  273.66   15.01
 -10   0  26  846.70   26.71
 -12   0  28  815.70   27.58
 -14   0  30  394.14   19.92
 -16   0  32  180.61   15.92
 -14   0  31  -15.67    8.29
 -12   0  29    2.69    7.04
 -10   0  27   -1.03    7.14
  -8   0  25   27.27    7.56
  -6   0  23   10.04    7.03
  -4   0  21  -15.59    6.42
  -2   0  19   -9.70    5.82
   0   0  17  -12.71    6.03
   2   0  15   -0.56    5.45
   4   0  13    6.56    4.88
   6   0  11    8.38    4.87
   8   0   9   11.57    5.25
  10   0   7   -0.30    4.88
  12   0   5    7.28    5.34
  14   0   3   -8.94    5.16
  16   0   1   -5.29    5.40
  18   0  -1    2.92    5.83
  20   0  -3   21.06    6.16
  22   0  -5   21.45    6.45
  24   0  -7   -0.24    6.12
  26   0  -9   -4.26    6.78
  28   0 -11   -2.00    7.23
  30   0 -13  -23.68    6.68
  32   0 -15  -23.51    7.91
  32   0 -14  -15.33    8.24
  30   0 -12  180.41   14.08
  28   0 -10  271.57   15.97
  26   0  -8  881.22   26.31
  24   0  -6  791.95   24.31
  22   0  -4 1673.43   32.50
  20   0  -2  215.19   12.59
  18   0   0 1799.57   30.91
  16   0   2 2329.73   34.62
  14   0   4  339.69   13.61
  12   0   6  291.11   12.48
  10   0   8  429.88   14.36
   8   0  10  476.66   15.40
   6   0  12  369.67   13.82
   4   0  14  156.00   10.29
   2   0  16  235.54   12.02
   0   0  18 1849.32   32.01
  -2   0  20 1019.14   25.15
  -4   0  22  219.33   14.05
  -6   0  24  -10.49    7.05
  -8   0  26  289.40   16.18
 -10   0  28   -3.86    8.12
 -12   0  30    1.85    8.93
 -14   0  32   25.70    9.40
 -12   0  31   -4.00    8.24
 -10   0  29  -32.79    7.52
  -8   0  27   19.38    8.07
  -6   0  25    3.82    6.86
  -4   0  23    7.19    7.19
  -2   0  21   -6.71    7.22
   0   0  19   16.78    7.33
   2   0  17   10.57    6.79
   4   0  15  -13.46    5.34
   6   0  13   13.14    5.62
   8   0  11   -4.16    5.85
  10   0   9    2.06    5.69
  12   0   7   -4.09    5.17
  14   0   5    1.11    5.62
  16   0   3   -1.16    5.68
  18   0   1  -10.50    5.80
  20   0  -1    2.08    6.03
  22   0  -3  -10.31    5.98
  24   0  -5  -24.51    6.43
  26   0  -7  -23.22    6.20
  28   0  -9   15.22    7.80
  30   0 -11   29.43    7.75
  32   0 -13    4.45    7.42
  32   0 -12  383.10   19.78
  30   0 -10    8.97    7.91
  28   0  -8  563.58   22.68
  26   0  -6  173.49   12.40
  24   0  -4  266.09   14.83
  22   0  -2   84.01    9.70
  20   0   0  174.94   11.80
  18   0   2 1006.41   24.29
  16   0   4  982.46   23.84
  14   0   6  746.32   20.14
  12   0   8    5.39    6.05
  10   0  10 2246.26   33.85
   8   0  12 1819.85   31.52
   6   0  14  588.80   18.35
   4   0  16    2.79    6.68
   2   0  18  670.19   21.04
   0   0  20   -1.53    6.29
  -2   0  22  189.07   13.42
  -4   0  24   15.43    7.80
  -6   0  26   39.83    9.66
  -8   0  28  386.19   19.46
 -10   0  30  261.79   17.82
 -10   0  31  -15.74    7.52
  -8   0  29   -0.11    7.51
  -6   0  27  -11.29    6.91
  -4   0  25   11.05    7.28
  -2   0  23    3.84    7.00
   0   0  21   12.92    6.62
   2   0  19  -11.70    6.80
   4   0  17   -0.90    6.44
   6   0  15    1.72    6.16
   8   0  13    2.75    6.02
  10   0  11    0.31    5.73
  12   0   9    5.06    5.56
  14   0   7  -10.15    6.21
  16   0   5    6.01    6.08
  18   0   3   -9.01    5.82
  20   0   1   12.15    6.15
  22   0  -1    0.63    6.19
  24   0  -3   -6.29    6.20
  26   0  -5    3.54    6.08
  28   0  -7    5.90    7.28
  30   0  -9    8.51    7.66
  32   0 -11    7.71    8.51
  32   0 -10   26.00    8.01
  30   0  -8   10.54    7.85
  28   0  -6  318.44   17.81
  26   0  -4  105.79   11.13
  24   0  -2    7.37    6.34
  22   0   0  140.56   11.49
  20   0   2 2368.53   39.16
  18   0   4 1304.97   28.96
  16   0   6  630.21   20.05
  14   0   8   15.62    6.66
  12   0  10  437.40   16.63
  10   0  12   38.38    6.82
   8   0  14   -9.14    5.73
   6   0  16  127.81   10.52
   4   0  18  641.14   20.95
   2   0  20 2479.95   41.22
   0   0  22 1143.82   28.89
  -2   0  24   38.86    8.94
  -4   0  26  511.05   21.79
  -6   0  28 1258.22   34.13
  -8   0  30  145.08   14.40
  -8   0  31   11.29    8.35
  -6   0  29  -30.60    8.03
  -4   0  27  -13.09    7.25
  -2   0  25  -10.32    7.60
   0   0  23   34.01    8.52
   2   0  21   35.54    8.70
   4   0  19   -9.26    7.06
   6   0  17    8.19    6.31
   8   0  15    0.15    6.24
  10   0  13    7.52    6.31
  12   0  11   -6.63    5.92
  14   0   9  -14.28    5.57
  16   0   7   -7.60    5.62
  18   0   5    8.67    6.18
  20   0   3    0.86    6.34
  22   0   1    6.36    6.61
  24   0  -1   -2.55    6.32
  26   0  -3  -11.23    6.65
  28   0  -5   -9.07    6.76
  30   0  -7   -6.40    7.16
  32   0  -9  -18.94    7.48
  32   0  -8   62.08   11.57
  30   0  -6  927.28   29.99
  28   0  -4  615.72   23.93
  26   0  -2   20.46    7.17
  24   0   0  319.29   16.96
  22   0   2  873.29   25.79
  20   0   4   34.43    7.15
  18   0   6  233.94   14.10
  16   0   8  382.03   16.81
  14   0  10  111.16    9.99
  12   0  12 1677.29   32.77
  10   0  14 1017.62   26.23
   8   0  16   16.17    7.62
   6   0  18  414.73   17.94
   4   0  20 2538.77   43.92
   2   0  22  434.41   18.99
   0   0  24    0.84    7.73
  -2   0  26   12.52    7.65
  -4   0  28   83.71   12.23
  -6   0  30    5.72    7.78
  -4   0  29    1.57    8.31
  -2   0  27   -3.05    7.88
   0   0  25   12.83    7.40
   2   0  23  -19.75    7.27
   4   0  21    0.62    9.02
   6   0  19   -2.20    6.68
   8   0  17    5.64    6.70
  10   0  15   -7.48    6.45
  12   0  13   -8.18    6.76
  14   0  11  -12.48    6.16
  16   0   9    5.60    6.72
  18   0   7   -1.31    6.07
  20   0   5    0.51    6.58
  22   0   3   18.63    7.03
  24   0   1  -13.99    6.11
  26   0  -1   14.78    6.95
  28   0  -3  -15.61    6.97
  30   0  -5    1.56    8.60
  32   0  -7  -24.59    7.40
  32   0  -6  587.97   25.77
  30   0  -4   64.96   10.32
  28   0  -2   46.96    9.77
  26   0   0   64.91    8.74
  24   0   2   10.49    8.10
  22   0   4 1076.54   30.10
  20   0   6  446.00   19.23
  18   0   8  106.07   10.69
  16   0  10   74.74    9.64
  14   0  12  822.31   24.92
  12   0  14  380.84   17.42
  10   0  16   10.95    6.82
   8   0  18   51.56    9.00
   6   0  20   28.40    8.24
   4   0  22  572.16   22.19
   2   0  24   41.80    9.46
   0   0  26   90.08   11.38
  -2   0  28  210.78   16.53
   0   0  27    7.94    7.94
   2   0  25    5.00    6.88
   4   0  23   -4.46    7.33
   6   0  21    0.19    7.01
   8   0  19   12.26    7.13
  10   0  17   10.50    7.83
  12   0  15    3.59    6.56
  14   0  13    9.95    7.07
  16   0  11   -7.46    6.15
  18   0   9   -7.77    6.96
  20   0   7  -10.69    6.49
  22   0   5    4.71    6.69
  24   0   3    7.17    6.88
  26   0   1  -12.20    7.24
  28   0  -1    7.06    7.39
  30   0  -3    1.61    7.04
  30   0  -2   -7.65    7.18
  28   0   0   93.70   11.48
  26   0   2  536.50   23.05
  24   0   4 1339.74   35.90
  22   0   6  253.87   16.11
  20   0   8  152.24   13.04
  18   0  10    8.39    7.36
  16   0  12   67.84   10.03
  14   0  14  149.58   12.76
  12   0  16   31.56    9.32
  10   0  18  231.35   15.61
   8   0  20  344.96   17.78
   6   0  22  762.38   26.45
   4   0  24  106.82   12.67
   2   0  26   84.36   11.77
   0   0  28   23.25    8.72
   2   0  27   -5.57    8.24
   4   0  25   22.21    7.51
   6   0  23  -16.39    7.30
   8   0  21   31.62    8.06
  10   0  19   23.41    8.04
  12   0  17   -3.70    7.10
  14   0  15  -10.90    7.33
  16   0  13   -3.47    6.46
  18   0  11   -0.19    6.72
  20   0   9    8.14    7.05
  22   0   7   -8.51    8.00
  24   0   5   -4.51    7.13
  26   0   3    3.28    7.98
  28   0   1    7.21    7.67
  28   0   2   61.67   12.24
  26   0   4   13.98    8.45
  24   0   6   60.12   10.51
  22   0   8    4.21    7.99
  20   0  10   19.84    7.65
  18   0  12   93.79   11.90
  16   0  14 1030.74   30.24
  14   0  16   50.58    9.73
  12   0  18   65.66   10.65
  10   0  20  177.69   14.74
   8   0  22  233.37   16.45
   6   0  24   67.61   11.16
   8   0  23    6.23    8.84
  10   0  21   12.10    7.26
  12   0  19    1.19    8.20
  14   0  17  -19.70    6.60
  16   0  15    5.41    7.53
  18   0  13   -1.81    7.87
  20   0  11   -6.46    6.89
  22   0   9  -19.89    7.32
  24   0   7  -13.67    7.62
  26   0   5   21.61    7.67
  24   0   8  105.49   12.07
  22   0  10   99.86   12.61
  20   0  12  958.09   31.08
  18   0  14  854.69   29.34
  16   0  16  -22.00    7.33
  14   0  18  101.01   12.53
  12   0  20   -3.40    7.37
  10   0  22   13.89    8.22
  16   0  17  -23.29    7.45
  18   0  15    3.72    7.55
  20   0  13   -8.42    8.42
  19  -1  14   20.63    9.03
  17  -1  16   80.54   11.59
  11  -1  21  222.28   17.16
  13  -1  19  108.15   12.44
  15  -1  17  351.88   19.05
  17  -1  15   -3.36    7.27
  19  -1  13  458.28   22.24
  21  -1  11  252.42   16.83
  23  -1   9  102.29   12.70
  25  -1   6  369.71   20.15
  23  -1   8   10.12    8.45
  21  -1  10  184.64   15.40
  19  -1  12  379.82   20.34
  17  -1  14  363.40   19.88
  15  -1  16   -0.96    6.52
  13  -1  18   41.16    9.59
  11  -1  20    5.26    7.45
   9  -1  22   48.90   10.34
   5  -1  25   72.61   11.83
   7  -1  23   -4.64    7.51
   9  -1  21    5.66    8.65
  11  -1  19    7.92    7.71
  13  -1  17   61.09    9.94
  15  -1  15  178.14   14.35
  17  -1  13   41.15    8.88
  19  -1  11   -2.78    7.11
  21  -1   9    8.72    7.88
  23  -1   7   -1.07    7.40
  25  -1   5   -2.99    7.54
  27  -1   3   56.23   10.07
  29  -1   0   56.09   10.84
  27  -1   2   25.30    8.66
  25  -1   4  159.06   13.65
  23  -1   6    9.93    8.38
  21  -1   8   81.24   10.81
  19  -1  10  124.48   12.35
  17  -1  12  347.38   18.54
  15  -1  14  348.23   18.24
  13  -1  16   10.72    7.50
  11  -1  18  658.97   24.64
   9  -1  20  467.07   20.47
   7  -1  22  293.22   18.12
   5  -1  24   33.80    9.49
   3  -1  26   40.85    9.24
   1  -1  27   73.47   11.64
   3  -1  25    9.74    7.90
   5  -1  23   39.90    9.61
   7  -1  21   -0.89    6.85
   9  -1  19  100.88   11.62
  11  -1  17   -8.08    7.80
  13  -1  15   55.91    8.98
  15  -1  13    9.80    8.13
  17  -1  11   26.95    8.21
  19  -1   9   -9.28    7.01
  21  -1   7   42.13    9.42
  23  -1   5   19.59    8.80
  25  -1   3    5.21    7.30
  27  -1   1   94.48   11.50
  29  -1  -1   11.27    7.13
  31  -1  -4   13.37    8.48
  29  -1  -2    6.74    7.08
  27  -1   0   23.99    8.21
  25  -1   2  364.23   19.02
  23  -1   4  960.34   28.72
  21  -1   6  245.57   15.50
  19  -1   8   69.34   10.09
  17  -1  10   79.48   10.07
  15  -1  12   88.08   10.39
  13  -1  14   -1.23    6.59
  11  -1  16    1.25    6.50
   9  -1  18  142.00   12.83
   7  -1  20  737.51   25.18
   5  -1  22  640.01   24.56
   3  -1  24   11.59    7.28
   1  -1  26  225.99   16.44
  -1  -1  28  460.06   22.32
  -3  -1  29    6.47    8.55
  -1  -1  27    5.31    8.35
   1  -1  25  121.77   12.69
   3  -1  23  -17.85    6.11
   5  -1  21   15.36    8.23
   7  -1  19    4.80    7.11
   9  -1  17   -2.50    6.64
  11  -1  15   -4.05    6.83
  13  -1  13   90.17    9.94
  15  -1  11   -1.85    6.46
  17  -1   9   16.35    7.33
  19  -1   7   -5.85    6.46
  21  -1   5   23.65    7.91
  23  -1   3   65.29   10.01
  25  -1   1  272.49   16.53
  27  -1  -1   20.14    8.10
  29  -1  -3    4.18    8.14
  31  -1  -5  197.50   15.52
  31  -1  -6  494.15   23.38
  29  -1  -4  280.68   17.92
  27  -1  -2   87.26   10.95
  25  -1   0  133.16   11.97
  23  -1   2   26.28    7.61
  21  -1   4  243.66   14.91
  19  -1   6  100.68   10.24
  17  -1   8    5.38    6.19
  15  -1  10  287.41   15.45
  13  -1  12 2045.04   37.57
  11  -1  14  263.45   14.29
   9  -1  16    7.34    6.77
   7  -1  18  168.75   12.76
   5  -1  20   93.50   11.01
   3  -1  22   22.84    7.89
   1  -1  24    4.35    7.74
  -1  -1  26  140.68   13.25
  -3  -1  28  152.25   14.57
  -5  -1  29   52.82   10.14
  -3  -1  27   17.12    9.34
  -1  -1  25  -17.29    7.58
   1  -1  23   67.14   10.41
   3  -1  21  413.87   18.53
   5  -1  19  298.42   15.66
   7  -1  17  225.03   13.31
   9  -1  15  182.38   12.47
  11  -1  13 1188.75   28.02
  13  -1  11  279.89   14.45
  15  -1   9  149.68   11.76
  17  -1   7  433.62   17.63
  19  -1   5  279.43   15.10
  21  -1   3   59.73    8.95
  23  -1   1  473.42   19.62
  25  -1  -1   57.38    9.44
  27  -1  -3   -2.18    6.35
  29  -1  -5  339.02   19.02
  31  -1  -7  283.03   18.15
  33  -1 -10   -3.90    8.76
  31  -1  -8    4.86    8.81
  29  -1  -6  650.88   25.72
  27  -1  -4  312.31   17.71
  25  -1  -2   20.23    8.20
  23  -1   0  184.06   13.35
  21  -1   2  908.87   25.71
  19  -1   4  650.77   21.56
  17  -1   6  121.81   10.84
  15  -1   8    8.88    6.33
  13  -1  10   -5.50    6.36
  11  -1  12  237.07   13.42
   9  -1  14  339.62   15.75
   7  -1  16   62.37    8.89
   5  -1  18  719.18   22.83
   3  -1  20 1691.04   34.67
   1  -1  22  516.07   20.59
  -1  -1  24    1.47    7.34
  -3  -1  26  151.17   13.15
  -5  -1  28  134.15   13.41
  -7  -1  30   -4.46    8.23
  -9  -1  31   25.49   10.27
  -7  -1  29   40.77    9.98
  -5  -1  27   25.71    9.40
  -3  -1  25   94.64   10.86
  -1  -1  23    5.19    7.10
   1  -1  21  313.25   16.15
   3  -1  19   31.53    7.98
   5  -1  17   72.71    8.77
   7  -1  15  208.15   12.38
   9  -1  13  360.28   15.52
  11  -1  11   10.46    5.74
  13  -1   9  202.69   12.07
  15  -1   7    8.53    6.24
  17  -1   5   12.48    6.88
  19  -1   3   69.01    8.05
  21  -1   1  -13.00    5.48
  23  -1  -1  116.84   11.10
  25  -1  -3   35.19    8.02
  27  -1  -5   40.91    8.43
  29  -1  -7    3.21    6.73
  31  -1  -9  194.91   14.67
  33  -1 -11   46.49    9.20
  33  -1 -12  389.80   20.93
  31  -1 -10  107.79   13.13
  29  -1  -8  -17.26    6.57
  27  -1  -6    7.11    7.96
  25  -1  -4   57.77    9.00
  23  -1  -2   52.61    8.56
  21  -1   0  381.11   16.58
  19  -1   2 1166.07   27.36
  17  -1   4  600.03   19.40
  15  -1   6   83.44    8.81
  13  -1   8  188.62   11.20
  11  -1  10  811.85   21.28
   9  -1  12  193.01   11.26
   7  -1  14   22.01    5.95
   5  -1  16   16.82    6.80
   3  -1  18  317.05   15.13
   1  -1  20  762.55   22.98
  -1  -1  22  353.79   17.20
  -3  -1  24   -8.93    6.83
  -5  -1  26  730.61   25.36
  -7  -1  28  950.96   29.71
  -9  -1  30  173.88   15.03
 -11  -1  31   28.72   10.00
  -9  -1  29   20.04    8.53
  -7  -1  27   45.19    9.93
  -5  -1  25    5.72    6.80
  -3  -1  23   67.16    9.33
  -1  -1  21  -15.72    6.06
   1  -1  19  461.62   18.28
   3  -1  17  129.02   10.61
   5  -1  15  133.25   10.30
   7  -1  13  167.31   10.72
   9  -1  11  675.53   19.29
  11  -1   9  226.80   11.85
  13  -1   7   57.07    7.40
  15  -1   5   10.95    6.26
  17  -1   3   66.77    8.33
  19  -1   1   22.05    6.31
  21  -1  -1   80.79    9.26
  23  -1  -3   41.69    7.41
  25  -1  -5  -10.59    6.72
  27  -1  -7   59.91    8.64
  29  -1  -9   48.31    8.36
  31  -1 -11    9.95    6.96
  33  -1 -13   39.47    9.96
  33  -1 -14  -19.10    8.05
  31  -1 -12  153.95   13.42
  29  -1 -10   12.74    6.88
  27  -1  -8  290.99   16.55
  25  -1  -6  611.30   22.28
  23  -1  -4  432.47   18.14
  21  -1  -2  111.56   10.50
  19  -1   0   38.57    7.26
  17  -1   2   27.40    6.72
  15  -1   4  192.32   11.25
  13  -1   6   -9.89    4.60
  11  -1   8  160.68   10.16
   9  -1  10 1694.54   28.96
   7  -1  12  571.99   17.40
   5  -1  14   78.93    8.74
   3  -1  16  122.62    9.61
   1  -1  18  515.35   17.94
  -1  -1  20   52.87    9.00
  -3  -1  22   -0.23    6.53
  -5  -1  24   31.59    8.19
  -7  -1  26   59.56   10.51
  -9  -1  28  561.57   23.98
 -11  -1  30  225.85   16.72
 -13  -1  31   77.03   11.84
 -11  -1  29   64.89   10.96
  -9  -1  27   34.85   10.08
  -7  -1  25   16.13    8.37
  -5  -1  23   52.09    8.36
  -3  -1  21    4.46    6.73
  -1  -1  19   76.98    9.05
   1  -1  17   11.88    6.60
   3  -1  15  156.38   10.33
   5  -1  13   65.82    7.48
   7  -1  11   86.19    7.97
   9  -1   9   21.63    5.70
  11  -1   7    8.84    5.41
  13  -1   5  260.52   12.03
  15  -1   3   -1.68    4.86
  17  -1   1   61.61    7.81
  19  -1  -1    6.80    5.95
  21  -1  -3 1141.81   26.90
  23  -1  -5  166.81   11.89
  25  -1  -7   69.46    9.05
  27  -1  -9    5.82    7.02
  29  -1 -11  409.58   19.52
  31  -1 -13  170.28   13.73
  33  -1 -15    4.46    7.23
  33  -1 -16  210.12   16.79
  31  -1 -14  276.75   17.97
  29  -1 -12  103.34   11.44
  27  -1 -10    0.55    6.97
  25  -1  -8  262.30   15.25
  23  -1  -6  337.86   15.67
  21  -1  -4  554.92   19.03
  19  -1  -2   34.38    6.45
  17  -1   0 2075.47   32.17
  15  -1   2 1847.60   29.46
  13  -1   4 1555.03   26.46
  11  -1   6  104.24    8.20
   9  -1   8  143.24    8.83
   7  -1  10   -6.67    4.65
   5  -1  12  131.51    9.12
   3  -1  14   43.69    6.71
   1  -1  16   51.02    7.39
  -1  -1  18 2174.26   36.77
  -3  -1  20 1409.24   29.19
  -5  -1  22  345.86   16.58
  -7  -1  24   30.99    8.49
  -9  -1  26  349.51   18.20
 -11  -1  28  134.24   14.13
 -13  -1  30  -24.23    6.91
 -15  -1  32   19.19   10.44
 -15  -1  31   30.95   10.55
 -13  -1  29  -14.42    8.26
 -11  -1  27   53.70   10.28
  -9  -1  25  140.57   12.50
  -7  -1  23  392.94   17.27
  -5  -1  21   21.81    6.92
  -3  -1  19   40.35    8.17
  -1  -1  17 1051.24   23.36
   1  -1  15  687.56   18.44
   3  -1  13    9.60    5.21
   5  -1  11  346.23   12.59
   7  -1   9 1112.05   21.32
   9  -1   7  356.53   12.71
  11  -1   5  342.37   12.53
  13  -1   3   18.61    6.12
  15  -1   1  588.44   16.83
  17  -1  -1   98.38    8.64
  19  -1  -3  761.39   20.54
  21  -1  -5  187.04   11.48
  23  -1  -7   19.57    6.22
  25  -1  -9  516.77   20.25
  27  -1 -11  346.56   17.74
  29  -1 -13   13.04    8.03
  31  -1 -15   13.92    7.73
  33  -1 -17   73.87   11.19
  33  -1 -18  244.29   16.97
  31  -1 -16  238.80   17.03
  29  -1 -14  628.26   25.47
  27  -1 -12  581.84   21.94
  25  -1 -10  289.69   15.60
  23  -1  -8   85.07    9.26
  21  -1  -6   91.23    9.26
  19  -1  -4   49.68    6.97
  17  -1  -2  118.52    8.89
  15  -1   0  718.95   17.96
  13  -1   2 2456.72   31.76
  11  -1   4  554.14   15.39
   9  -1   6  172.28    8.92
   7  -1   8 2250.78   29.07
   5  -1  10 2092.09   28.44
   3  -1  12  923.49   19.52
   1  -1  14    8.30    5.06
  -1  -1  16    5.00    5.33
  -3  -1  18  172.14   11.13
  -5  -1  20  196.21   11.80
  -7  -1  22   94.68   10.28
  -9  -1  24   20.50    7.92
 -11  -1  26 1185.00   31.12
 -13  -1  28  788.63   27.38
 -15  -1  30  100.09   12.27
 -17  -1  32   -5.78    8.30
 -17  -1  31  181.87   15.66
 -15  -1  29  206.88   15.26
 -13  -1  27  336.28   18.09
 -11  -1  25    7.72    7.38
  -9  -1  23   88.83    9.66
  -7  -1  21   61.07    7.81
  -5  -1  19   17.78    6.84
  -3  -1  17  303.27   13.20
  -1  -1  15  320.32   12.55
   1  -1  13   87.51    7.63
   3  -1  11   94.17    7.28
   5  -1   9 1288.92   21.34
   7  -1   7  245.55    9.97
   9  -1   5  147.31    8.18
  11  -1   3   78.53    7.04
  13  -1   1    3.20    4.53
  15  -1  -1  452.75   14.37
  17  -1  -3   -0.55    5.07
  19  -1  -5  503.81   16.89
  21  -1  -7  179.40   11.51
  23  -1  -9  369.97   16.18
  25  -1 -11    2.23    6.51
  27  -1 -13  302.06   16.79
  29  -1 -15   15.48    8.29
  31  -1 -17   44.92    9.40
  33  -1 -19   16.66    7.61
  33  -1 -20   52.73   12.39
  31  -1 -18   11.67    6.67
  29  -1 -16   32.47    8.32
  27  -1 -14    1.01    6.35
  25  -1 -12   10.07    6.11
  23  -1 -10  136.99   11.32
  21  -1  -8 1101.51   25.25
  19  -1  -6 1015.89   24.18
  17  -1  -4  843.99   20.05
  15  -1  -2   15.01    5.28
  13  -1   0  600.90   15.64
  11  -1   2  168.27    8.66
   9  -1   4  109.24    7.40
   7  -1   6    9.37    4.42
   5  -1   8 3111.02   31.71
   3  -1  10 1423.67   22.27
   1  -1  12  391.68   12.97
  -1  -1  14   21.81    5.05
  -3  -1  16  995.69   21.43
  -5  -1  18 2294.92   34.68
  -7  -1  20   56.40    8.46
  -9  -1  22   -0.58    7.22
 -11  -1  24   88.63   10.00
 -13  -1  26  330.64   17.84
 -15  -1  28  198.37   15.35
 -17  -1  30   41.41   10.24
 -19  -1  32   29.15   10.20
 -19  -1  31   -7.11    8.85
 -17  -1  29   23.29    8.43
 -15  -1  27   47.94    9.89
 -13  -1  25   16.45    8.40
 -11  -1  23   62.47    9.32
  -9  -1  21    4.95    6.54
  -7  -1  19    4.27    6.53
  -5  -1  17  196.66   11.03
  -3  -1  15  147.94    9.12
  -1  -1  13 1588.88   24.45
   1  -1  11   35.98    5.96
   3  -1   9  227.35    9.30
   5  -1   7  918.33   16.67
   7  -1   5  143.67    7.62
   9  -1   3   10.20    4.49
  11  -1   1   20.78    5.02
  13  -1  -1   91.01    7.15
  15  -1  -3   -0.91    4.86
  17  -1  -5  259.41   11.72
  19  -1  -7  284.95   12.81
  21  -1  -9   51.41    8.15
  23  -1 -11    9.75    5.66
  25  -1 -13   22.68    7.59
  27  -1 -15   15.77    7.05
  29  -1 -17  176.38   14.38
  31  -1 -19   27.75    8.73
  33  -1 -21    4.90    8.21
  31  -1 -20   20.12    7.57
  29  -1 -18  127.46   13.16
  27  -1 -16 1007.49   29.76
  25  -1 -14  750.42   24.06
  23  -1 -12  256.92   13.97
  21  -1 -10    8.89    6.28
  19  -1  -8   32.23    6.37
  17  -1  -6  270.27   12.06
  15  -1  -4  116.46    8.14
  13  -1  -2  634.04   15.70
  11  -1   0 2087.99   25.80
   9  -1   2 5402.54   39.49
   7  -1   4  603.36   13.29
   5  -1   6   31.30    5.10
   3  -1   8  150.04    7.75
   1  -1  10  -12.45    4.46
  -1  -1  12   23.56    5.27
  -3  -1  14   43.56    5.97
  -5  -1  16 2544.58   36.16
  -7  -1  18 2637.73   36.31
  -9  -1  20  545.12   18.17
 -11  -1  22   18.09    7.80
 -13  -1  24  329.12   16.46
 -15  -1  26  821.34   26.68
 -17  -1  28   52.95   10.59
 -19  -1  30    2.35    9.50
 -21  -1  31    2.37    8.29
 -19  -1  29   13.85    8.69
 -17  -1  27   23.56    8.79
 -15  -1  25  123.88   11.61
 -13  -1  23    9.68    7.44
 -11  -1  21  104.96   10.08
  -9  -1  19   94.19    9.30
  -7  -1  17    7.62    5.95
  -5  -1  15  654.07   16.76
  -3  -1  13   19.27    5.45
  -1  -1  11  262.04    9.62
   1  -1   9  134.62    7.43
   3  -1   7  409.85   11.02
   5  -1   5  129.71    6.72
   7  -1   3  292.08    9.45
   9  -1   1  550.28   12.72
  11  -1  -1  195.78    8.67
  13  -1  -3  493.45   13.66
  15  -1  -5   32.78    5.86
  17  -1  -7 1683.62   28.08
  19  -1  -9  371.57   14.73
  21  -1 -11  193.45   12.13
  23  -1 -13    1.07    5.65
  25  -1 -15  368.20   17.69
  27  -1 -17  117.66   11.77
  29  -1 -19   34.71    8.52
  31  -1 -21  100.59   11.10
  31  -1 -22    5.45    7.53
  29  -1 -20   70.41    9.77
  27  -1 -18   49.04    8.84
  25  -1 -16  855.29   26.22
  23  -1 -14 1255.72   31.30
  21  -1 -12  -16.28    5.01
  19  -1 -10  111.82    9.50
  17  -1  -8  995.51   22.83
  15  -1  -6 1810.37   27.28
  13  -1  -4   -6.35    4.40
  11  -1  -2   73.79    6.17
   9  -1   0  635.81   13.38
   7  -1   2 1123.36   16.35
   5  -1   4 2703.27   24.60
   3  -1   6   39.82    5.41
   1  -1   8 6256.58   39.85
  -1  -1  10 2301.00   25.63
  -3  -1  12 2400.95   29.11
  -5  -1  14   21.66    5.31
  -7  -1  16  330.75   12.85
  -9  -1  18   43.45    7.66
 -11  -1  20  161.43   11.70
 -13  -1  22   20.04    7.59
 -15  -1  24  349.93   17.37
 -17  -1  26 1119.48   30.72
 -19  -1  28  277.40   17.63
 -21  -1  30  184.63   15.73
 -23  -1  31  -22.93    9.12
 -21  -1  29   -9.53    7.56
 -19  -1  27   18.91    8.31
 -17  -1  25    0.97    8.51
 -15  -1  23   29.52    7.89
 -13  -1  21  258.33   13.86
 -11  -1  19  594.28   18.78
  -9  -1  17    9.87    6.02
  -7  -1  15   51.64    6.85
  -5  -1  13 2050.17   26.80
  -3  -1  11 1086.28   18.27
  -1  -1   9  245.67    8.83
   1  -1   7  738.65   13.34
   3  -1   5 3019.71   24.88
   5  -1   3    1.25    4.26
   7  -1   1  977.15   14.80
   9  -1  -1  546.87   12.26
  11  -1  -3  615.32   13.94
  13  -1  -5  173.60    8.82
  15  -1  -7 1951.40   28.26
  17  -1  -9  991.75   22.31
  19  -1 -11  542.96   17.55
  21  -1 -13   69.06    8.68
  23  -1 -15  195.68   12.58
  25  -1 -17  179.12   13.07
  27  -1 -19   32.68    7.59
  29  -1 -21   19.16    7.45
  31  -1 -23   25.43    7.97
  31  -1 -24  652.70   26.94
  29  -1 -22  224.53   16.08
  27  -1 -20    1.85    7.03
  25  -1 -18   94.77   10.18
  23  -1 -16   33.55    7.31
  21  -1 -14   12.89    5.81
  19  -1 -12   -1.80    5.59
  17  -1 -10  836.20   20.96
  15  -1  -8 1937.93   28.50
  13  -1  -6 2949.82   35.98
  11  -1  -4  544.79   13.07
   9  -1  -2 1343.03   18.25
   7  -1   0 5259.11   34.21
   5  -1   2  803.12   12.47
   3  -1   4  677.23   11.46
   1  -1   6    9.57    4.21
  -1  -1   8  339.50    9.79
  -3  -1  10 2433.28   25.79
  -5  -1  12  673.91   15.22
  -7  -1  14   57.71    6.86
  -9  -1  16 3136.87   39.57
 -11  -1  18 2536.40   36.20
 -13  -1  20  618.23   19.50
 -15  -1  22   15.45    7.54
 -17  -1  24   71.58   10.02
 -19  -1  26   12.34    8.64
 -21  -1  28   24.59    9.46
 -23  -1  30    1.73    9.71
 -23  -1  29   35.87   10.25
 -21  -1  27  110.00   12.41
 -19  -1  25   -2.01    8.11
 -17  -1  23  506.66   19.63
 -15  -1  21  116.71   10.95
 -13  -1  19  592.67   19.00
 -11  -1  17  150.21   10.38
  -9  -1  15   39.08    6.30
  -7  -1  13  482.69   13.88
  -5  -1  11 1485.17   21.19
  -3  -1   9   16.04    5.19
  -1  -1   7  165.39    7.22
   1  -1   5  546.24   10.16
   3  -1   3 1177.85   13.84
   5  -1   1  159.76    6.26
   7  -1  -1  204.54    7.35
[truncated: 154,431 more chars]
