# Supplementary material for: Coordination chemistry of nitrile-functionalized mixed thia-aza macrocycles [9]aneN2S and [9]aneNS2 towards silver(I)
Source: Acta Crystallogr C Struct Chem. 2022 Feb 14;78(Pt 3):169–75. doi: 10.1107/S205322962200105X (PMC8896526; doi:10.1107/S205322962200105X)
Supplement: Supplementary file 2 [file c-78-00169-AgL12BF4sup2.hkl]

data_AgL12BF4                                                                   
_shelx_title ' AG2SCN No1658 for VL/MS in P-1' 
_shelx_refln_list_code          4                                               
_shelx_F_calc_maximum      167.01                                               
_exptl_crystal_F_000       656.00                                               
_reflns_d_resolution_high  0.7367                                               
                                                                                
loop_                                                                           
 _space_group_symop_operation_xyz                                               
 'x, y, z'                                                                      
 '-x, -y, -z'                                                                   
                                                                                
_cell_length_a    10.1813                                                       
_cell_length_b    10.2237                                                       
_cell_length_c    15.0154                                                       
_cell_angle_alpha  73.446                                                       
_cell_angle_beta   82.398                                                       
_cell_angle_gamma  61.781                                                       
                                                                                
_shelx_F_squared_multiplier     1.000                                           
                                                                                
loop_                                                                           
 _refln_index_h                                                                 
 _refln_index_k                                                                 
 _refln_index_l                                                                 
 _refln_F_squared_calc                                                          
 _refln_F_squared_meas                                                          
 _refln_F_squared_sigma                                                         
 _refln_observed_status                                                         
   1   0   0      13979.05      14047.24        82.77 o                         
   2   0   0       1028.96       1064.54         8.41 o                         
   3   0   0      13133.13      13347.93        49.17 o                         
   4   0   0       1539.82       1542.45        13.39 o                         
   5   0   0       2161.11       2012.93        17.64 o                         
   6   0   0       4133.09       4197.87        28.09 o                         
   7   0   0       2076.03       1993.98        25.37 o                         
   8   0   0        523.02        500.93        13.70 o                         
   9   0   0       1130.69       1164.55        28.50 o                         
  10   0   0       2264.74       2245.19        42.52 o                         
  11   0   0        840.02        849.06        27.82 o                         
  12   0   0        324.66        311.18        25.42 o                         
 -11   1   0         18.48         22.48         7.92 o                         
 -10   1   0          0.55          0.81         5.79 o                         
  -9   1   0          4.97          1.40         5.38 o                         
  -8   1   0         87.32         82.00         6.60 o                         
  -7   1   0          4.24          4.79         3.39 o                         
  -6   1   0        171.43        177.03         7.64 o                         
  -5   1   0       2098.00       2111.53        18.14 o                         
  -4   1   0       4951.44       5377.17        30.08 o                         
  -3   1   0        778.32        776.20         9.14 o                         
  -2   1   0         10.16         19.58         1.72 o                         
   0   1   0        527.12        624.00         6.74 o                         
   1   1   0        154.29        141.53         2.13 o                         
   2   1   0          6.83         11.53         1.40 o                         
   3   1   0         92.70         97.83         3.12 o                         
   4   1   0       1056.67       1109.64        11.08 o                         
   5   1   0       1558.84       1746.93        16.78 o                         
   6   1   0        606.33        633.90        10.27 o                         
   7   1   0         28.21         32.02         3.39 o                         
   8   1   0          3.53          5.02         3.39 o                         
   9   1   0          8.90         11.67         4.03 o                         
  10   1   0         58.90         51.74         7.78 o                         
  11   1   0         50.57         46.04         8.10 o                         
  12   1   0         71.25         60.47        13.75 o                         
 -10   2   0        601.83        653.44        25.28 o                         
  -9   2   0        836.66        891.13        27.45 o                         
  -8   2   0       1016.69       1007.82        27.36 o                         
  -7   2   0       2136.59       2128.86        28.95 o                         
  -6   2   0        605.58        625.63        14.52 o                         
  -5   2   0        890.83        836.90        15.47 o                         
  -4   2   0       3216.80       3275.13        22.62 o                         
  -3   2   0      12133.20      12438.35        72.55 o                         
  -2   2   0      10902.52      11002.28        93.54 o                         
  -1   2   0       1337.26       1354.97        13.93 o                         
   0   2   0       7023.67       7340.80        41.34 o                         
   1   2   0      10026.58      10400.36        48.67 o                         
   2   2   0        455.65        420.64         4.98 o                         
   3   2   0       9176.78       9533.56        40.39 o                         
   4   2   0       4973.46       5007.00        32.29 o                         
   5   2   0       7925.13       8082.21        50.52 o                         
   6   2   0       3879.38       3880.45        26.69 o                         
   7   2   0       2493.69       2515.89        22.48 o                         
   8   2   0       5013.43       4860.23        37.72 o                         
   9   2   0       1766.25       1797.05        26.01 o                         
  10   2   0        737.08        771.77        22.89 o                         
  11   2   0        380.18        399.93        17.96 o                         
  12   2   0        426.72        456.10        29.76 o                         
  -9   3   0          0.69         -1.58         9.09 o                         
  -8   3   0        173.69        173.64        12.66 o                         
  -7   3   0        887.15        847.57        24.61 o                         
  -6   3   0        395.69        406.94        12.57 o                         
  -5   3   0        299.52        294.22        10.00 o                         
  -4   3   0         79.56         85.85         5.52 o                         
  -3   3   0       2322.90       2287.03        24.33 o                         
  -2   3   0        745.30        834.55         9.63 o                         
  -1   3   0       2228.99       2415.44        22.66 o                         
   0   3   0         48.43         45.73         3.62 o                         
   1   3   0       2762.23       2781.62        20.49 o                         
   2   3   0         18.72         19.36         1.81 o                         
   3   3   0        569.21        574.52         6.97 o                         
   4   3   0       2625.01       2762.85        22.43 o                         
   5   3   0        570.51        577.64         8.82 o                         
   6   3   0       1764.03       1823.69        21.26 o                         
   7   3   0         60.45         59.79         3.98 o                         
   8   3   0          0.67          2.99         2.71 o                         
   9   3   0         32.73         27.05         3.84 o                         
  10   3   0        104.11        101.18         7.19 o                         
  11   3   0         15.25         14.02         8.23 o                         
  12   3   0         18.38         21.35         9.86 o                         
  13   3   0        179.40        193.86        21.08 o                         
  -9   4   0        130.61        133.11        18.41 o                         
  -8   4   0        655.57        593.78        32.48 o                         
  -7   4   0        197.70        187.43        18.00 o                         
  -6   4   0        432.24        471.35        14.29 o                         
  -5   4   0       1272.50       1285.18        21.89 o                         
  -4   4   0       3111.75       3044.55        32.61 o                         
  -3   4   0       4958.76       5040.34        54.95 o                         
  -2   4   0       8307.55       8660.17        66.22 o                         
  -1   4   0       9515.94      10020.24        59.79 o                         
   0   4   0       3706.94       3694.87        25.37 o                         
   1   4   0        939.80        883.85        12.21 o                         
   2   4   0       4193.04       4217.59        39.40 o                         
   3   4   0       7542.71       7814.31        41.66 o                         
   4   4   0       1958.49       1777.42        18.14 o                         
   5   4   0       6346.20       6242.47        42.15 o                         
   6   4   0       7508.97       7436.01        45.95 o                         
   7   4   0        465.15        448.55        10.09 o                         
   8   4   0        199.56        207.25         7.06 o                         
   9   4   0       1674.89       1642.00        20.53 o                         
  10   4   0       1615.11       1611.01        21.62 o                         
  11   4   0        694.74        757.25        23.02 o                         
  12   4   0        237.93        236.55        20.49 o                         
  -8   5   0        102.16        107.69        16.51 o                         
  -7   5   0        221.34        191.41        19.40 o                         
  -6   5   0        156.75        158.40        16.69 o                         
  -5   5   0         39.28         38.40         5.25 o                         
  -4   5   0        140.43        140.85         9.59 o                         
  -3   5   0         20.29         22.93         4.93 o                         
  -2   5   0         12.53         13.70         4.12 o                         
  -1   5   0         24.91         31.71         2.85 o                         
   0   5   0        125.82        159.93         5.74 o                         
   1   5   0        915.61        872.72        16.06 o                         
   2   5   0        743.35        784.88        10.81 o                         
   3   5   0       2912.48       2939.97        21.57 o                         
   4   5   0        877.15        901.21        11.62 o                         
   5   5   0          0.11          2.22         2.26 o                         
   6   5   0        470.44        484.19         9.00 o                         
   7   5   0         24.43         15.92         2.89 o                         
   8   5   0        205.46        204.31         7.01 o                         
   9   5   0        382.14        377.67         9.95 o                         
  10   5   0         10.61         15.92         5.25 o                         
  11   5   0         90.93         86.53        12.03 o                         
  -6   6   0        658.61        617.03        33.33 o                         
  -5   6   0        808.64        732.96        24.06 o                         
  -4   6   0       1962.91       1943.32        35.19 o                         
  -3   6   0       1614.24       1618.98        30.44 o                         
  -2   6   0         62.87         75.04         7.10 o                         
  -1   6   0        383.18        399.34        13.75 o                         
   0   6   0       1218.86       1147.31        17.01 o                         
   1   6   0        697.96        663.98        15.47 o                         
   2   6   0       8276.83       8207.50        60.11 o                         
   3   6   0      11133.48      11240.92        77.52 o                         
   4   6   0       2601.00       2622.41        24.24 o                         
   5   6   0        293.29        265.68        10.09 o                         
   6   6   0       3240.31       3285.99        55.59 o                         
   7   6   0       3437.95       3398.07        38.58 o                         
   8   6   0       1016.09        961.01        19.36 o                         
   9   6   0        417.74        429.33        16.24 o                         
  10   6   0        249.23        226.56        12.62 o                         
  11   6   0        155.93        182.69        12.08 o                         
  12   6   0        606.19        670.09        32.66 o                         
  -6   7   0         29.63         29.99        11.35 o                         
  -5   7   0         20.17         19.63         9.54 o                         
  -4   7   0        112.33        108.55         9.72 o                         
  -3   7   0         37.01         34.33         6.33 o                         
  -2   7   0        872.51        846.53        22.66 o                         
  -1   7   0       1196.42       1208.33        25.83 o                         
   0   7   0        224.54        215.03        10.81 o                         
   1   7   0        488.72        487.27        14.52 o                         
   2   7   0         29.31         37.50         5.20 o                         
   3   7   0         84.14         74.68         6.47 o                         
   4   7   0         18.62         17.41         4.66 o                         
   5   7   0         49.89         41.34         5.07 o                         
   6   7   0         46.93         34.15         5.07 o                         
   7   7   0         25.69         27.55         5.16 o                         
   8   7   0         45.25         48.89         9.81 o                         
   9   7   0        340.88        333.26        21.67 o                         
  10   7   0          6.55          6.51         7.15 o                         
  11   7   0        152.24        153.87        11.49 o                         
  12   7   0          8.47          3.80         5.97 o                         
  -5   8   0       1003.08       1090.59        47.08 o                         
  -4   8   0        440.18        418.61        28.09 o                         
  -3   8   0         95.51         95.39         9.23 o                         
  -2   8   0        528.42        540.64        19.54 o                         
  -1   8   0       2725.88       2704.10        42.11 o                         
   0   8   0       3020.69       2953.04        42.52 o                         
   1   8   0       1788.53       1731.55        24.56 o                         
   2   8   0       2409.65       2473.74        35.37 o                         
   3   8   0       2129.47       2148.13        32.66 o                         
   4   8   0       1918.78       1931.52        31.66 o                         
   5   8   0       2833.18       2885.97        37.99 o                         
   6   8   0         11.58         13.48         4.61 o                         
   7   8   0        150.89        139.22        14.61 o                         
   8   8   0       1575.41       1481.11        45.46 o                         
   9   8   0        950.88        908.41        36.68 o                         
  10   8   0       1228.27       1188.43        43.42 o                         
  11   8   0        991.78        929.12        39.67 o                         
  12   8   0        365.53        391.79        27.05 o                         
  13   8   0        379.26        365.78        27.32 o                         
  -3   9   0         13.96          8.14         9.32 o                         
  -2   9   0         24.69         19.68         6.47 o                         
  -1   9   0         29.77         24.83         6.47 o                         
   0   9   0          7.46         11.71         5.83 o                         
   1   9   0         21.43         25.28         5.79 o                         
   2   9   0        138.74        124.97         9.09 o                         
   3   9   0          2.30          5.07         4.43 o                         
   4   9   0          3.38          1.27         4.61 o                         
   5   9   0        190.79        194.35        10.99 o                         
   6   9   0       1208.34       1148.76        39.44 o                         
   7   9   0        657.38        543.40        27.95 o                         
   8   9   0         18.71         20.13         8.28 o                         
   9   9   0          3.87          1.72         7.24 o                         
  10   9   0         43.87         30.26         9.77 o                         
  11   9   0          0.38         -2.35         8.05 o                         
  12   9   0         16.52         15.60        10.72 o                         
  -2  10   0        593.80        576.96        33.74 o                         
  -1  10   0        357.14        353.07        17.78 o                         
   0  10   0        881.05        912.88        27.18 o                         
   1  10   0       1422.77       1432.35        32.88 o                         
   2  10   0        969.82        994.89        26.69 o                         
   3  10   0        917.38        916.28        24.38 o                         
   4  10   0        540.82        563.80        19.45 o                         
   5  10   0        349.62        347.78        22.66 o                         
   6  10   0        697.80        655.48        31.53 o                         
   7  10   0       1028.21       1050.02        40.89 o                         
   8  10   0        772.00        776.92        36.14 o                         
  10  10   0        541.66        494.59        30.71 o                         
  11  10   0        538.29        538.15        32.88 o                         
  -1  11   0          0.15          2.26         9.72 o                         
   0  11   0        106.38         89.83        10.58 o                         
   1  11   0         35.63         46.04         8.46 o                         
   2  11   0          3.81          4.39         5.97 o                         
   3  11   0        137.15        141.12        15.69 o                         
   4  11   0        266.25        247.77        20.04 o                         
   5  11   0          9.92         20.99         8.96 o                         
   6  11   0        127.28        138.90        16.24 o                         
   7  11   0         79.27         70.97        12.71 o                         
   8  11   0          4.06         -0.95         7.87 o                         
   9  11   0         41.61         29.67        10.54 o                         
  10  11   0         28.85         60.65        13.43 o                         
   1  12   0        157.63        158.62        13.70 o                         
   2  12   0          6.06         10.04         7.60 o                         
   3  12   0         61.56         59.48        12.66 o                         
   5  12   0        599.15        625.63        33.38 o                         
   6  12   0        368.25        349.00        25.92 o                         
   7  12   0        250.32        217.87        21.30 o                         
   8  12   0        381.87        401.60        28.95 o                         
   9  12   0        459.46        417.02        30.08 o                         
   6  13   0          3.41         -2.94         9.36 o                         
   7  13   0         50.45         45.23        13.03 o                         
  -8 -12   1        148.26        150.35        18.95 o                         
  -7 -12   1         69.04         77.25        14.29 o                         
  -6 -12   1         64.64         52.74        12.21 o                         
  -3 -12   1          0.12         -0.90         6.88 o                         
  -2 -12   1         59.63         49.75         9.09 o                         
 -10 -11   1        379.88        337.37        27.09 o                         
  -7 -11   1        607.12        645.84        34.15 o                         
  -6 -11   1        227.96        215.21        19.68 o                         
  -5 -11   1        612.10        579.54        30.85 o                         
  -4 -11   1       1086.97       1116.69        40.62 o                         
  -3 -11   1        573.24        567.37        21.76 o                         
  -2 -11   1         32.69         27.95         7.37 o                         
  -1 -11   1         46.78         61.92         9.14 o                         
   0 -11   1        513.67        553.08        23.25 o                         
   1 -11   1       1070.70       1148.35        47.27 o                         
 -11 -10   1         13.02         13.89         9.81 o                         
 -10 -10   1         92.69         96.39        15.42 o                         
  -9 -10   1         36.84         34.83        10.72 o                         
  -8 -10   1          6.62          5.70         6.78 o                         
  -7 -10   1          2.86          3.98         6.97 o                         
  -6 -10   1         20.55         26.01         9.05 o                         
  -5 -10   1         40.60         43.29         7.24 o                         
  -4 -10   1        339.64        363.38        15.92 o                         
  -3 -10   1         86.49         92.77        12.80 o                         
  -2 -10   1          8.37          8.73         5.38 o                         
  -1 -10   1          0.08          0.50         5.52 o                         
   0 -10   1        189.30        205.75        13.66 o                         
   1 -10   1        127.99        133.84        11.76 o                         
   2 -10   1          0.09         -5.56         6.24 o                         
 -12  -9   1        752.19        759.06        39.26 o                         
 -11  -9   1        689.16        752.90        37.77 o                         
 -10  -9   1        402.30        421.46        27.77 o                         
  -8  -9   1        908.37        949.75        38.63 o                         
  -7  -9   1        649.91        644.80        30.98 o                         
  -6  -9   1       1452.25       1426.11        29.13 o                         
  -5  -9   1        162.78        175.81        10.76 o                         
  -4  -9   1        286.26        281.33        13.30 o                         
  -3  -9   1        145.87        165.41        10.58 o                         
  -2  -9   1       2288.02       2166.04        52.38 o                         
  -1  -9   1       1175.92       1235.38        28.99 o                         
   0  -9   1       1227.81       1250.21        30.08 o                         
   1  -9   1        876.83        887.65        26.28 o                         
   2  -9   1        365.22        387.85        18.32 o                         
   3  -9   1        512.65        473.65        20.81 o                         
 -13  -8   1          2.42          6.97         9.77 o                         
 -12  -8   1          0.02         -3.03         9.05 o                         
 -11  -8   1         22.60         19.77         9.14 o                         
 -10  -8   1         37.10         29.13         9.91 o                         
  -9  -8   1        200.68        172.37        17.23 o                         
  -8  -8   1         95.92         73.09        11.35 o                         
  -7  -8   1          1.43          4.93         4.16 o                         
  -6  -8   1        261.35        246.87        11.85 o                         
  -5  -8   1        597.70        629.34        18.09 o                         
  -4  -8   1          7.14         10.99         4.61 o                         
  -3  -8   1        430.08        424.80        15.02 o                         
  -2  -8   1         32.95         34.19         5.70 o                         
  -1  -8   1        114.97        121.26         9.18 o                         
   0  -8   1         16.82         12.26         5.20 o                         
   1  -8   1         24.06         19.22         5.20 o                         
   2  -8   1        120.26        102.31         9.41 o                         
   3  -8   1         78.94         72.69         8.77 o                         
   4  -8   1          8.08          7.55         5.79 o                         
 -12  -7   1        520.68        561.08        31.48 o                         
 -11  -7   1        881.23        885.16        37.95 o                         
 -10  -7   1       1170.35       1160.88        41.79 o                         
  -9  -7   1       1868.89       1784.25        50.21 o                         
  -8  -7   1       1012.04        939.39        22.12 o                         
  -7  -7   1        342.08        342.12        13.25 o                         
  -6  -7   1        224.20        230.27        10.76 o                         
  -5  -7   1       1727.81       1731.10        28.09 o                         
  -4  -7   1       3503.02       3429.68        39.98 o                         
  -3  -7   1       1385.17       1421.59        25.06 o                         
  -2  -7   1       3153.96       3107.73        37.81 o                         
  -1  -7   1       3817.86       3782.07        42.11 o                         
   0  -7   1        159.17        160.12         9.81 o                         
   1  -7   1        693.60        687.46        20.04 o                         
   2  -7   1       1852.02       1701.97        32.79 o                         
   3  -7   1        296.34        306.25        14.84 o                         
   4  -7   1         40.61         35.91         6.88 o                         
   5  -7   1        181.51        185.72        19.31 o                         
   6  -7   1        616.58        677.42        37.09 o                         
 -11  -6   1        319.89        313.13        15.38 o                         
 -10  -6   1         95.97        101.95         9.05 o                         
  -9  -6   1        183.75        181.74         8.64 o                         
  -8  -6   1        991.15        942.60        21.57 o                         
  -7  -6   1        520.12        494.50        14.93 o                         
  -6  -6   1         74.57         95.16         6.97 o                         
  -5  -6   1          4.98          2.85         3.80 o                         
  -4  -6   1        572.56        610.93        15.29 o                         
  -3  -6   1         21.59         15.60         4.21 o                         
  -2  -6   1        198.04        246.10         9.86 o                         
  -1  -6   1        106.46         97.29         6.69 o                         
   0  -6   1       1376.71       1404.04        19.27 o                         
   1  -6   1         22.61         23.93         4.79 o                         
   2  -6   1        547.06        519.83        16.87 o                         
   3  -6   1         48.45         49.12         6.60 o                         
   4  -6   1          2.47          2.58         4.16 o                         
   5  -6   1          0.02          3.21         5.07 o                         
   6  -6   1        134.50        127.73        16.33 o                         
   7  -6   1          4.17          9.14         9.41 o                         
 -11  -5   1        826.12        835.86        23.93 o                         
 -10  -5   1       1067.26       1028.54        25.33 o                         
  -9  -5   1        788.18        854.27        19.00 o                         
  -8  -5   1        440.53        421.23        11.71 o                         
  -7  -5   1       1215.00       1167.44        15.11 o                         
  -6  -5   1       4484.29       4585.82        33.20 o                         
  -5  -5   1       1288.04       1153.65        15.24 o                         
  -4  -5   1       2501.80       2501.24        19.72 o                         
  -3  -5   1       6453.17       6476.58        35.69 o                         
  -2  -5   1       1788.01       1633.86        22.71 o                         
  -1  -5   1       5232.43       5338.18        43.92 o                         
   0  -5   1       2777.92       2743.76        25.10 o                         
   1  -5   1        566.50        547.65        10.90 o                         
   2  -5   1       1687.43       1720.16        28.27 o                         
   3  -5   1       3299.79       3175.04        41.11 o                         
   4  -5   1       3170.43       3134.19        58.80 o                         
   5  -5   1       1126.77       1154.64        27.23 o                         
   6  -5   1        115.62        128.77        10.36 o                         
   7  -5   1        757.72        787.60        37.45 o                         
   8  -5   1        773.41        827.53        40.66 o                         
 -10  -4   1        585.00        598.94        13.34 o                         
  -9  -4   1          0.02         -1.63         2.99 o                         
  -8  -4   1        212.98        204.89         7.01 o                         
  -7  -4   1        150.52        147.72         5.70 o                         
  -6  -4   1        471.47        435.57         8.59 o                         
  -5  -4   1       2069.21       2195.53        22.16 o                         
  -4  -4   1        480.70        428.83         7.73 o                         
  -3  -4   1       3295.75       3435.11        22.48 o                         
  -2  -4   1       1813.18       1879.59        14.93 o                         
  -1  -4   1        320.05        345.38         9.45 o                         
   0  -4   1       1072.95       1019.85        14.16 o                         
   1  -4   1          9.13          7.51         2.44 o                         
   2  -4   1        172.51        155.37         4.79 o                         
   3  -4   1        221.91        214.30         8.14 o                         
   4  -4   1        144.61        142.93         7.33 o                         
   5  -4   1          4.17          2.58         3.71 o                         
   6  -4   1         43.67         53.78         5.93 o                         
   7  -4   1         35.63         30.71         6.88 o                         
   8  -4   1         22.34          3.80         8.77 o                         
   9  -4   1         55.88         69.20        14.65 o                         
 -13  -3   1        466.18        411.69        28.77 o                         
 -12  -3   1        550.47        540.68        30.94 o                         
 -11  -3   1         58.07         61.56         8.19 o                         
 -10  -3   1       1219.35       1198.47        27.50 o                         
  -9  -3   1       4382.67       4424.89        35.10 o                         
  -8  -3   1        279.51        296.80         8.41 o                         
  -7  -3   1        712.62        750.42        12.12 o                         
  -6  -3   1      11649.28      11784.14        73.68 o                         
  -5  -3   1      10477.72      10858.45        63.82 o                         
  -4  -3   1       7166.86       7040.38        41.79 o                         
  -3  -3   1       6609.77       6896.91        36.09 o                         
  -2  -3   1        232.54        221.76         4.16 o                         
  -1  -3   1         43.45         30.35         3.35 o                         
   0  -3   1      14252.83      15246.16        77.80 o                         
   1  -3   1       8217.11       8404.62        38.58 o                         
   2  -3   1        914.82        800.85        11.53 o                         
   3  -3   1       1014.81        993.03        16.74 o                         
   4  -3   1       4076.55       4144.77        37.50 o                         
   5  -3   1       3039.28       3123.93        33.15 o                         
   6  -3   1       2846.52       2770.36        33.24 o                         
   7  -3   1       1078.93       1044.05        21.53 o                         
   8  -3   1        336.38        351.76        17.41 o                         
   9  -3   1        190.74        194.45        14.20 o                         
 -12  -2   1          0.22          0.50         9.18 o                         
 -11  -2   1         10.07         13.03         5.88 o                         
 -10  -2   1        263.07        255.14        13.57 o                         
  -9  -2   1        271.27        258.67        10.18 o                         
  -8  -2   1        180.39        185.31         6.92 o                         
  -7  -2   1         87.83         88.38         4.70 o                         
  -6  -2   1        630.92        601.29        10.04 o                         
  -5  -2   1         87.69        106.43         4.21 o                         
  -4  -2   1        531.20        570.31         7.96 o                         
  -3  -2   1        891.09        844.86         8.73 o                         
  -2  -2   1        836.13        888.32         9.32 o                         
  -1  -2   1        854.69        969.15        11.81 o                         
   0  -2   1        576.30        623.64         8.55 o                         
   1  -2   1        324.37        343.66         5.02 o                         
   2  -2   1       1592.37       1650.68        18.91 o                         
   3  -2   1        230.90        257.18         7.46 o                         
   4  -2   1        229.82        240.81         8.01 o                         
   5  -2   1       1049.66       1041.20        15.29 o                         
   6  -2   1        391.76        375.95        11.58 o                         
   7  -2   1        149.99        158.03         8.50 o                         
   8  -2   1        394.36        388.39        13.57 o                         
   9  -2   1          0.01          0.36         6.06 o                         
  10  -2   1          0.16          1.63         6.83 o                         
 -12  -1   1        426.18        463.02        21.44 o                         
 -11  -1   1        652.74        693.43        24.33 o                         
 -10  -1   1        259.35        258.17        14.29 o                         
  -9  -1   1       1318.83       1342.62        38.17 o                         
  -8  -1   1       2187.20       2162.01        27.27 o                         
  -7  -1   1       3973.79       4027.18        29.63 o                         
  -6  -1   1       4168.07       4144.23        29.72 o                         
  -5  -1   1        318.96        282.15         6.42 o                         
  -4  -1   1       1362.59       1315.34        14.16 o                         
  -3  -1   1       1142.20       1087.29         9.81 o                         
  -2  -1   1        253.26        252.29         3.94 o                         
  -1  -1   1      27893.79      27072.00       178.84 o                         
   0  -1   1      14025.21      14435.41       106.38 o                         
   1  -1   1       3575.76       3825.72        26.37 o                         
   2  -1   1      13427.06      13455.99        74.31 o                         
   3  -1   1       9918.44      10303.07        74.95 o                         
   4  -1   1       3433.43       3558.50        34.96 o                         
   5  -1   1       3354.63       3301.41        30.17 o                         
   6  -1   1       1493.80       1428.10        21.03 o                         
   7  -1   1        400.29        382.56        11.94 o                         
   8  -1   1       1049.73       1025.73        20.67 o                         
   9  -1   1       1011.74       1078.16        28.77 o                         
  10  -1   1        433.00        456.15        20.26 o                         
  11  -1   1        399.49        426.70        28.68 o                         
 -11   0   1         62.82         73.73         9.77 o                         
 -10   0   1          4.40          0.27         5.34 o                         
  -9   0   1        573.89        591.25        20.53 o                         
  -8   0   1        489.55        476.86        13.21 o                         
  -7   0   1        136.84        139.31         6.97 o                         
  -6   0   1         85.10         83.54         4.30 o                         
  -5   0   1        915.51       1005.74        12.12 o                         
  -4   0   1          0.61         -0.09         1.85 o                         
  -3   0   1        378.54        458.82         6.42 o                         
  -2   0   1         15.39         17.28         1.63 o                         
  -1   0   1        660.74        702.11         8.41 o                         
   1   0   1         47.67         54.95         1.85 o                         
   2   0   1      26707.53      27886.14       308.79 o                         
   3   0   1       4564.64       4800.75        25.28 o                         
   4   0   1        312.05        281.51         5.56 o                         
   5   0   1        683.96        680.45         9.50 o                         
   6   0   1          0.68          1.90         2.31 o                         
   7   0   1        101.48        122.35         6.83 o                         
   8   0   1         22.93         30.98         4.70 o                         
   9   0   1          4.41          5.25         4.03 o                         
  10   0   1          4.51         -0.95         5.11 o                         
  11   0   1          5.01          3.35         6.15 o                         
 -11   1   1        628.75        643.81        35.28 o                         
 -10   1   1       1452.47       1485.18        36.09 o                         
  -9   1   1       1369.53       1443.53        33.33 o                         
  -8   1   1       1675.40       1713.10        33.97 o                         
  -7   1   1       1099.57       1077.48        19.18 o                         
  -6   1   1       2373.75       2313.85        26.23 o                         
  -5   1   1        419.41        376.77         7.64 o                         
  -4   1   1       4531.37       4455.55        27.41 o                         
  -3   1   1       7467.74       7778.31        42.25 o                         
  -2   1   1        413.34        373.83         5.25 o                         
   0   1   1      13642.05      14417.81        84.58 o                         
   1   1   1      14431.06      14253.98       173.64 o                         
   2   1   1        660.50        748.06         5.74 o                         
   3   1   1       4910.27       4896.55        25.01 o                         
   4   1   1       6525.78       6643.03        38.26 o                         
   5   1   1        252.24        213.26         5.52 o                         
   6   1   1       1527.10       1414.40        17.14 o                         
   7   1   1       2013.96       2014.79        20.63 o                         
   8   1   1         49.14         41.11         4.57 o                         
   9   1   1        630.83        617.94        15.83 o                         
  10   1   1       1557.65       1539.23        33.52 o                         
  11   1   1       1457.88       1543.30        35.96 o                         
  12   1   1        429.33        456.78        31.07 o                         
 -10   2   1         28.52         28.95        10.67 o                         
  -9   2   1         57.83         68.66         9.18 o                         
  -8   2   1         97.10         86.03         9.18 o                         
  -7   2   1        260.46        272.87        13.70 o                         
  -6   2   1         95.73         90.14         6.02 o                         
  -5   2   1          2.95          3.84         2.99 o                         
  -4   2   1        455.06        474.06         8.01 o                         
  -3   2   1          6.52          4.79         1.99 o                         
  -2   2   1        437.11        483.24         6.97 o                         
  -1   2   1       3355.04       3631.82        21.98 o                         
   0   2   1        169.16        176.35         4.75 o                         
   1   2   1        265.65        322.94         4.57 o                         
   2   2   1        272.46        245.60         3.39 o                         
   3   2   1       1602.35       1709.57        13.61 o                         
   4   2   1        798.28        944.86         9.95 o                         
   5   2   1        189.57        189.11         5.20 o                         
   6   2   1        225.83        209.60         5.97 o                         
   7   2   1          0.27          0.72         2.44 o                         
   8   2   1         46.29         38.17         3.94 o                         
   9   2   1        180.05        181.10         8.73 o                         
  10   2   1        182.14        200.14         9.81 o                         
  11   2   1         91.92         82.82        13.48 o                         
  12   2   1         18.45         31.44        11.62 o                         
  -9   3   1        584.82        636.84        34.28 o                         
  -8   3   1        723.24        777.46        35.37 o                         
  -7   3   1       1145.51       1100.05        28.09 o                         
  -6   3   1        676.86        683.39        15.83 o                         
  -5   3   1        183.89        196.80         8.23 o                         
  -4   3   1        857.02        851.69        15.15 o                         
  -3   3   1       6633.67       6899.39        38.13 o                         
  -2   3   1       5646.87       5848.38        34.19 o                         
  -1   3   1      13625.12      14072.20        91.05 o                         
   0   3   1       5765.58       5947.02        46.59 o                         
   1   3   1        372.46        330.45         7.33 o                         
   2   3   1       8838.68       9106.86        52.15 o                         
   3   3   1       4844.98       4783.52        26.01 o                         
   4   3   1       6222.68       6202.80        31.98 o                         
   5   3   1       2958.91       3010.71        20.67 o                         
   6   3   1        539.37        553.53         9.36 o                         
   7   3   1       1804.71       1817.08        18.68 o                         
   8   3   1       3904.73       3860.46        30.08 o                         
   9   3   1       2758.98       2845.76        32.20 o                         
  10   3   1        788.99        790.99        18.05 o                         
  11   3   1         77.74         75.35         8.77 o                         
  12   3   1        335.67        357.23        26.01 o                         
  13   3   1        287.12        306.48        25.60 o                         
  -9   4   1          4.84          1.04        10.27 o                         
  -8   4   1          0.87         -3.30         7.87 o                         
  -7   4   1        169.07        173.28        17.23 o                         
  -6   4   1        116.87        131.71        14.43 o                         
  -5   4   1          9.04          8.91         4.57 o                         
  -4   4   1        854.66        847.71        19.45 o                         
  -3   4   1         26.40         23.34         3.21 o                         
  -2   4   1        202.16        209.78         6.42 o                         
  -1   4   1          3.46          0.86         2.40 o                         
   0   4   1        241.94        279.61         8.23 o                         
   1   4   1       3981.45       4541.90        34.92 o                         
   2   4   1        345.67        341.90         6.06 o                         
   3   4   1       2108.32       2197.25        16.19 o                         
   4   4   1         53.84         52.24         2.94 o                         
   5   4   1        663.81        682.48         9.45 o                         
   6   4   1        210.23        210.59         5.97 o                         
   7   4   1       1971.74       1927.63        19.18 o                         
   8   4   1         48.32         47.31         3.98 o                         
   9   4   1         59.23         53.19         4.52 o                         
  10   4   1        215.31        233.25        12.66 o                         
  11   4   1        187.00        193.00        12.30 o                         
  12   4   1          4.73          1.67         7.64 o                         
  13   4   1          0.11          3.17        10.00 o                         
  -8   5   1        296.62        296.89        25.15 o                         
  -7   5   1        888.73        868.29        39.17 o                         
  -6   5   1        694.93        629.52        31.34 o                         
  -5   5   1       2689.30       2520.37        59.39 o                         
  -4   5   1       3751.74       3749.01        37.90 o                         
  -3   5   1        443.92        423.31        14.16 o                         
  -2   5   1        771.13        810.84        13.30 o                         
  -1   5   1       5543.70       5615.62        54.68 o                         
   0   5   1       2254.48       2154.19        27.59 o                         
   1   5   1       1433.04       1371.47        14.02 o                         
   2   5   1       5514.75       5872.17        43.56 o                         
   3   5   1       1777.14       1906.64        17.69 o                         
   4   5   1        486.25        441.36         8.28 o                         
   5   5   1       4803.67       4805.14        30.98 o                         
   6   5   1       3577.51       3581.20        27.23 o                         
   7   5   1       3104.22       3151.24        25.78 o                         
   8   5   1       1506.34       1420.59        17.59 o                         
   9   5   1       1564.14       1517.75        23.38 o                         
  10   5   1        577.95        629.02        15.97 o                         
  11   5   1        118.14        110.54         9.86 o                         
  12   5   1        277.64        295.58        22.34 o                         
  -7   6   1          1.41          3.17         9.23 o                         
  -6   6   1        110.53        112.13        15.38 o                         
  -5   6   1         58.66         61.65        12.03 o                         
  -4   6   1         22.13         18.91         5.70 o                         
  -3   6   1         14.33         20.53         5.29 o                         
  -2   6   1        227.07        221.72        10.67 o                         
  -1   6   1         16.64         18.36         2.49 o                         
   0   6   1         66.95         65.00         3.94 o                         
   1   6   1          3.84         11.40         2.99 o                         
   2   6   1        137.12        148.45         6.15 o                         
   3   6   1       1974.64       2164.68        20.13 o                         
   4   6   1       1505.73       1617.66        19.31 o                         
   5   6   1       2699.87       2739.83        23.47 o                         
   6   6   1          1.84          2.13         2.67 o                         
   7   6   1         28.69         28.50         3.26 o                         
   8   6   1         11.20         11.04         4.75 o                         
   9   6   1         68.54         59.70         6.88 o                         
  10   6   1         49.57         46.23         6.42 o                         
  11   6   1         16.17         10.81         5.38 o                         
  12   6   1        298.25        288.30        22.07 o                         
  -6   7   1        582.31        541.05        33.11 o                         
  -5   7   1        491.09        504.82        30.30 o                         
  -4   7   1        845.65        828.48        25.74 o                         
  -3   7   1       1122.23       1134.74        26.78 o                         
  -2   7   1       1885.60       1848.88        32.75 o                         
  -1   7   1       1040.24       1038.76        23.38 o                         
   0   7   1         46.81         48.76         3.89 o                         
   1   7   1        357.06        361.30        10.00 o                         
   2   7   1       4101.70       4091.49        70.06 o                         
   3   7   1       4912.13       4864.21        36.37 o                         
   4   7   1       5791.58       5901.84        51.16 o                         
   5   7   1       1851.17       1839.70        26.87 o                         
   6   7   1       1020.37       1034.69        20.17 o                         
   7   7   1       3464.93       3304.76        62.64 o                         
   8   7   1       1206.17       1220.54        38.76 o                         
   9   7   1        147.16        146.91        10.31 o                         
  10   7   1        746.59        688.50        21.94 o                         
  11   7   1        200.76        187.71        12.48 o                         
  12   7   1        258.39        264.19        15.24 o                         
  13   7   1       1005.43       1027.14        43.10 o                         
  -5   8   1          7.35         -1.81         9.18 o                         
  -4   8   1        103.11        100.14        14.88 o                         
  -3   8   1         36.29         36.00        10.40 o                         
  -2   8   1          2.36          1.18         4.66 o                         
  -1   8   1         29.31         33.06         6.29 o                         
   0   8   1        276.80        271.07        12.80 o                         
   1   8   1         57.71         55.32         6.11 o                         
   2   8   1        748.79        738.34        18.86 o                         
   3   8   1          0.03          0.50         3.71 o                         
   4   8   1        106.29        109.32         7.96 o                         
   5   8   1        543.88        563.53        16.10 o                         
   6   8   1         33.11         28.27         5.20 o                         
   7   8   1         38.84         40.21         9.32 o                         
   8   8   1        591.55        576.37        28.22 o                         
   9   8   1        450.12        430.86        25.15 o                         
  10   8   1         26.42         20.67         8.23 o                         
  11   8   1          0.08         -0.54         7.28 o                         
  12   8   1         32.85         19.31         9.72 o                         
  13   8   1         29.36         22.93        10.63 o                         
  -4   9   1        274.08        297.03        25.69 o                         
  -3   9   1         19.55         25.06        10.45 o                         
  -2   9   1          5.09          6.38         5.43 o                         
  -1   9   1        906.06        905.96        25.42 o                         
   0   9   1       1376.12       1346.78        30.03 o                         
   1   9   1        891.47        855.85        23.16 o                         
   2   9   1        595.15        637.79        18.86 o                         
   3   9   1        538.74        524.67        17.05 o                         
   4   9   1       1030.86       1004.02        23.16 o                         
   5   9   1       1882.48       1910.30        31.89 o                         
   6   9   1       1297.55       1301.64        41.70 o                         
   7   9   1        233.17        226.92        18.59 o                         
   8   9   1          1.70          7.55         7.19 o                         
   9   9   1         22.57         32.93         9.86 o                         
  10   9   1        751.07        806.37        36.82 o                         
  11   9   1       1431.68       1547.87        52.56 o                         
  12   9   1        636.21        618.48        34.56 o                         
  -2  10   1         19.31         29.90        11.62 o                         
  -1  10   1         14.86         11.40         6.51 o                         
   0  10   1         76.51         73.18         9.05 o                         
   1  10   1         41.13         40.66         7.42 o                         
   2  10   1        206.26        225.16        18.05 o                         
   3  10   1        767.04        746.21        21.67 o                         
   4  10   1         56.17         54.55         7.37 o                         
   5  10   1         53.71         65.90        11.04 o                         
   6  10   1         29.73         34.06         9.36 o                         
   7  10   1          6.63          3.98         7.19 o                         
   8  10   1          1.37          2.99         7.28 o                         
   9  10   1         52.92         50.12        11.17 o                         
  10  10   1        222.11        202.04        20.31 o                         
  11  10   1          6.18          5.02         8.91 o                         
  12  10   1         12.78         18.09        10.72 o                         
  -1  11   1        430.31        423.04        29.81 o                         
   0  11   1        234.95        246.14        15.38 o                         
   1  11   1        646.59        700.26        24.33 o                         
   2  11   1       1218.46       1359.71        32.79 o                         
   3  11   1        670.50        625.35        29.85 o                         
   4  11   1        761.48        720.70        32.93 o                         
   5  11   1         83.92         86.21        13.43 o                         
   6  11   1         22.12         25.46         9.41 o                         
   7  11   1        663.05        612.46        32.52 o                         
   8  11   1       1117.26       1099.64        44.46 o                         
   9  11   1        415.32        419.87        28.45 o                         
  10  11   1        294.61        290.33        24.97 o                         
   1  12   1        309.88        360.21        19.04 o                         
   2  12   1         91.03         96.57        15.74 o                         
   3  12   1          8.33          2.53         9.36 o                         
   5  12   1         62.63         75.67        13.12 o                         
   6  12   1          2.87          3.75         8.59 o                         
   7  12   1        101.20         94.58        15.11 o                         
   8  12   1         79.00         99.33        15.97 o                         
   9  12   1          5.01          0.86         9.54 o                         
   6  13   1        208.44        209.64        21.80 o                         
   7  13   1         99.28        102.18        16.24 o                         
  -8 -12   2         59.01         60.97        14.16 o                         
  -7 -12   2        316.41        356.64        27.27 o                         
  -6 -12   2        776.14        698.99        36.55 o                         
  -4 -12   2        275.75        262.25        23.52 o                         
  -3 -12   2         35.93         11.62        10.04 o                         
  -9 -11   2         20.85         14.43        10.09 o                         
  -8 -11   2         63.50         66.13        13.39 o                         
  -7 -11   2        216.17        215.30        20.49 o                         
  -6 -11   2        315.29        330.50        24.33 o                         
  -5 -11   2         61.14         65.76         8.82 o                         
  -4 -11   2         11.44          9.41         9.18 o                         
  -3 -11   2         16.62         10.58         6.20 o                         
  -2 -11   2          5.02          6.29         6.38 o                         
  -1 -11   2         34.70         24.11         7.51 o                         
   0 -11   2         51.56         56.18        13.39 o                         
 -11 -10   2        181.41        158.85        19.63 o                         
 -10 -10   2        231.41        202.63        20.99 o                         
  -9 -10   2        415.18        386.40        27.18 o                         
  -8 -10   2        551.09        572.44        32.02 o                         
  -7 -10   2       1009.41        944.46        39.71 o                         
  -6 -10   2        587.07        584.96        20.53 o                         
  -5 -10   2        177.23        171.78        11.58 o                         
  -4 -10   2        455.68        496.36        18.82 o                         
  -3 -10   2        660.82        682.12        31.34 o                         
  -2 -10   2        174.75        154.69        11.71 o                         
  -1 -10   2         59.02         53.42         8.23 o                         
   0 -10   2         39.76         35.87         7.15 o                         
   1 -10   2        217.53        210.37        14.75 o                         
   2 -10   2        847.01        829.21        39.89 o                         
 -11  -9   2         90.94         96.02        15.65 o                         
 -10  -9   2        279.48        267.67        22.89 o                         
  -9  -9   2        517.58        545.25        30.85 o                         
  -8  -9   2         28.75         38.76        10.27 o                         
  -7  -9   2        125.77        103.71         9.18 o                         
  -6  -9   2          0.69          4.25         4.66 o                         
  -5  -9   2         33.12         35.78         6.38 o                         
  -4  -9   2         35.17         35.87         6.33 o                         
  -3  -9   2          8.12          7.78         4.93 o                         
  -2  -9   2        316.85        307.07        14.79 o                         
  -1  -9   2        329.85        327.87        15.74 o                         
   0  -9   2        223.99        220.54        13.48 o                         
   1  -9   2        557.79        533.67        20.94 o                         
   2  -9   2         64.03         57.99         8.73 o                         
   3  -9   2          0.00         -1.04         5.83 o                         
 -12  -8   2        359.54        352.89        26.78 o                         
 -11  -8   2        425.70        445.07        28.95 o                         
 -10  -8   2       1150.97       1129.27        43.69 o                         
  -9  -8   2       1386.17       1441.99        47.85 o                         
  -8  -8   2       1195.50       1140.08        26.46 o                         
  -7  -8   2       1141.75       1097.47        29.31 o                         
  -6  -8   2       2487.37       2468.22        49.35 o                         
  -5  -8   2       1648.78       1580.26        31.30 o                         
  -4  -8   2          6.15          9.00         4.66 o                         
  -3  -8   2          1.27          2.31         4.34 o                         
  -2  -8   2       2104.84       2122.57        33.83 o                         
  -1  -8   2       2298.42       2182.50        36.95 o                         
   0  -8   2        911.42        884.93        24.11 o                         
   1  -8   2       1672.31       1628.56        33.92 o                         
   2  -8   2        874.30        763.04        24.02 o                         
   3  -8   2        441.48        437.47        19.18 o                         
   4  -8   2        686.16        656.20        24.33 o                         
 -12  -7   2         97.51        109.37        15.74 o                         
 -11  -7   2         46.73         56.99        12.57 o                         
 -10  -7   2         20.50         12.71         8.05 o                         
  -9  -7   2        158.21        153.33        15.88 o                         
  -8  -7   2         70.93         54.19         6.47 o                         
  -7  -7   2        399.77        387.44        14.56 o                         
  -6  -7   2         45.10         46.32         6.20 o                         
  -5  -7   2        670.94        679.31        18.18 o                         
  -4  -7   2        646.79        629.65        17.32 o                         
  -3  -7   2         90.42         85.17         7.15 o                         
  -2  -7   2          4.99         12.89         4.52 o                         
  -1  -7   2        132.90        147.45         7.42 o                         
   0  -7   2        143.03        130.63         9.18 o                         
   1  -7   2         46.21         42.70         6.24 o                         
   2  -7   2         60.32         58.03         7.19 o                         
   3  -7   2          4.19          6.92         4.98 o                         
   4  -7   2         11.37         10.63         5.47 o                         
   5  -7   2         56.31         43.38         8.05 o                         
 -12  -6   2        649.00        697.45        34.83 o                         
 -11  -6   2        207.56        207.02        18.95 o                         
 -10  -6   2        767.52        757.38        33.43 o                         
  -9  -6   2       2661.72       2653.26        39.76 o                         
  -8  -6   2       1099.61       1137.32        24.61 o                         
  -7  -6   2        309.29        309.29        12.48 o                         
  -6  -6   2        655.08        675.61        17.50 o                         
  -5  -6   2       1345.97       1355.06        24.15 o                         
  -4  -6   2       2127.97       2024.87        29.13 o                         
  -3  -6   2       1549.70       1502.60        24.61 o                         
  -2  -6   2       1917.43       1873.08        27.45 o                         
  -1  -6   2       3773.75       4083.53        41.61 o                         
   0  -6   2       1943.68       1936.67        24.92 o                         
   1  -6   2       1092.27       1104.53        23.97 o                         
   2  -6   2       2305.55       2284.31        36.37 o                         
   3  -6   2        550.49        535.12        18.41 o                         
   4  -6   2        267.77        266.23        13.93 o                         
   5  -6   2        381.05        357.73        16.74 o                         
   6  -6   2        721.20        753.31        20.94 o                         
 -11  -5   2         28.93         26.19        10.31 o                         
 -10  -5   2        146.79        136.37         8.10 o                         
  -9  -5   2         64.84         63.64         5.74 o                         
  -8  -5   2        308.10        305.76        12.71 o                         
  -7  -5   2          6.40          9.81         3.98 o                         
  -6  -5   2        271.00        261.39        10.67 o                         
  -5  -5   2        393.55        422.00        12.75 o                         
  -4  -5   2       1676.36       1666.74        42.79 o                         
  -3  -5   2         12.06         10.90         3.66 o                         
  -2  -5   2          1.74          3.26         3.44 o                         
  -1  -5   2        218.97        203.63         8.55 o                         
   0  -5   2        283.84        277.99         8.14 o                         
   1  -5   2       1072.39       1087.88        15.69 o                         
   2  -5   2          9.48         13.98         3.62 o                         
   3  -5   2       1028.49        961.78        18.41 o                         
   4  -5   2        501.78        490.16        14.11 o                         
   5  -5   2        168.81        162.87         9.00 o                         
   6  -5   2        258.76        284.14        12.30 o                         
   7  -5   2         37.16         43.10        11.53 o                         
 -11  -4   2        547.86        557.96        28.31 o                         
 -10  -4   2       1765.93       1869.51        34.15 o                         
  -9  -4   2       1019.19        988.65        16.19 o                         
  -8  -4   2         30.67         29.54         3.57 o                         
  -7  -4   2       1745.66       1670.67        18.86 o                         
  -6  -4   2       2679.48       2732.00        27.09 o                         
  -5  -4   2       2666.01       2653.44        34.51 o                         
  -4  -4   2       2033.22       2002.75        21.76 o                         
  -3  -4   2       3552.69       3578.49        34.96 o                         
  -2  -4   2       5156.92       4976.38        61.60 o                         
  -1  -4   2       6362.56       6172.13        45.55 o                         
   0  -4   2       4727.69       4648.60        31.80 o                         
   1  -4   2        479.61        459.50         8.01 o                         
   2  -4   2        412.60        422.99        10.54 o                         
   3  -4   2       2394.67       2480.61        27.73 o                         
   4  -4   2       1862.97       1951.42        26.23 o                         
   5  -4   2       3180.24       3197.97        36.23 o                         
   6  -4   2        812.43        791.44        20.13 o                         
   7  -4   2        483.73        495.95        16.01 o                         
   8  -4   2        939.63        986.56        30.08 o                         
 -11  -3   2          0.04          6.56         5.56 o                         
 -10  -3   2        169.56        169.16        10.99 o                         
  -9  -3   2         10.30          9.09         3.53 o                         
  -8  -3   2        244.43        246.51         7.78 o                         
  -7  -3   2        630.41        655.43        11.44 o                         
  -6  -3   2         84.53         98.96         4.52 o                         
  -5  -3   2        192.50        182.14         5.34 o                         
  -4  -3   2          1.62          4.61         2.31 o                         
  -3  -3   2       2977.36       3241.57        31.75 o                         
  -2  -3   2       1691.95       1734.77        21.71 o                         
  -1  -3   2         83.11         75.04         4.52 o                         
   0  -3   2       3909.56       4185.44        37.04 o                         
   1  -3   2       5264.67       5621.50        36.37 o                         
   2  -3   2          6.91         12.30         1.94 o                         
   3  -3   2        389.54        426.07        10.54 o                         
   4  -3   2        173.93        163.15         7.42 o                         
   5  -3   2        248.89        208.60         8.87 o                         
   6  -3   2        229.37        227.60         8.68 o                         
   7  -3   2         64.79         60.38         6.24 o                         
   8  -3   2         46.71         45.59         6.20 o                         
   9  -3   2          1.47          2.31         6.60 o                         
 -12  -2   2        508.82        533.08        22.12 o                         
 -11  -2   2         54.03         59.39         8.10 o                         
 -10  -2   2        276.53        269.84        13.98 o                         
  -9  -2   2       2532.78       2497.71        38.99 o                         
  -8  -2   2       1132.59       1137.23        16.51 o                         
  -7  -2   2        432.89        398.07         9.09 o                         
  -6  -2   2       2244.10       2239.08        19.95 o                         
  -5  -2   2       5060.30       5250.84        35.01 o                         
  -4  -2   2       7103.53       7150.06        33.74 o                         
  -3  -2   2       6109.39       6260.02        44.69 o                         
  -2  -2   2      11241.11      11078.54        94.12 o                         
  -1  -2   2       3529.57       3511.50        26.91 o                         
   0  -2   2        349.16        392.83         5.38 o                         
   1  -2   2       9130.12       9291.22        49.12 o                         
   2  -2   2       1585.96       1509.16        17.50 o                         
   3  -2   2        869.04        723.96        13.25 o                         
   4  -2   2       4792.80       4851.54        37.95 o                         
   5  -2   2       4442.96       4612.86        39.44 o                         
   6  -2   2       1713.23       1591.16        23.93 o                         
   7  -2   2       2951.51       2830.29        34.51 o                         
   8  -2   2       1945.20       1966.21        30.53 o                         
   9  -2   2         23.88         29.54         7.28 o                         
  10  -2   2        155.78        155.41        13.43 o                         
 -12  -1   2         19.02         26.96        10.54 o                         
 -11  -1   2         41.39         52.38         8.64 o                         
 -10  -1   2          8.74          0.90         5.16 o                         
  -9  -1   2         99.72         92.81         8.82 o                         
  -8  -1   2        210.56        200.37         8.59 o                         
  -7  -1   2         27.38         30.49         3.39 o                         
  -6  -1   2        101.10         91.59         4.48 o                         
  -5  -1   2        815.45        823.96        11.22 o                         
  -4  -1   2        359.87        381.02         6.74 o                         
  -3  -1   2        184.94        206.52         4.39 o                         
  -2  -1   2          0.20          5.07         2.49 o                         
  -1  -1   2        478.76        468.13         7.87 o                         
   0  -1   2        469.95        526.12         5.93 o                         
   1  -1   2        422.52        468.59         6.11 o                         
   2  -1   2         58.95         64.63         3.44 o                         
   3  -1   2       1477.75       1576.96        17.10 o                         
   4  -1   2        357.22        374.19         9.27 o                         
   5  -1   2        335.01        315.62         9.41 o                         
   6  -1   2          0.13         -0.09         2.94 o                         
   7  -1   2         90.30         85.12         6.29 o                         
   8  -1   2        100.07         95.89         7.19 o                         
   9  -1   2          1.03          1.13         4.39 o                         
  10  -1   2          5.96          8.50         6.56 o                         
  11  -1   2         39.62         42.92        11.99 o                         
 -11   0   2        788.89        853.81        39.31 o                         
 -10   0   2        724.92        716.36        24.15 o                         
  -9   0   2        518.77        533.85        19.58 o                         
  -8   0   2        810.05        808.58        22.30 o                         
  -7   0   2       4444.94       4417.97        31.80 o                         
  -6   0   2       5801.60       5899.40        40.16 o                         
  -5   0   2       5469.12       5654.07        40.89 o                         
  -4   0   2       2272.63       2144.55        16.55 o                         
  -3   0   2       1551.17       1440.81        11.76 o                         
  -2   0   2       4355.18       4456.23        24.29 o                         
  -1   0   2       3652.48       3817.17        30.71 o                         
   0   0   2      12318.44      12828.60        54.05 o                         
   1   0   2      13359.98      14420.57        56.90 o                         
   2   0   2       3022.91       2972.81        19.54 o                         
   3   0   2      15138.82      15770.24        88.33 o                         
   4   0   2      12050.45      12092.56        63.73 o                         
   5   0   2       3836.13       3754.26        23.57 o                         
   6   0   2       1506.00       1507.21        20.76 o                         
   7   0   2         43.77         36.77         4.52 o                         
   8   0   2        846.08        824.73        17.96 o                         
   9   0   2       1316.67       1344.97        24.56 o                         
  10   0   2        713.51        784.97        25.10 o                         
  11   0   2        739.97        762.31        26.32 o                         
 -11   1   2         47.91         41.97        12.62 o                         
 -10   1   2         17.08         20.72         9.63 o                         
  -9   1   2        200.26        198.29        13.03 o                         
  -8   1   2        287.56        301.96        14.65 o                         
  -7   1   2         16.91         20.58         5.20 o                         
  -6   1   2          1.28          5.38         2.76 o                         
  -5   1   2        301.45        326.65         7.28 o                         
  -4   1   2         19.21         15.38         2.31 o                         
  -3   1   2       2611.67       2798.09        22.07 o                         
  -2   1   2         16.23         24.51         2.08 o                         
  -1   1   2      13665.99      14952.84        88.06 o                         
   0   1   2       3021.31       3269.88        18.23 o                         
   1   1   2       1249.83       1319.14        10.22 o                         
   2   1   2       1965.02       2081.32        26.55 o                         
   3   1   2        815.76        937.26         7.96 o                         
   4   1   2         38.04         42.34         2.62 o                         
   5   1   2        590.80        602.33         8.96 o                         
   6   1   2        885.16        829.07        12.03 o                         
   7   1   2         57.96         60.93         5.07 o                         
   8   1   2         45.68         37.63         4.66 o                         
   9   1   2        114.64        118.01         7.46 o                         
  10   1   2         78.08         50.88         6.02 o                         
  11   1   2          2.84          5.56         8.41 o                         
  12   1   2          0.09         -2.53        10.36 o                         
 -10   2   2       1128.63       1036.82        44.05 o                         
  -9   2   2        848.59        796.01        36.37 o                         
  -8   2   2       1074.02       1025.37        38.54 o                         
  -7   2   2       2492.40       2410.87        39.80 o                         
  -6   2   2       2317.13       2262.92        35.91 o                         
  -5   2   2       2038.54       2114.25        19.86 o                         
  -4   2   2       3338.45       3513.49        26.05 o                         
  -3   2   2       1393.43       1375.27        14.34 o                         
  -2   2   2       2474.75       2447.91        19.95 o                         
  -1   2   2       3931.22       4133.83        26.28 o                         
   0   2   2       1133.92       1181.60        12.80 o                         
   1   2   2      17297.99      18229.28        84.67 o                         
   2   2   2      12157.25      13143.58        66.04 o                         
   3   2   2       4235.69       4149.89        32.66 o                         
   4   2   2       7229.87       7757.68        37.99 o                         
   5   2   2       4398.34       4634.62        34.01 o                         
   6   2   2       2951.31       2877.15        28.54 o                         
   7   2   2       5092.75       5266.03        33.47 o                         
   8   2   2       3160.41       3080.41        32.34 o                         
   9   2   2       1843.32       1830.92        26.55 o                         
  10   2   2        580.81        608.26        16.46 o                         
  11   2   2       1022.01        996.92        28.04 o                         
  12   2   2        720.85        727.49        37.90 o                         
  -9   3   2        111.05        139.04        17.41 o                         
  -8   3   2          3.48          4.39         8.23 o                         
  -7   3   2        368.09        368.31        23.29 o                         
  -6   3   2        234.62        233.84        17.55 o                         
  -5   3   2       1295.99       1349.63        23.88 o                         
  -4   3   2          2.63          6.29         2.67 o                         
  -3   3   2       3818.89       4016.23        30.49 o                         
  -2   3   2         26.36         37.32         2.85 o                         
  -1   3   2        264.88        282.73         6.20 o                         
   0   3   2        202.17        201.91         6.29 o                         
   1   3   2      18629.46      20506.45       144.60 o                         
   2   3   2       2614.77       2911.70        21.67 o                         
   3   3   2      12280.96      13257.79        62.28 o                         
   4   3   2       2024.78       2205.97        15.29 o                         
   5   3   2          0.00          5.02         2.08 o                         
   6   3   2        350.37        324.30         7.19 o                         
   7   3   2        136.77        137.23         5.38 o                         
   8   3   2          0.14          0.45         2.67 o                         
   9   3   2          3.45          5.47         3.75 o                         
  10   3   2         15.01          5.97         5.07 o                         
  11   3   2         37.97         38.81         6.97 o                         
  12   3   2         38.96         29.72        10.90 o                         
  13   3   2        283.39        301.37        25.65 o                         
  -9   4   2        294.83        329.23        26.37 o                         
  -8   4   2       1091.60       1126.69        44.82 o                         
  -7   4   2       1414.39       1500.97        48.71 o                         
  -6   4   2        691.12        708.67        31.53 o                         
  -5   4   2        722.64        702.29        29.35 o                         
  -4   4   2        117.36        124.02         7.78 o                         
  -3   4   2       1323.02       1375.86        17.96 o                         
  -2   4   2      15940.39      16723.20        73.86 o                         
  -1   4   2       8764.38       9000.03        49.35 o                         
   0   4   2       5069.57       5082.49        38.54 o                         
   1   4   2       5685.25       5750.81        40.07 o                         
   2   4   2       3538.70       3704.23        29.08 o                         
   3   4   2       5133.77       5485.13        30.49 o                         
   4   4   2       5065.26       4941.01        41.88 o                         
   5   4   2        341.00        282.60         6.02 o                         
   6   4   2       1157.83       1131.08        13.89 o                         
   7   4   2       2432.09       2412.09        31.44 o                         
   8   4   2       3410.21       3277.80        27.14 o                         
   9   4   2       2998.84       2987.87        33.02 o                         
  10   4   2       1947.92       1897.32        35.10 o                         
  11   4   2        568.24        572.89        20.72 o                         
  12   4   2        258.84        274.59        15.69 o                         
  13   4   2        359.67        397.89        28.31 o                         
  -8   5   2         83.39         85.89        15.06 o                         
  -7   5   2         48.88         40.62        11.04 o                         
  -6   5   2         54.32         50.57        10.67 o                         
  -5   5   2        546.01        500.88        26.41 o                         
  -4   5   2         26.84         30.12         5.29 o                         
  -3   5   2        152.76        142.88         7.10 o                         
  -2   5   2        242.80        244.92         7.60 o                         
  -1   5   2         36.68         40.07         3.75 o                         
   0   5   2        244.96        233.52         8.59 o                         
   1   5   2        209.45        244.20         8.41 o                         
   2   5   2        391.44        394.73         7.96 o                         
   3   5   2       1230.62       1297.12        15.29 o                         
   4   5   2        265.58        303.45         5.70 o                         
   5   5   2        174.33        170.11         5.02 o                         
   6   5   2         70.67         72.41         3.84 o                         
   7   5   2        483.81        436.74         8.96 o                         
   8   5   2          0.08         -0.14         3.30 o                         
   9   5   2         67.43         60.79         5.61 o                         
  10   5   2         19.71         15.42         4.57 o                         
  11   5   2         36.56         30.44         6.78 o                         
  12   5   2         92.57         91.68         9.95 o                         
  -7   6   2        287.74        302.46        24.97 o                         
  -6   6   2        347.40        305.85        23.75 o                         
  -5   6   2        929.27        864.13        36.68 o                         
  -4   6   2       2486.76       2381.24        57.76 o                         
  -3   6   2       1767.02       1715.99        29.94 o                         
  -2   6   2       1405.42       1452.35        26.05 o                         
  -1   6   2        808.94        853.59        14.65 o                         
   0   6   2        546.72        562.53        14.29 o                         
   1   6   2       2527.19       2461.21        29.85 o                         
   2   6   2        162.06        138.99         5.52 o                         
   3   6   2       2487.71       2783.88        21.39 o                         
   4   6   2       3892.95       4042.37        35.51 o                         
   5   6   2       2760.40       2793.97        25.37 o                         
   6   6   2       7494.30       7579.02        55.90 o                         
   7   6   2       7312.12       7093.25        77.84 o                         
   8   6   2       1416.68       1358.67        22.30 o                         
   9   6   2        252.66        248.27         9.86 o                         
  10   6   2        750.71        747.61        17.69 o                         
  11   6   2        712.11        684.02        22.07 o                         
  12   6   2        580.50        610.88        31.71 o                         
  13   6   2        225.21        220.18        20.85 o                         
  -6   7   2         70.01         51.25        12.94 o                         
  -5   7   2         73.84         61.29        12.12 o                         
  -4   7   2          0.08         -0.05         7.42 o                         
  -3   7   2        273.98        250.30        19.45 o                         
  -2   7   2        979.65        969.15        23.07 o                         
  -1   7   2         72.14         59.07         6.47 o                         
   0   7   2        240.76        229.86         8.46 o                         
   1   7   2          0.02          1.18         2.49 o                         
   2   7   2       1374.04       1365.91        19.18 o                         
   3   7   2       1486.50       1538.28        19.72 o                         
   4   7   2       1465.71       1473.42        19.81 o                         
   5   7   2       1262.81       1287.84        17.55 o                         
   6   7   2        225.33        223.57        15.88 o                         
   7   7   2         27.74         25.42         8.10 o                         
   8   7   2          4.39          4.30         4.61 o                         
   9   7   2          4.83         10.36         4.84 o                         
  10   7   2          1.85          1.90         4.52 o                         
  11   7   2         22.02         25.56         6.24 o                         
  12   7   2         58.49         46.09         7.55 o                         
  13   7   2        137.93        122.21        16.42 o                         
  -5   8   2       1175.81       1167.62        48.03 o                         
  -4   8   2        782.82        816.63        38.31 o                         
  -3   8   2        356.15        374.37        17.69 o                         
  -2   8   2       2348.86       2487.76        40.26 o                         
  -1   8   2       1809.52       1714.23        31.84 o                         
   0   8   2         99.63         98.78         8.28 o                         
   1   8   2        598.21        597.04        13.84 o                         
   2   8   2       1045.15       1066.94        18.27 o                         
   3   8   2        975.52        936.81        17.05 o                         
   4   8   2       4272.88       4223.88        62.10 o                         
   5   8   2       2414.38       2392.46        56.63 o                         
   6   8   2        176.55        136.82        13.80 o                         
   7   8   2       1046.29        991.68        35.32 o                         
   8   8   2       2775.99       2867.70        62.33 o                         
   9   8   2        474.98        507.94        27.00 o                         
  10   8   2        142.16        148.04        10.95 o                         
  11   8   2        730.46        696.86        23.70 o                         
  12   8   2        216.66        221.63        14.52 o                         
  13   8   2        436.20        472.43        30.49 o                         
  -4   9   2         12.88          7.33        10.00 o                         
  -3   9   2          9.99         14.11         9.27 o                         
  -2   9   2         11.52         13.57         8.82 o                         
  -1   9   2        242.54        238.27        13.25 o                         
   0   9   2        957.39        958.02        24.88 o                         
   1   9   2          0.89         -2.80         4.39 o                         
   2   9   2        709.87        704.15        19.68 o                         
   3   9   2        195.62        191.82        10.49 o                         
   4   9   2         58.34         49.57         6.78 o                         
   5   9   2          0.58          1.31         6.38 o                         
   6   9   2         84.34        109.68        13.52 o                         
   7   9   2        113.22         82.95        12.03 o                         
   8   9   2          1.11          2.26         6.74 o                         
   9   9   2          3.12         10.67         8.10 o                         
  10   9   2        179.25        169.79        17.59 o                         
  11   9   2        217.56        206.79        19.68 o                         
  12   9   2          2.75          2.67         9.09 o                         
  13   9   2        140.25        143.97        18.23 o                         
  -3  10   2         92.53         86.39        15.97 o                         
  -2  10   2         43.57         51.20        12.48 o                         
  -1  10   2         47.61         48.44        11.94 o                         
   0  10   2        353.35        342.26        16.42 o                         
   1  10   2       1579.39       1609.48        33.52 o                         
   2  10   2       1615.46       1655.75        46.04 o                         
   3  10   2       1260.89       1301.64        28.22 o                         
   4  10   2       1701.11       1678.23        47.45 o                         
   5  10   2       1398.90       1402.28        44.33 o                         
   6  10   2       1631.55       1535.89        47.27 o                         
   7  10   2       1185.82       1003.21        39.12 o                         
   8  10   2        273.21        277.71        21.67 o                         
   9  10   2        190.64        229.91        20.35 o                         
  10  10   2        491.80        485.01        29.67 o                         
  11  10   2        818.32        799.18        38.99 o                         
  12  10   2        811.89        859.69        41.66 o                         
  -1  11   2         11.31         36.91        12.89 o                         
   0  11   2         70.77         74.86        14.20 o                         
   1  11   2          2.44          4.16         6.88 o                         
   2  11   2        212.45        232.30        14.25 o                         
   4  11   2        258.12        266.00        20.44 o                         
   5  11   2          9.34          7.78         7.51 o                         
   6  11   2         11.66         12.80         8.19 o                         
   7  11   2        171.13        173.91        18.00 o                         
   8  11   2        254.19        246.78        21.62 o                         
   9  11   2          9.31          8.05         8.96 o                         
  10  11   2        150.70        156.86        18.68 o                         
  11  11   2          0.27          2.49        10.18 o                         
   1  12   2        268.92        299.11        17.50 o                         
   2  12   2        372.92        403.27        27.41 o                         
   5  12   2        217.94        232.08        20.76 o                         
   6  12   2        120.73        138.54        17.23 o                         
   7  12   2        173.85        171.56        18.91 o                         
   8  12   2        575.56        597.13        34.33 o                         
   9  12   2        834.44        839.02        41.34 o                         
   3  13   2        104.55         77.39        15.24 o                         
   6  13   2         71.79         64.91        13.89 o                         
   7  13   2         13.91         -4.03         9.68 o                         
  -7 -12   3        247.25        253.24        23.75 o                         
  -6 -12   3          0.84          7.60        11.13 o                         
  -4 -12   3        150.99        148.49        18.50 o                         
  -9 -11   3         86.40        101.90        16.69 o                         
  -8 -11   3         48.54         53.42        12.48 o                         
  -7 -11   3        161.21        163.64        18.86 o                         
  -6 -11   3        620.95        644.94        34.19 o                         
  -5 -11   3       1450.47       1594.73        36.18 o                         
  -4 -11   3       1691.41       1731.60        38.85 o                         
  -3 -11   3        453.96        488.89        21.30 o                         
  -2 -11   3        220.56        204.58        14.47 o                         
  -1 -11   3        328.36        305.98        17.87 o                         
 -10 -10   3         88.08         92.90        15.51 o                         
  -9 -10   3          2.31         -3.48         7.96 o                         
  -8 -10   3         50.57         65.40        12.89 o                         
  -7 -10   3          3.46          7.06         7.92 o                         
  -6 -10   3         13.03         19.27         6.20 o                         
  -5 -10   3         10.82          3.17         5.47 o                         
  -4 -10   3         65.36         59.93         8.14 o                         
  -3 -10   3          9.94         11.58         5.97 o                         
  -2 -10   3          5.89          3.94         5.88 o                         
  -1 -10   3         88.78        101.32        10.27 o                         
   0 -10   3         37.34         31.66         7.46 o                         
   1 -10   3          3.17          7.96         6.92 o                         
   2 -10   3         57.66         51.61        13.48 o                         
 -11  -9   3         71.13         67.44        14.02 o                         
 -10  -9   3        150.82        176.35        19.27 o                         
  -9  -9   3        223.99        208.51        20.26 o                         
  -8  -9   3       1695.91       1561.17        51.16 o                         
  -7  -9   3       3019.80       3130.21        62.64 o                         
  -6  -9   3       1533.61       1546.24        32.20 o                         
  -5  -9   3        650.82        698.90        21.44 o                         
  -4  -9   3        311.06        316.57        14.65 o                         
  -3  -9   3        437.15        447.06        17.05 o                         
  -2  -9   3        614.07        613.41        20.99 o                         
  -1  -9   3        962.25        906.96        26.23 o                         
   0  -9   3        516.57        531.32        20.63 o                         
   1  -9   3        136.16        138.00        11.67 o                         
   2  -9   3        776.74        778.23        26.60 o                         
   3  -9   3       1229.68       1361.30        50.43 o                         
   4  -9   3        710.69        719.12        37.86 o                         
 -12  -8   3        168.36        161.97        19.72 o                         
 -11  -8   3        311.31        335.56        25.60 o                         
 -10  -8   3         48.06         52.87        11.85 o                         
  -9  -8   3         62.10         50.30        11.31 o                         
  -8  -8   3        351.99        349.81        15.42 o                         
  -7  -8   3        348.93        348.86        15.11 o                         
  -6  -8   3         17.07         19.18         5.20 o                         
  -5  -8   3         10.36          9.86         4.61 o                         
  -4  -8   3        625.66        590.48        18.50 o                         
  -3  -8   3          0.12         -2.40         4.03 o                         
  -2  -8   3       1161.94       1107.06        20.67 o                         
  -1  -8   3        607.26        575.51        19.45 o                         
   0  -8   3          1.15          1.27         4.61 o                         
   1  -8   3        372.30        371.02        16.83 o                         
   2  -8   3        219.60        201.14        13.12 o                         
   3  -8   3         84.62         75.63         9.18 o                         
   4  -8   3         82.40         81.91        10.04 o                         
   5  -8   3          0.96         -0.45         9.72 o                         
 -12  -7   3        422.70        421.82        28.63 o                         
 -11  -7   3        382.46        396.81        26.87 o                         
 -10  -7   3        908.59        976.43        40.03 o                         
  -9  -7   3        766.19        788.05        22.75 o                         
  -8  -7   3        481.13        452.89        16.78 o                         
  -7  -7   3       1858.93       1776.78        33.61 o                         
  -6  -7   3       2322.76       2451.94        85.44 o                         
  -5  -7   3       2489.24       2410.55        35.73 o                         
  -4  -7   3       1252.68       1178.75        24.33 o                         
  -3  -7   3        124.00        115.70         8.10 o                         
  -2  -7   3        578.32        579.63        16.87 o                         
  -1  -7   3       2913.41       2928.12        31.93 o                         
   0  -7   3       1605.68       1691.52        31.89 o                         
   1  -7   3        821.83        811.52        22.84 o                         
   2  -7   3       1009.58        968.65        25.92 o                         
   3  -7   3        410.49        393.50        17.41 o                         
   4  -7   3        231.84        239.18        14.52 o                         
   5  -7   3        455.33        456.51        20.53 o                         
 -12  -6   3          0.97          3.39         9.95 o                         
 -11  -6   3        167.57        184.27        18.45 o                         
 -10  -6   3         67.17         64.41         8.01 o                         
  -9  -6   3        242.14        229.18        12.48 o                         
  -8  -6   3         27.95         29.58         5.79 o                         
  -7  -6   3        255.65        253.11        11.81 o                         
  -6  -6   3          3.77          3.57         4.07 o                         
  -5  -6   3        872.65        857.39        19.95 o                         
  -4  -6   3       1078.61       1024.06        21.35 o                         
  -3  -6   3          8.96         14.38         3.98 o                         
  -2  -6   3         97.71         89.38         6.78 o                         
  -1  -6   3        239.63        209.87         8.01 o                         
   0  -6   3        212.51        233.03        11.26 o                         
   1  -6   3        154.71        137.86         9.32 o                         
   2  -6   3         41.98         38.26         6.24 o                         
   3  -6   3         90.80         80.42         8.05 o                         
   4  -6   3        248.98        249.35        13.75 o                         
   5  -6   3         12.67         14.20         5.56 o                         
   6  -6   3        170.52        167.94        12.89 o                         
 -11  -5   3        650.43        671.76        22.48 o                         
 -10  -5   3        960.32        918.13        24.74 o                         
  -9  -5   3       3318.23       3280.06        45.09 o                         
  -8  -5   3       3760.53       3663.34        53.33 o                         
  -7  -5   3        491.49        486.45        15.65 o                         
  -6  -5   3        174.31        194.90         9.72 o                         
  -5  -5   3        625.98        512.37        14.65 o                         
  -4  -5   3       1856.89       1815.18        26.87 o                         
  -3  -5   3       4550.17       4415.43        42.65 o                         
  -2  -5   3      10099.15       9787.49        67.76 o                         
  -1  -5   3       2928.46       2987.51        27.82 o                         
   0  -5   3        748.32        695.82        13.03 o                         
   1  -5   3       2718.27       2654.57        31.07 o                         
   2  -5   3       4179.51       4152.87        37.50 o                         
   3  -5   3       1642.83       1592.33        25.28 o                         
   4  -5   3       1313.93       1257.45        22.75 o                         
   5  -5   3        436.94        442.35        14.43 o                         
   6  -5   3         47.50         50.79         6.42 o                         
   7  -5   3        743.20        754.26        21.08 o                         
 -11  -4   3         76.52         77.52        12.98 o                         
 -10  -4   3        350.82        362.48        15.83 o                         
  -9  -4   3        114.00        113.08         7.10 o                         
  -8  -4   3        118.56        123.89         6.97 o                         
  -7  -4   3         59.61         53.78         6.06 o                         
  -6  -4   3          7.62          2.89         2.62 o                         
  -5  -4   3        302.92        337.01         7.73 o                         
  -4  -4   3        155.30        146.46         7.60 o                         
  -3  -4   3       1292.89       1339.04        20.99 o                         
  -2  -4   3         38.58         42.79         4.57 o                         
  -1  -4   3         31.00         40.75         4.75 o                         
   0  -4   3         90.42        104.35         4.12 o                         
   1  -4   3        778.02        818.44        12.08 o                         
   2  -4   3          3.80          0.77         2.85 o                         
   3  -4   3        334.96        303.54         9.95 o                         
   4  -4   3        186.34        177.98         8.37 o                         
   5  -4   3        234.73        205.98         9.50 o                         
   6  -4   3         23.42         22.62         4.75 o                         
   7  -4   3         65.37         79.51         7.42 o                         
   8  -4   3          6.93          7.46         6.56 o                         
 -12  -3   3        828.80        890.00        38.90 o                         
 -11  -3   3        909.55       1004.25        38.94 o                         
 -10  -3   3       1110.68       1159.16        22.34 o                         
  -9  -3   3       1668.06       1689.99        25.37 o                         
  -8  -3   3        455.91        427.83        10.18 o                         
  -7  -3   3        180.52        184.63         6.42 o                         
  -6  -3   3       5049.28       5331.71        39.12 o                         
  -5  -3   3      10748.46      11355.17       100.59 o                         
  -4  -3   3       6664.05       6533.21        50.16 o                         
  -3  -3   3       6685.01       6718.79        67.21 o                         
  -2  -3   3       4296.25       4041.29        34.74 o                         
  -1  -3   3      12526.67      12861.25        80.56 o                         
   0  -3   3       4774.77       4802.60        28.72 o                         
   1  -3   3       3808.24       4026.99        30.98 o                         
   2  -3   3        206.11        179.65         4.66 o                         
   3  -3   3          3.74          9.77         2.85 o                         
   4  -3   3       2725.26       2765.97        30.08 o                         
   5  -3   3       2595.83       2532.45        30.67 o                         
   6  -3   3       2085.35       1995.83        28.95 o                         
   7  -3   3       1797.42       1767.47        28.95 o                         
   8  -3   3       1006.46       1006.96        23.16 o                         
   9  -3   3        702.33        753.54        26.73 o                         
 -12  -2   3         29.29         34.24        12.17 o                         
 -11  -2   3          6.13         12.39         9.59 o                         
 -10  -2   3        419.48        413.04        17.28 o                         
  -9  -2   3        814.51        781.13        17.46 o                         
  -8  -2   3        126.72        126.46         7.06 o                         
  -7  -2   3        157.26        152.92         5.93 o                         
  -6  -2   3        766.18        750.37        12.03 o                         
  -5  -2   3        180.41        177.85         5.38 o                         
  -4  -2   3         75.69         74.36         4.07 o                         
  -3  -2   3       1500.32       1720.52        21.35 o                         
  -2  -2   3        630.82        648.11        12.03 o                         
  -1  -2   3          0.14          1.63         1.54 o                         
   0  -2   3         15.93         23.79         2.04 o                         
   1  -2   3       3544.79       3751.50        24.79 o                         
   2  -2   3        977.07       1003.89         9.54 o                         
   3  -2   3          7.91          6.97         2.62 o                         
   4  -2   3        172.42        198.52         7.64 o                         
   5  -2   3         54.68         62.78         5.29 o                         
   6  -2   3          1.08          4.98         3.57 o                         
   7  -2   3          0.42          2.08         3.80 o                         
   8  -2   3        110.93        114.98         8.19 o                         
   9  -2   3         79.07         72.78         7.51 o                         
  10  -2   3         54.67         56.58         9.54 o                         
 -12  -1   3        764.76        749.87        37.95 o                         
 -11  -1   3        863.33        841.06        37.72 o                         
 -10  -1   3        385.93        364.65        23.88 o                         
  -9  -1   3        162.41        156.72        10.81 o                         
  -8  -1   3       2469.35       2433.76        29.49 o                         
  -7  -1   3       1581.57       1613.68        18.45 o                         
  -6  -1   3       3005.06       3096.29        24.15 o                         
  -5  -1   3       8197.33       8181.67        43.42 o                         
  -4  -1   3       6004.27       5975.97        30.94 o                         
  -3  -1   3      16310.54      15363.67       140.17 o                         
  -2  -1   3       9238.63       9204.42        77.16 o                         
  -1  -1   3       3046.64       3258.71        23.02 o                         
   0  -1   3       5397.10       5806.31        27.95 o                         
   1  -1   3       7325.40       7752.30        43.01 o                         
   2  -1   3      25144.78      25579.17       401.69 o                         
   3  -1   3       5043.24       4824.72        37.09 o                         
   4  -1   3       2977.51       2936.13        27.05 o                         
   5  -1   3       4835.01       4961.45        39.26 o                         
   6  -1   3        818.17        873.26        14.61 o                         
   7  -1   3       3237.57       3265.22        39.44 o                         
   8  -1   3       2542.10       2656.97        34.47 o                         
   9  -1   3        501.39        507.71        16.06 o                         
  10  -1   3         88.50         87.52        10.49 o                         
  11  -1   3        352.38        386.45        28.00 o                         
 -11   0   3          0.19          4.39         9.91 o                         
 -10   0   3         41.39         52.20        11.85 o                         
  -9   0   3         20.82         17.32         8.28 o                         
  -8   0   3         47.61         40.84         6.33 o                         
  -7   0   3        362.49        343.89        10.63 o                         
  -6   0   3         15.60         13.52         2.71 o                         
  -5   0   3       1987.00       2133.33        18.36 o                         
  -4   0   3       2842.66       3028.04        22.84 o                         
  -3   0   3          9.82         16.46         2.26 o                         
  -2   0   3      12252.33      12994.55        68.70 o                         
  -1   0   3       7305.48       7749.86        58.66 o                         
   0   0   3        519.51        538.29         5.47 o                         
   1   0   3       2065.76       2167.76        13.84 o                         
   2   0   3       1792.58       1981.45        15.56 o                         
   3   0   3        706.46        698.36         7.78 o                         
   4   0   3         21.12         29.54         2.44 o                         
   5   0   3          0.30          1.81         1.90 o                         
   6   0   3         93.51         86.71         5.61 o                         
   7   0   3         93.93         92.04         6.24 o                         
   8   0   3        245.74        241.53        10.13 o                         
   9   0   3        814.19        784.61        25.74 o                         
  10   0   3         48.68         52.38         6.60 o                         
  11   0   3          2.34         -0.59         8.73 o                         
 -11   1   3        365.19        413.50        29.26 o                         
 -10   1   3        570.48        581.57        32.16 o                         
  -9   1   3        144.83        139.72        15.97 o                         
  -8   1   3        753.00        711.34        31.03 o                         
  -7   1   3       5356.32       5068.02        79.65 o                         
  -6   1   3       5903.66       6212.75        73.27 o                         
  -5   1   3       4960.67       4949.38        41.11 o                         
  -4   1   3        582.01        517.34         9.09 o                         
  -3   1   3       5994.04       6401.23        34.19 o                         
  -2   1   3      18770.43      20373.25       211.14 o                         
   0   1   3       5056.80       5605.22        33.38 o                         
   1   1   3       3043.32       3175.85        24.29 o                         
   2   1   3        114.43        107.51         2.80 o                         
   3   1   3       4827.32       4815.59        34.28 o                         
   4   1   3      10904.63      11412.75        59.07 o                         
   5   1   3       7259.41       7290.00        40.39 o                         
   6   1   3       3632.82       3743.67        25.87 o                         
   7   1   3       2620.74       2677.91        32.75 o                         
   8   1   3        561.28        556.24        14.43 o                         
   9   1   3        472.95        442.85        13.80 o                         
  10   1   3       1796.27       1807.50        29.44 o                         
  11   1   3        569.99        561.72        22.12 o                         
 -10   2   3         75.07         66.08        13.57 o                         
  -9   2   3         44.94         40.44        10.63 o                         
  -8   2   3        376.53        408.52        24.83 o                         
  -7   2   3          3.46          6.11         6.60 o                         
  -6   2   3         58.44         50.12         9.18 o                         
  -5   2   3          0.14         -0.77         2.67 o                         
  -4   2   3       2414.57       2481.02        29.72 o                         
  -3   2   3         75.43         92.68         4.12 o                         
  -2   2   3       1620.03       1727.08        14.61 o                         
  -1   2   3        626.89        721.42         8.05 o                         
   0   2   3          1.88          3.71         2.26 o                         
   1   2   3        382.52        369.44         4.57 o                         
   2   2   3        652.70        672.62         9.50 o                         
   3   2   3       1631.04       1835.85        12.48 o                         
   4   2   3       2467.47       2680.12        24.56 o                         
   5   2   3         75.49         83.95         3.75 o                         
   6   2   3       1385.01       1308.29        15.92 o                         
   7   2   3         57.09         55.36         3.89 o                         
   8   2   3         70.73         56.36         5.02 o                         
   9   2   3          2.46          2.17         3.53 o                         
  10   2   3         17.81         18.14         5.93 o                         
  11   2   3         35.88         29.85         6.88 o                         
  12   2   3          4.67          2.53         9.14 o                         
  -9   3   3       1346.24       1323.49        49.21 o                         
  -8   3   3       1191.79       1145.37        43.15 o                         
  -7   3   3       1333.67       1380.79        44.55 o                         
  -6   3   3       1998.38       1811.39        47.72 o                         
  -5   3   3        603.42        582.52        25.24 o                         
  -4   3   3         30.93         28.04         3.35 o                         
  -3   3   3       5038.62       5170.96        37.99 o                         
  -2   3   3      12257.34      12715.11        86.66 o                         
  -1   3   3       2743.91       2894.29        27.59 o                         
   0   3   3       6740.42       7030.70        44.24 o                         
   1   3   3      18619.90      19755.85        93.36 o                         
   2   3   3       5320.67       5193.94        43.69 o                         
   3   3   3      15373.87      16153.48       101.23 o                         
   4   3   3       2065.42       1939.30        15.38 o                         
   5   3   3       1095.83       1046.31        11.35 o                         
   6   3   3       1401.12       1324.84        15.24 o                         
   7   3   3       1805.50       1744.53        18.05 o                         
   8   3   3       1429.05       1416.48        17.50 o                         
   9   3   3        709.08        648.15        19.90 o                         
  10   3   3       1282.87       1255.28        29.49 o                         
  11   3   3        919.80       1007.51        28.04 o                         
  12   3   3        789.37        817.31        26.96 o                         
  -9   4   3         20.82         30.35        11.13 o                         
  -8   4   3        172.04        170.74        18.82 o                         
  -7   4   3          0.26          2.99         7.46 o                         
  -6   4   3        285.98        311.86        21.35 o                         
  -5   4   3        550.21        528.83        25.46 o                         
  -4   4   3         96.69        105.52        11.49 o                         
  -3   4   3        936.92        993.89        14.38 o                         
  -2   4   3         25.91         32.79         3.26 o                         
  -1   4   3          4.01          9.81         2.53 o                         
   0   4   3        389.95        397.94        10.00 o                         
   1   4   3        422.72        448.28         9.81 o                         
   2   4   3       2144.19       2314.08        20.63 o                         
   3   4   3       1063.93       1158.94        12.94 o                         
   4   4   3       1453.23       1628.97        15.02 o                         
   5   4   3         34.25         39.03         2.44 o                         
   6   4   3         21.56         22.98         2.67 o                         
   7   4   3         42.42         45.00         3.48 o                         
   8   4   3        302.76        283.96         9.77 o                         
   9   4   3         61.28         60.79         5.56 o                         
  10   4   3        211.94        211.99        12.39 o                         
  11   4   3          7.68         11.53         5.83 o                         
  12   4   3        179.54        189.70        13.57 o                         
  13   4   3          0.67         -2.62         9.68 o                         
  -8   5   3        518.13        541.27        33.29 o                         
  -7   5   3        632.08        660.36        34.38 o                         
  -6   5   3        853.71        800.94        35.46 o                         
  -5   5   3       2238.24       2219.32        55.68 o                         
  -4   5   3       1682.54       1517.75        42.83 o                         
  -3   5   3        329.35        336.83        11.99 o                         
  -2   5   3       3330.79       3375.68        29.76 o                         
  -1   5   3       6802.28       6878.68        46.18 o                         
   0   5   3       2542.19       2465.73        28.09 o                         
   1   5   3        799.91        703.38        13.98 o                         
   2   5   3       2276.36       2240.08        19.58 o                         
   3   5   3       2926.32       2916.50        29.40 o                         
   4   5   3       6313.89       6571.70        37.59 o                         
   5   5   3       1284.09       1285.94        12.75 o                         
   6   5   3        709.73        699.04        10.00 o                         
   7   5   3       1830.28       1794.38        22.89 o                         
   8   5   3       2444.56       2454.38        34.10 o                         
   9   5   3       2860.40       2889.13        33.38 o                         
  10   5   3       1794.42       1808.85        33.88 o                         
  11   5   3       1133.36       1168.80        29.35 o                         
  12   5   3        279.54        285.40        16.01 o                         
  13   5   3         72.52         87.79        10.86 o                         
  -7   6   3         16.79          9.23         9.50 o                         
  -6   6   3         83.57         86.66        13.75 o                         
  -5   6   3        237.72        250.94        20.44 o                         
  -4   6   3         10.79         18.00         7.78 o                         
  -3   6   3        552.65        566.24        26.37 o                         
  -2   6   3        228.26        213.08         7.87 o                         
  -1   6   3         67.51         64.14         4.79 o                         
   0   6   3        317.55        316.75        11.04 o                         
   1   6   3        718.04        767.60        16.19 o                         
   2   6   3       3023.08       3147.76        40.93 o                         
   3   6   3        559.23        562.58        10.18 o                         
   4   6   3        112.41        116.11         4.43 o                         
   5   6   3        490.56        469.04         7.64 o                         
   6   6   3        216.16        203.85         7.69 o                         
   7   6   3         24.55         27.45         4.03 o                         
   8   6   3        444.27        417.11        11.99 o                         
   9   6   3        500.60        473.61        13.52 o                         
  10   6   3        249.77        228.64        10.18 o                         
  11   6   3        105.59        115.34        10.31 o                         
  12   6   3        341.68        352.30        25.06 o                         
  13   6   3          0.07          4.25        10.67 o                         
  -6   7   3         95.98        112.89        16.33 o                         
  -5   7   3        728.04        753.31        36.41 o                         
  -4   7   3       1567.91       1549.73        49.17 o                         
  -3   7   3       4846.61       4685.82        82.55 o                         
  -2   7   3       2008.06       1988.82        32.52 o                         
  -1   7   3        808.19        818.76        15.65 o                         
   0   7   3       3864.90       3991.71        43.01 o                         
   1   7   3       3961.21       4031.20        42.20 o                         
   2   7   3       2465.40       2577.45        32.93 o                         
   3   7   3       1293.81       1307.16        13.98 o                         
   4   7   3       1058.36       1038.72        15.69 o                         
   5   7   3        432.96        416.03         8.77 o                         
   6   7   3       1453.08       1518.65        24.79 o                         
   7   7   3       7271.13       7225.19        77.89 o                         
   8   7   3       3799.93       3730.65        39.21 o                         
   9   7   3        275.43        276.40        13.61 o                         
  10   7   3        576.27        541.36        19.49 o                         
  11   7   3        716.57        702.97        22.98 o                         
  12   7   3        663.68        663.89        33.88 o                         
  13   7   3        330.69        392.33        27.91 o                         
  -5   8   3          3.08          6.11         9.41 o                         
  -4   8   3         10.25          2.40         7.78 o                         
  -3   8   3          5.58          1.31         7.01 o                         
  -2   8   3         52.64         45.00        10.18 o                         
  -1   8   3         50.45         37.27         6.15 o                         
   0   8   3         21.26         25.33         4.34 o                         
   1   8   3        129.36        128.14         8.59 o                         
   2   8   3        997.60        988.83        18.41 o                         
   3   8   3       1756.69       1658.91        19.81 o                         
   4   8   3         76.35         84.63         4.70 o                         
   5   8   3         95.39         93.54        11.31 o                         
   6   8   3         12.16         11.94         7.10 o                         
   8   8   3         34.34         36.09         9.41 o                         
   9   8   3         57.35         41.43         6.74 o                         
  10   8   3         10.84          9.18         5.47 o                         
  11   8   3         53.31         40.89         7.28 o                         
  12   8   3        264.04        283.91        16.06 o                         
  13   8   3         17.93         10.04        10.27 o                         
  -4   9   3        570.41        606.67        35.23 o                         
  -3   9   3        515.05        488.40        30.21 o                         
  -2   9   3        549.94        565.06        21.53 o                         
  -1   9   3        499.25        523.81        28.18 o                         
   0   9   3       1220.36       1232.21        27.55 o                         
   1   9   3        503.83        517.71        13.93 o                         
   2   9   3        168.45        184.54         8.59 o                         
   3   9   3        718.47        687.91        15.65 o                         
   4   9   3       1124.84       1030.17        24.74 o                         
   5   9   3       4232.25       4321.53        75.13 o                         
   6   9   3       2411.48       2391.69        56.22 o                         
   7   9   3        816.34        861.14        34.47 o                         
   8   9   3       1131.24       1027.32        38.49 o                         
   9   9   3        735.33        726.63        33.33 o                         
  10   9   3        333.80        350.85        24.38 o                         
  11   9   3        787.21        739.11        35.64 o                         
  12   9   3        370.54        382.60        19.09 o                         
  13   9   3        110.14        108.87        11.44 o                         
  -3  10   3         55.18         65.58        14.93 o                         
  -2  10   3         20.87         27.36        11.17 o                         
  -1  10   3          5.69          2.13         8.32 o                         
   0  10   3        313.20        345.65        16.24 o                         
   1  10   3        372.26        413.31        16.92 o                         
   2  10   3        114.36         87.29         8.55 o                         
   3  10   3        232.23        232.85        18.00 o                         
   4  10   3         37.17         28.54         9.05 o                         
   5  10   3         34.79         29.35         9.23 o                         
   6  10   3         79.86         52.60        10.67 o                         
   7  10   3         12.27         19.04         8.28 o                         
   8  10   3         78.79         74.68        12.44 o                         
   9  10   3         29.29         26.05         9.14 o                         
  10  10   3        235.32        218.60        20.40 o                         
  11  10   3        144.78        152.83        18.18 o                         
  12  10   3          1.38          2.17         9.50 o                         
  -1  11   3        176.70        134.79        17.87 o                         
   0  11   3        271.31        266.50        22.80 o                         
   1  11   3        592.63        621.83        22.16 o                         
   3  11   3        665.27        673.89        31.39 o                         
   4  11   3        397.48        421.55        25.33 o                         
   5  11   3        678.58        742.77        33.92 o                         
   6  11   3        840.59        822.06        36.41 o                         
   7  11   3        536.02        534.53        30.03 o                         
   8  11   3        341.15        323.40        24.33 o                         
   9  11   3          4.55          2.44         8.19 o                         
  10  11   3        161.50        161.20        18.77 o                         
  11  11   3        702.74        753.76        39.35 o                         
   0  12   3        102.76         97.97        16.78 o                         
   2  12   3          1.55          1.09         8.73 o                         
   4  12   3          0.15          4.79         8.10 o                         
   5  12   3         21.78         15.47         9.23 o                         
   6  12   3          1.84          1.54         7.42 o                         
   7  12   3         43.73         43.56        11.26 o                         
   8  12   3        164.00        139.90        17.64 o                         
   9  12   3        109.92         95.30        15.88 o                         
  10  12   3          0.31          2.40         9.81 o                         
   3  13   3        925.99       1011.89        44.01 o                         
   5  13   3         31.76         28.63        10.95 o                         
   6  13   3         14.45         16.60        10.86 o                         
   7  13   3         41.98         47.08        12.80 o                         
   8  13   3        177.47        189.20        21.03 o                         
  -7 -12   4        511.14        528.02        33.74 o                         
  -5 -12   4         77.04         89.15        16.15 o                         
  -8 -11   4         74.09         76.80        14.65 o                         
  -7 -11   4         10.62          9.36         9.45 o                         
  -6 -11   4        287.79        312.59        17.23 o                         
  -5 -11   4         35.48         31.80        11.58 o                         
  -4 -11   4        133.21        147.09        12.71 o                         
  -3 -11   4        303.76        311.59        17.64 o                         
  -2 -11   4        181.94        166.81        13.61 o                         
 -10 -10   4        355.27        443.03        31.39 o                         
  -9 -10   4         10.03          2.85         8.91 o                         
  -8 -10   4         49.34         38.31        10.54 o                         
  -7 -10   4        277.13        293.41        15.97 o                         
  -6 -10   4        352.26        391.56        18.00 o                         
  -5 -10   4        727.70        710.61        23.57 o                         
  -4 -10   4        703.31        763.17        34.56 o                         
  -3 -10   4        353.13        335.43        17.05 o                         
  -2 -10   4        297.85        288.12        16.15 o                         
  -1 -10   4        460.84        458.45        20.67 o                         
   0 -10   4        206.59        197.84        14.43 o                         
   1 -10   4         91.09         86.21        15.47 o                         
 -11  -9   4          0.14         -1.76         9.05 o                         
 -10  -9   4         63.48         68.39        13.57 o                         
  -9  -9   4         59.36         70.83        13.70 o                         
  -8  -9   4         65.36         64.32         8.05 o                         
  -7  -9   4         33.91         30.94         6.69 o                         
  -6  -9   4        291.59        300.51        14.97 o                         
  -5  -9   4       1239.10       1228.05        29.17 o                         
  -4  -9   4         86.29         82.50         8.68 o                         
  -3  -9   4         90.40         92.81         9.32 o                         
  -2  -9   4         77.45         77.16         8.77 o                         
  -1  -9   4         25.18         18.00         5.56 o                         
   0  -9   4         66.82         51.16         7.87 o                         
   1  -9   4        165.25        158.98        12.57 o                         
   2  -9   4          4.23          8.01         6.38 o                         
   3  -9   4        160.60        174.63        20.26 o                         
 -11  -8   4        210.17        172.06        19.36 o                         
 -10  -8   4         54.15         51.88        11.85 o                         
  -9  -8   4        145.56        166.27        11.94 o                         
  -8  -8   4       1150.33       1151.16        28.50 o                         
  -7  -8   4       1728.50       1782.57        34.65 o                         
  -6  -8   4        936.45        964.81        24.88 o                         
  -5  -8   4       1933.73       1918.26        34.65 o                         
  -4  -8   4       1361.84       1266.99        27.73 o                         
  -3  -8   4        139.69        144.28         9.86 o                         
  -2  -8   4       2047.96       1961.87        36.05 o                         
  -1  -8   4       1140.21       1213.62        28.95 o                         
   0  -8   4          2.93          1.63         4.70 o                         
   1  -8   4         54.32         61.60         7.92 o                         
   2  -8   4        598.54        518.29        20.90 o                         
   3  -8   4        870.54        806.37        26.91 o                         
   4  -8   4        761.08        811.03        28.13 o                         
 -12  -7   4         25.03         27.91        12.12 o                         
 -11  -7   4        129.17        130.76        17.01 o                         
 -10  -7   4          8.10          8.14         5.88 o                         
  -9  -7   4          5.97          8.55         5.02 o                         
  -8  -7   4         59.18         61.47         7.55 o                         
  -7  -7   4         53.47         43.69         6.56 o                         
  -6  -7   4         55.10         45.09         6.69 o                         
  -5  -7   4          0.17          2.13         3.84 o                         
  -4  -7   4        182.89        186.26        10.49 o                         
  -3  -7   4         20.03         16.96         4.75 o                         
  -2  -7   4         32.50         29.26         4.39 o                         
  -1  -7   4        112.60         90.73         8.41 o                         
   0  -7   4        126.20        144.10        10.18 o                         
   1  -7   4         23.53         14.52         5.29 o                         
   2  -7   4        170.20        177.26        11.90 o                         
   3  -7   4        440.20        411.46        18.14 o                         
   4  -7   4          0.33          2.26         5.47 o                         
   5  -7   4         18.84         22.80         7.24 o                         
   6  -7   4          0.30         -3.57        11.31 o                         
 -12  -6   4        155.18        141.62        18.41 o                         
 -11  -6   4        585.74        602.42        32.57 o                         
 -10  -6   4        468.91        505.36        19.36 o                         
  -9  -6   4       2267.62       2288.52        39.26 o                         
  -8  -6   4       2471.34       2482.56        39.35 o                         
  -7  -6   4        185.70        173.55        10.36 o                         
  -6  -6   4        301.26        270.66        12.26 o                         
  -5  -6   4       3050.42       3146.31        40.53 o                         
  -4  -6   4       3804.40       3476.81        69.38 o                         
  -3  -6   4        694.86        649.73        17.37 o                         
  -2  -6   4        163.66        184.13         9.45 o                         
  -1  -6   4       1796.95       1693.15        22.89 o                         
   0  -6   4       1788.08       1754.58        37.04 o                         
   1  -6   4       2532.28       2711.15        40.21 o                         
   2  -6   4       1694.29       1744.81        25.78 o                         
   3  -6   4       1170.86       1098.74        25.19 o                         
   4  -6   4        818.11        799.04        19.58 o                         
   5  -6   4        414.37        444.48        15.65 o                         
   6  -6   4        426.66        408.79        19.77 o                         
   7  -6   4        334.42        316.07        25.60 o                         
 -11  -5   4          6.69          7.01         6.38 o                         
 -10  -5   4         43.85         39.67         7.19 o                         
  -9  -5   4         77.42         73.41         7.92 o                         
  -8  -5   4        158.71        149.44        10.04 o                         
  -7  -5   4        586.90        572.75        17.55 o                         
  -6  -5   4        133.99        129.27         8.55 o                         
  -5  -5   4        198.88        204.76         9.91 o                         
  -4  -5   4         38.88         40.03         5.25 o                         
  -3  -5   4        813.89        703.69        16.87 o                         
  -2  -5   4        150.15        158.53         8.19 o                         
  -1  -5   4        572.37        610.75        13.98 o                         
   0  -5   4       1563.44       1563.21        17.55 o                         
   1  -5   4        442.24        393.10        10.72 o                         
   2  -5   4        154.54        141.89         7.42 o                         
   3  -5   4         99.69         87.20         6.47 o                         
   4  -5   4        185.88        185.49         9.27 o                         
   5  -5   4          4.36          6.60         4.03 o                         
   6  -5   4         34.49         39.12         6.02 o                         
   7  -5   4         53.26         45.86         6.97 o                         
 -12  -4   4        933.99        936.09        39.89 o                         
 -11  -4   4        986.17        998.78        27.59 o                         
 -10  -4   4        411.63        437.38        17.73 o                         
  -9  -4   4        556.17        578.63        19.18 o                         
  -8  -4   4       3718.43       3595.81        46.00 o                         
  -7  -4   4       3240.94       3256.95        41.57 o                         
  -6  -4   4       1046.39       1048.67        21.98 o                         
  -5  -4   4       1037.19       1054.68        20.99 o                         
  -4  -4   4       1916.15       1845.99        26.91 o                         
  -3  -4   4       1818.29       1798.90        25.69 o                         
  -2  -4   4       5289.87       5085.79        44.37 o                         
  -1  -4   4       4607.39       4482.69        49.12 o                         
   0  -4   4       2263.52       2257.49        18.54 o                         
   1  -4   4       4909.33       5066.98        30.94 o                         
   2  -4   4       4501.32       4518.15        37.45 o                         
   3  -4   4       1155.12       1132.16        19.31 o                         
   4  -4   4        240.42        212.49         9.23 o                         
   5  -4   4        222.30        231.99        10.22 o                         
   6  -4   4        163.21        161.65         9.27 o                         
   7  -4   4        533.24        509.61        16.74 o                         
   8  -4   4       1361.57       1394.18        28.99 o                         
 -12  -3   4          4.43         -0.90        10.63 o                         
 -11  -3   4          1.05          1.63         9.00 o                         
 -10  -3   4          6.94          4.25         5.52 o                         
  -9  -3   4        310.84        285.18        13.75 o                         
  -8  -3   4         42.60         44.42         6.47 o                         
  -7  -3   4        696.61        703.38        18.73 o                         
  -6  -3   4         19.43         24.06         4.66 o                         
  -5  -3   4         13.82         21.71         4.25 o                         
  -4  -3   4        211.35        225.70         9.18 o                         
  -3  -3   4        398.82        410.28        11.58 o                         
  -2  -3   4        331.39        367.50        10.63 o                         
  -1  -3   4         76.51         87.57         3.30 o                         
   0  -3   4         72.39         84.04         3.57 o                         
   1  -3   4       3017.38       3016.28        23.29 o                         
   2  -3   4          0.22          0.59         2.04 o                         
   3  -3   4        291.38        292.73         9.27 o                         
   4  -3   4        522.15        498.03        12.85 o                         
   5  -3   4        359.89        373.15        12.08 o                         
   6  -3   4          3.07          4.12         3.75 o                         
   7  -3   4         47.51         47.27         5.83 o                         
   8  -3   4        102.65         97.56         8.28 o                         
   9  -3   4        112.17        112.49         9.41 o                         
 -12  -2   4        890.12        929.94        41.79 o                         
 -11  -2   4       1304.72       1293.41        46.23 o                         
 -10  -2   4        386.13        419.47        25.24 o                         
  -9  -2   4        903.13        924.33        23.75 o                         
  -8  -2   4        328.17        314.80        13.34 o                         
  -7  -2   4        147.36        129.95         6.47 o                         
  -6  -2   4       1600.60       1549.86        19.58 o                         
  -5  -2   4       3402.34       3283.90        36.32 o                         
  -4  -2   4       1300.09       1202.99        20.04 o                         
  -3  -2   4       5660.07       5502.09        63.28 o                         
  -2  -2   4       9811.53       9360.24       128.95 o                         
  -1  -2   4       2283.35       2124.38        14.38 o                         
   0  -2   4       3521.81       3413.40        21.35 o                         
   1  -2   4      10427.67      10698.83        47.72 o                         
   2  -2   4       4242.46       4491.37        26.55 o                         
   3  -2   4         13.30         25.24         3.44 o                         
   4  -2   4        377.76        363.34        10.27 o                         
   5  -2   4       1216.24       1263.69        22.75 o                         
   6  -2   4       3291.81       3225.06        35.82 o                         
   7  -2   4       2022.42       2012.43        25.69 o                         
   8  -2   4        745.49        803.97        20.08 o                         
   9  -2   4        439.97        436.47        15.83 o                         
  10  -2   4        701.71        736.17        37.09 o                         
 -11  -1   4         84.88         93.67        14.43 o                         
 -10  -1   4         15.99         14.16         8.01 o                         
  -9  -1   4         79.83         66.58        10.72 o                         
  -8  -1   4          8.48          5.16         4.52 o                         
  -7  -1   4        309.75        289.16        12.03 o                         
  -6  -1   4         27.56         36.59         3.71 o                         
  -5  -1   4        271.93        280.38         7.55 o                         
  -4  -1   4        616.05        688.81        14.93 o                         
  -3  -1   4          3.83          7.15         3.35 o                         
  -2  -1   4       4923.65       5156.12        38.72 o                         
  -1  -1   4      13447.62      14577.02        83.50 o                         
   0  -1   4        219.36        224.03         4.48 o                         
   1  -1   4       2044.97       2209.77        16.51 o                         
   2  -1   4        164.12        143.02         3.89 o                         
   3  -1   4         11.65         22.89         3.21 o                         
   4  -1   4        604.95        664.71        12.85 o                         
   5  -1   4         26.64         23.97         3.80 o                         
   6  -1   4        101.49         89.51         6.24 o                         
   7  -1   4          5.36          2.44         3.62 o                         
   8  -1   4         43.99         43.29         5.65 o                         
   9  -1   4         97.79        111.45         8.37 o                         
  10  -1   4          4.73         -0.41         5.07 o                         
 -11   0   4        550.69        591.07        33.61 o                         
 -10   0   4        217.14        205.57        19.58 o                         
  -9   0   4        488.42        488.67        27.05 o                         
  -8   0   4       1363.02       1348.77        41.61 o                         
  -7   0   4       1610.26       1626.53        28.13 o                         
  -6   0   4       2847.31       3002.30        36.64 o                         
  -5   0   4        747.40        688.32        13.03 o                         
  -4   0   4        659.26        617.03        10.58 o                         
  -3   0   4       8305.19       8136.94        54.50 o                         
  -2   0   4      21319.25      21124.66       162.24 o                         
  -1   0   4      12129.96      13048.60        90.87 o                         
   0   0   4        307.65        271.88         4.52 o                         
   1   0   4          4.41         15.06         1.90 o                         
   3   0   4       6918.09       6741.81        38.49 o                         
   4   0   4       4241.15       4322.21        37.50 o                         
   5   0   4       1275.11       1274.00        18.14 o                         
   6   0   4       3895.51       3977.01        45.37 o                         
   7   0   4       1079.85       1081.73        22.62 o                         
   8   0   4         97.11        108.42         7.33 o                         
   9   0   4       1360.97       1386.81        25.51 o                         
  10   0   4        256.81        261.70        12.35 o                         
  11   0   4        178.95        178.66        13.80 o                         
 -10   1   4         45.09         51.29        12.39 o                         
  -9   1   4         15.84         10.95         8.19 o                         
  -8   1   4        189.30        186.89        16.87 o                         
  -7   1   4          3.89          8.50         6.92 o                         
  -6   1   4       1043.30       1133.79        22.25 o                         
  -5   1   4        223.02        215.12         9.36 o                         
  -4   1   4       3116.72       3213.89        23.88 o                         
  -3   1   4        538.41        536.34         8.37 o                         
  -2   1   4       1202.26       1271.83        18.23 o                         
  -1   1   4          3.02          9.86         2.71 o                         
   0   1   4        186.18        211.09         3.75 o                         
   1   1   4        581.16        635.85         6.65 o                         
   2   1   4          4.91          9.23         1.72 o                         
   3   1   4       1369.09       1428.60        13.34 o                         
   4   1   4        165.52        158.62         4.48 o                         
   5   1   4         45.00         42.02         3.08 o                         
   6   1   4       1305.00       1359.22        14.75 o                         
   7   1   4        623.16        649.37        14.47 o                         
   8   1   4          7.70          6.69         3.75 o                         
   9   1   4        255.15        238.36        10.54 o                         
  10   1   4        301.37        315.44        16.19 o                         
  11   1   4          1.41         -0.23         5.56 o                         
 -10   2   4        577.15        600.89        34.38 o                         
  -9   2   4        367.63        344.34        24.83 o                         
  -8   2   4        253.42        277.08        20.99 o                         
  -7   2   4        797.12        778.19        32.07 o                         
  -5   2   4       3786.79       3709.21        39.67 o                         
  -4   2   4       3818.64       3769.09        27.45 o                         
  -3   2   4       2093.70       2163.01        18.00 o                         
  -2   2   4        701.03        686.19         8.28 o                         
  -1   2   4       6322.47       6567.90        43.65 o                         
   0   2   4       6098.75       6420.00        38.99 o                         
   1   2   4       2380.78       2378.94        17.19 o                         
   2   2   4       5438.93       5576.59        36.59 o                         
   3   2   4       3326.11       3389.65        21.76 o                         
   4   2   4      10786.51      11034.31        53.82 o                         
   5   2   4       4272.37       4450.12        27.86 o                         
   6   2   4       3271.89       3248.26        29.04 o                         
   7   2   4       1533.66       1596.13        17.87 o                         
   8   2   4        204.37        207.65         8.68 o                         
   9   2   4       1203.80       1152.02        30.08 o                         
  10   2   4       1058.43       1030.44        27.77 o                         
  11   2   4        554.64        576.01        22.30 o                         
  12   2   4        493.58        470.58        21.35 o                         
  -9   3   4         27.89         32.57        11.13 o                         
  -8   3   4         20.36         20.26         8.73 o                         
  -7   3   4          8.43          2.08         6.83 o                         
  -6   3   4        401.88        387.44        22.52 o                         
  -5   3   4        255.07        249.94        10.63 o                         
  -4   3   4         41.79         49.44         5.34 o                         
  -3   3   4         88.24         87.52         4.39 o                         
  -2   3   4        123.30        122.39         4.48 o                         
  -1   3   4        180.04        200.96         7.37 o                         
   0   3   4         58.71         69.65         4.43 o                         
   1   3   4       4481.04       4850.87        28.59 o                         
   2   3   4        324.56        315.44         4.57 o                         
   3   3   4        214.11        182.10         5.61 o                         
   4   3   4       2790.81       2807.22        28.13 o                         
   5   3   4         14.90         13.98         2.13 o                         
   6   3   4       1038.17       1128.68        15.69 o                         
   7   3   4        965.85        947.30        14.47 o                         
   8   3   4        349.77        338.91         8.68 o                         
   9   3   4        506.82        465.24        17.23 o                         
  10   3   4          0.02         -1.27         4.34 o                         
  11   3   4         28.60         30.71         7.10 o                         
  12   3   4          2.67          1.76         6.38 o                         
  -8   4   4       1600.65       1598.35        53.91 o                         
  -7   4   4        917.61        877.92        37.45 o                         
  -6   4   4        488.38        437.29        25.06 o                         
  -5   4   4       1918.10       1860.82        48.17 o                         
  -4   4   4       1423.87       1456.42        24.29 o                         
  -3   4   4       3920.00       4076.61        35.05 o                         
  -2   4   4       3648.93       3765.97        27.95 o                         
  -1   4   4        443.50        393.46         8.10 o                         
   0   4   4        292.83        224.21         7.82 o                         
   1   4   4      13134.03      14353.85       103.67 o                         
   2   4   4      15816.04      16118.52        79.20 o                         
   3   4   4       9630.15       9856.19        69.70 o                         
   4   4   4       4424.93       4421.22        31.71 o                         
   6   4   4        102.62         94.98         3.66 o                         
   7   4   4       1320.30       1267.58        19.95 o                         
   8   4   4       1477.38       1422.18        21.39 o                         
   9   4   4       1779.76       1702.61        32.16 o                         
  10   4   4       1177.38       1092.54        27.45 o                         
  11   4   4        757.34        715.77        23.66 o                         
  12   4   4       1067.21       1225.61        33.92 o                         
  13   4   4        619.98        681.12        26.10 o                         
  -8   5   4         36.17         35.28        11.53 o                         
  -7   5   4          6.51         14.52         9.54 o                         
  -6   5   4          4.74          3.35         7.69 o                         
  -5   5   4         40.48         30.03         8.19 o                         
  -4   5   4          1.03         10.40         7.10 o                         
  -3   5   4        162.41        161.25         8.55 o                         
  -2   5   4        552.36        576.96        11.40 o                         
  -1   5   4         79.39         81.64         4.57 o                         
   0   5   4         46.77         45.64         3.75 o                         
   1   5   4        175.72        138.90         6.65 o                         
   2   5   4       2722.96       3008.50        35.69 o                         
   3   5   4         47.49         48.13         2.89 o                         
   4   5   4        182.51        197.88         4.48 o                         
   5   5   4         65.00         62.06         3.53 o                         
   6   5   4         33.27         33.29         3.30 o                         
   7   5   4        320.76        334.66        10.09 o                         
   8   5   4        335.99        337.55        10.76 o                         
   9   5   4         17.66         17.96         4.12 o                         
  10   5   4        101.50        113.21         9.41 o                         
  11   5   4          1.10         -0.50         5.02 o                         
  12   5   4          4.71          7.06         6.20 o                         
  13   5   4         54.33         58.08        10.00 o                         
  -7   6   4        632.67        673.30        36.77 o                         
  -6   6   4        424.73        438.92        28.04 o                         
  -5   6   4        155.73        171.60        17.32 o                         
  -4   6   4       1832.26       1829.93        50.34 o                         
  -3   6   4        450.02        429.51        22.98 o                         
  -2   6   4        150.60        148.49         6.69 o                         
  -1   6   4       4698.94       4820.97        38.36 o                         
   0   6   4       6953.06       7316.64        57.31 o                         
   1   6   4       4132.45       4222.25        39.98 o                         
   2   6   4       4434.25       4793.51        52.11 o                         
   3   6   4        648.47        650.55        11.58 o                         
   4   6   4         31.48         32.75         2.76 o                         
   5   6   4       3736.54       3790.85        30.58 o                         
   6   6   4       5100.45       5060.42        42.11 o                         
   7   6   4       1907.39       1801.39        24.74 o                         
   8   6   4        722.39        713.15        15.79 o                         
   9   6   4       1679.81       1607.03        24.92 o                         
  10   6   4       1120.47       1158.89        22.25 o                         
  11   6   4       1367.74       1351.12        31.71 o                         
  12   6   4       1135.28       1096.25        30.30 o                         
  13   6   4         90.58        117.55        17.46 o                         
  -6   7   4         34.92         32.61        10.99 o                         
  -5   7   4         99.03        106.38        15.24 o                         
  -4   7   4        325.90        353.93        23.97 o                         
  -3   7   4          4.68          5.34         7.01 o                         
  -2   7   4        567.02        510.42        25.19 o                         
  -1   7   4       2533.94       2580.75        24.83 o                         
   0   7   4        490.43        485.50        14.88 o                         
   1   7   4         71.11         57.85         6.02 o                         
   2   7   4         71.36         62.96         4.61 o                         
   3   7   4          4.94          2.80         2.62 o                         
   4   7   4         45.37         46.13         3.80 o                         
   5   7   4        509.42        495.54        11.85 o                         
   6   7   4          9.93         10.09         3.03 o                         
   7   7   4         39.12         38.81         4.61 o                         
   8   7   4          3.86          1.58         3.48 o                         
   9   7   4        476.12        473.74        13.84 o                         
  10   7   4        181.20        181.46         9.36 o                         
  11   7   4        151.55        164.01        11.85 o                         
  12   7   4        181.72        207.97        20.04 o                         
  13   7   4         27.44         18.95        10.36 o                         
  -5   8   4        149.29        131.26        17.59 o                         
  -4   8   4        579.71        530.55        30.76 o                         
  -3   8   4       1013.54       1042.74        40.48 o                         
  -2   8   4       1226.58       1184.85        40.75 o                         
  -1   8   4       2036.79       2099.86        36.18 o                         
   0   8   4       1493.87       1462.89        22.03 o                         
   1   8   4        798.26        798.41        19.63 o                         
   2   8   4       1928.45       1901.85        25.83 o                         
   3   8   4        472.18        498.80        11.67 o                         
   4   8   4          6.69          8.87         3.44 o                         
   5   8   4         98.57         91.00         5.97 o                         
   6   8   4        874.69        914.47        17.28 o                         
   7   8   4       1740.81       1632.50        44.87 o                         
   8   8   4       3324.42       3271.01        65.95 o                         
   9   8   4        744.81        711.56        22.12 o                         
  10   8   4         88.46         87.16         9.00 o                         
  11   8   4        598.80        633.86        22.52 o                         
  12   8   4        780.17        793.48        26.10 o                         
  13   8   4        376.18        434.30        29.67 o                         
  -4   9   4         80.45         84.76        15.33 o                         
  -3   9   4         22.30         36.68        10.67 o                         
  -2   9   4          2.75          3.44         8.28 o                         
  -1   9   4         28.39         26.82         6.33 o                         
   0   9   4         13.79          9.72         5.20 o                         
   1   9   4          7.57         12.08         5.20 o                         
   2   9   4        305.29        272.33         8.68 o                         
   3   9   4         50.09         47.18         5.16 o                         
   4   9   4        253.17        254.87        12.85 o                         
   5   9   4        182.77        181.60        11.22 o                         
   6   9   4         94.59         86.07        12.26 o                         
   7   9   4        146.07        152.65        15.38 o                         
   8   9   4        124.03        110.90        13.61 o                         
   9   9   4         39.80         46.90        10.54 o                         
  10   9   4         49.78         53.01         7.87 o                         
  11   9   4         52.56         44.33         7.73 o                         
  12   9   4          3.40          8.14         6.20 o                         
  -3  10   4        596.36        657.02        36.82 o                         
  -2  10   4        467.49        484.91        30.30 o                         
  -1  10   4        712.03        736.76        34.96 o                         
   0  10   4        428.49        424.26        25.33 o                         
   1  10   4        174.27        183.68        11.67 o                         
   2  10   4         50.16         54.50         6.02 o                         
   3  10   4        654.78        626.40        20.40 o                         
   4  10   4       2378.54       2332.08        39.85 o                         
   5  10   4       2239.43       2223.75        55.95 o                         
   6  10   4       1064.15       1191.23        41.61 o                         
   7  10   4        683.77        641.23        31.21 o                         
   8  10   4        264.58        261.25        20.99 o                         
   9  10   4        381.92        411.23        26.41 o                         
  10  10   4        542.60        508.30        30.21 o                         
  11  10   4        321.94        291.78        24.02 o                         
  12  10   4         90.13         83.31        14.65 o                         
  -2  11   4         11.20         21.85        11.76 o                         
  -1  11   4        102.95        112.40        16.46 o                         
   0  11   4         15.07         12.26         9.63 o                         
   3  11   4        265.54        302.91        21.39 o                         
   4  11   4        120.08        120.36        14.79 o                         
   5  11   4         87.20         67.35        12.98 o                         
   6  11   4         10.60          1.72         7.78 o                         
   7  11   4        160.04        155.41        17.19 o                         
   8  11   4          7.70          6.47         8.19 o                         
   9  11   4         98.85         94.98        14.88 o                         
  10  11   4        106.12         85.39        14.65 o                         
  11  11   4        273.60        271.25        24.20 o                         
   4  12   4        281.90        283.87        22.57 o                         
   5  12   4        492.95        491.74        29.44 o                         
   6  12   4        440.39        420.46        27.86 o                         
   7  12   4        206.19        222.08        21.21 o                         
   8  12   4        306.22        300.10        24.70 o                         
   9  12   4        179.09        198.97        21.03 o                         
  10  12   4        151.55        156.04        19.18 o                         
   5  13   4         17.32         12.17         9.81 o                         
   6  13   4         12.71         17.32         9.86 o                         
   7  13   4         43.48         51.02        12.98 o                         
   8  13   4         87.18        106.34        17.01 o                         
  -8 -11   5          9.71          5.83        10.27 o                         
  -7 -11   5        101.59         96.84        16.24 o                         
  -6 -11   5        146.54        146.41        12.94 o                         
  -5 -11   5        102.36        102.08        11.26 o                         
  -4 -11   5         68.14         58.66         9.59 o                         
  -3 -11   5        149.02        132.16        17.37 o                         
  -9 -10   5          5.18         10.72        10.31 o                         
  -8 -10   5          0.69         -2.26         6.24 o                         
  -7 -10   5         14.92         14.56         6.78 o                         
  -6 -10   5        124.94        143.56        11.81 o                         
  -5 -10   5        218.93        242.84        14.70 o                         
  -4 -10   5         37.19         34.65         7.33 o                         
  -3 -10   5        205.42        196.62        13.89 o                         
  -2 -10   5        377.38        389.70        19.04 o                         
  -1 -10   5         13.26         14.52         6.78 o                         
   0 -10   5          2.26         -0.45         6.56 o                         
 -10  -9   5        291.24        303.86        25.69 o                         
  -9  -9   5        440.01        465.92        30.35 o                         
  -8  -9   5        742.24        720.47        24.20 o                         
  -7  -9   5        195.41        198.29        13.07 o                         
  -6  -9   5         69.51         69.11         8.41 o                         
  -5  -9   5       1038.85        959.83        26.50 o                         
  -4  -9   5       1626.76       1673.30        34.69 o                         
  -3  -9   5       1306.25       1273.64        31.30 o                         
  -2  -9   5        857.83        872.72        26.46 o                         
  -1  -9   5        203.85        197.52        13.34 o                         
   0  -9   5        241.95        227.46        14.61 o                         
   1  -9   5        520.99        526.93        22.39 o                         
   2  -9   5        283.60        281.79        17.28 o                         
 -11  -8   5          3.41          2.13         9.81 o                         
 -10  -8   5          3.86         11.85         9.09 o                         
  -9  -8   5         42.23         41.97         7.64 o                         
  -8  -8   5        324.12        329.82        16.06 o                         
  -7  -8   5        174.26        175.90        11.94 o                         
  -6  -8   5        122.13        105.93         9.27 o                         
  -5  -8   5       1074.68       1044.69        26.28 o                         
  -4  -8   5        168.11        165.77        10.99 o                         
  -3  -8   5          0.79          2.53         3.71 o                         
  -2  -8   5         14.27         17.10         5.74 o                         
  -1  -8   5        187.30        209.15        12.85 o                         
   0  -8   5         57.58         64.27         8.14 o                         
   1  -8   5          0.38          0.95         5.02 o                         
   2  -8   5          0.03          2.53         5.34 o                         
   3  -8   5        276.01        248.81        15.88 o                         
   4  -8   5         28.10          6.60         9.91 o                         
 -11  -7   5        642.84        690.35        36.73 o                         
 -10  -7   5         16.63         12.57         6.06 o                         
  -9  -7   5          1.14          3.12         4.93 o                         
  -8  -7   5        664.52        679.31        21.85 o                         
  -7  -7   5        957.05        943.05        24.92 o                         
  -6  -7   5       1126.14       1196.52        27.32 o                         
  -5  -7   5       1474.83       1442.26        29.40 o                         
  -4  -7   5       1529.67       1404.85        28.54 o                         
  -3  -7   5        774.94        755.89        20.58 o                         
  -2  -7   5       1294.22       1240.76        21.67 o                         
  -1  -7   5       1627.73       1676.19        32.70 o                         
   0  -7   5        201.08        157.18        10.67 o                         
   1  -7   5        115.14        119.23        10.09 o                         
   2  -7   5        972.78        956.44        38.22 o                         
   3  -7   5        778.43        767.47        25.24 o                         
   4  -7   5        643.76        693.83        25.06 o                         
   5  -7   5        681.58        659.14        25.46 o                         
 -12  -6   5         14.11         12.80        10.86 o                         
 -11  -6   5         21.78         29.76         7.51 o                         
 -10  -6   5         75.88         76.21         9.00 o                         
  -9  -6   5          1.47          2.13         4.88 o                         
  -8  -6   5          1.85          4.03         4.52 o                         
  -7  -6   5         18.52          9.86         4.66 o                         
  -6  -6   5        147.61        138.22         9.54 o                         
  -5  -6   5         56.68         45.77         6.33 o                         
  -4  -6   5        236.68        216.02        10.90 o                         
  -3  -6   5        141.07        144.24         9.00 o                         
  -2  -6   5        215.90        214.80         8.68 o                         
  -1  -6   5          1.01          1.63         3.21 o                         
   0  -6   5         14.60         19.40         7.46 o                         
   1  -6   5        153.91        167.62        10.76 o                         
   2  -6   5         54.66         49.39         6.88 o                         
   3  -6   5        364.60        356.42        16.28 o                         
   4  -6   5         15.77         18.36         5.70 o                         
   5  -6   5         10.95          6.92         5.70 o                         
   6  -6   5          5.80         12.85         5.74 o                         
   7  -6   5         11.15         20.85        12.35 o                         
 -12  -5   5        147.54        132.39        12.03 o                         
 -11  -5   5        304.85        337.46        16.96 o                         
 -10  -5   5        205.42        225.70        13.57 o                         
  -9  -5   5       1257.85       1204.98        28.77 o                         
  -8  -5   5       4104.17       3843.13        95.12 o                         
  -7  -5   5       1559.25       1523.18        29.67 o                         
  -6  -5   5        295.17        282.51        12.53 o                         
  -5  -5   5       2457.00       2451.35        35.28 o                         
  -4  -5   5       1245.51       1146.27        23.16 o                         
  -3  -5   5       1349.89       1290.42        23.93 o                         
  -2  -5   5        510.61        487.76        14.47 o                         
  -1  -5   5         66.42         59.30         4.84 o                         
   0  -5   5       1654.69       1677.96        21.85 o                         
   1  -5   5       4677.79       4795.91        39.67 o                         
   2  -5   5       6084.14       6158.02        63.05 o                         
   3  -5   5       1778.65       1708.85        25.96 o                         
   4  -5   5        281.04        262.83        11.04 o                         
   5  -5   5        318.77        337.37        13.12 o                         
   6  -5   5        448.07        452.08        16.01 o                         
   7  -5   5        461.63        489.26        17.64 o                         
   8  -5   5        340.48        365.05        27.23 o                         
 -12  -4   5         99.99        101.54        16.24 o                         
 -11  -4   5          0.16         -2.08         6.06 o                         
 -10  -4   5        107.37         96.57         9.54 o                         
  -9  -4   5        193.29        184.63        11.85 o                         
  -8  -4   5          0.14          2.80         4.57 o                         
  -7  -4   5         77.65         84.31         7.73 o                         
  -6  -4   5       1790.21       1783.39        30.03 o                         
  -5  -4   5         73.73         61.47         6.15 o                         
  -4  -4   5        454.54        424.08        13.43 o                         
  -3  -4   5        722.16        677.73        16.46 o                         
  -2  -4   5        461.78        483.20        13.48 o                         
  -1  -4   5        100.87        107.56         4.03 o                         
   0  -4   5       1628.14       1619.61        16.10 o                         
   1  -4   5          0.29          3.62         2.49 o                         
   2  -4   5        109.89        121.81         6.60 o                         
   3  -4   5        102.34         94.98         6.42 o                         
   4  -4   5         31.28         40.48         4.93 o                         
   5  -4   5         31.52         31.25         4.93 o                         
   6  -4   5          5.49          7.69         4.30 o                         
   7  -4   5        152.34        155.68         9.95 o                         
   8  -4   5          0.08         -1.81         5.20 o                         
 -12  -3   5        946.94       1036.36        44.05 o                         
 -11  -3   5        750.03        747.39        35.55 o                         
 -10  -3   5        394.90        421.14        17.78 o                         
  -9  -3   5        748.71        747.97        22.25 o                         
  -8  -3   5       1020.53       1009.68        24.47 o                         
  -7  -3   5       2109.66       2008.14        32.93 o                         
  -6  -3   5       2447.26       2570.22        35.55 o                         
  -5  -3   5        509.60        517.66        15.02 o                         
  -4  -3   5        146.83        155.37         8.28 o                         
  -3  -3   5       2297.44       2377.13        20.08 o                         
  -2  -3   5       3606.26       3474.73        35.32 o                         
  -1  -3   5       5749.59       5681.52        36.05 o                         
   0  -3   5       8354.43       8187.28        48.03 o                         
   1  -3   5       1089.82       1104.84        12.71 o                         
   2  -3   5        685.14        670.99        13.25 o                         
   3  -3   5       3443.02       3406.34        32.84 o                         
   4  -3   5        696.06        671.72        15.20 o                         
   5  -3   5       1488.77       1391.47        23.47 o                         
   6  -3   5        770.39        699.44        17.73 o                         
   7  -3   5        151.14        160.43         9.45 o                         
   8  -3   5        435.58        445.16        16.10 o                         
   9  -3   5       1333.92       1385.86        29.58 o                         
 -12  -2   5          9.51          8.28        10.95 o                         
 -11  -2   5         11.67          5.79         9.32 o                         
 -10  -2   5          4.58          6.78         7.69 o                         
  -9  -2   5        108.66        103.67         9.09 o                         
  -8  -2   5        233.83        222.22        11.81 o                         
  -7  -2   5        167.65        177.21        10.13 o                         
  -6  -2   5       2472.68       2412.86        33.97 o                         
  -5  -2   5       1081.88       1020.40        20.58 o                         
  -4  -2   5        293.21        288.39        10.54 o                         
  -3  -2   5        894.20        893.21        17.23 o                         
  -2  -2   5       1804.22       1954.58        22.25 o                         
  -1  -2   5       1312.17       1441.85        12.44 o                         
   0  -2   5        152.63        163.28         4.61 o                         
   1  -2   5          0.50          2.85         2.04 o                         
   2  -2   5         87.92         87.66         3.80 o                         
   3  -2   5        449.54        461.35        13.34 o                         
   4  -2   5        136.77        148.90         7.10 o                         
   5  -2   5        525.78        546.16        13.89 o                         
   6  -2   5         40.68         44.96         5.29 o                         
   7  -2   5        135.20        126.87         8.10 o                         
   8  -2   5        156.40        174.32        10.00 o                         
   9  -2   5        125.92        109.68         8.91 o                         
  10  -2   5         63.24         66.13        10.00 o                         
 -11  -1   5       1259.32       1281.33        48.40 o                         
 -10  -1   5       1461.74       1507.89        49.39 o                         
  -9  -1   5       2401.71       2360.62        58.21 o                         
  -8  -1   5       1184.70       1144.37        25.69 o                         
  -7  -1   5        225.41        230.81        11.31 o                         
  -6  -1   5       1340.80       1295.44        24.42 o                         
  -5  -1   5       2367.12       2344.47        31.34 o                         
  -4  -1   5       1869.63       1647.97        24.47 o                         
  -2  -1   5      12999.62      12545.63        73.00 o                         
  -1  -1   5       4215.69       4194.71        28.40 o                         
   0  -1   5      18788.71      20296.31       116.47 o                         
   1  -1   5      10638.83      11193.47        44.82 o                         
   2  -1   5       3262.69       3375.68        22.89 o                         
   3  -1   5       4570.15       4716.17        26.32 o                         
   4  -1   5        652.78        637.57        12.98 o                         
   5  -1   5       2572.12       2612.64        28.81 o                         
   6  -1   5       3716.47       3472.74        36.68 o                         
   7  -1   5        334.94        349.90        12.17 o                         
   8  -1   5        839.63        853.32        19.95 o                         
   9  -1   5        351.46        361.66        14.16 o                         
  10  -1   5        447.68        454.66        16.74 o                         
 -11   0   5        125.61        111.49        16.74 o                         
 -10   0   5         24.38         18.54         8.68 o                         
  -9   0   5          0.29          3.62         6.92 o                         
  -8   0   5          0.07          0.45         4.61 o                         
  -7   0   5        488.85        521.33        16.55 o                         
  -6   0   5        302.29        299.61        12.08 o                         
  -5   0   5        489.37        470.71        13.93 o                         
  -4   0   5        380.95        425.39        12.44 o                         
  -3   0   5         40.41         61.88         5.20 o                         
  -1   0   5        986.76       1057.76        10.22 o                         
   0   0   5       1018.03       1123.16        10.18 o                         
   1   0   5       1010.14       1039.39        10.22 o                         
   2   0   5       1011.58       1071.33        10.63 o                         
   3   0   5        237.97        236.78         5.25 o                         
   4   0   5       1009.70       1035.28        11.62 o                         
   5   0   5        574.37        513.41        11.81 o                         
   6   0   5         15.83         16.15         3.75 o                         
   7   0   5        160.78        164.19         7.01 o                         
   8   0   5          1.27         -2.62         3.84 o                         
   9   0   5         10.93         18.41         4.93 o                         
  10   0   5        141.80        135.28        11.85 o                         
  11   0   5         46.52         51.52         8.96 o                         
 -10   1   5        209.10        198.97        20.17 o                         
  -9   1   5        291.63        272.56        21.57 o                         
  -8   1   5        604.24        594.33        29.40 o                         
  -7   1   5       1148.28       1064.23        27.23 o                         
  -6   1   5       2336.03       2324.70        33.52 o                         
  -5   1   5       4062.68       4071.41        42.83 o                         
  -4   1   5       2748.41       2711.42        21.03 o                         
  -3   1   5       6445.88       6206.60        67.80 o                         
  -2   1   5      14289.20      14636.59       276.58 o                         
  -1   1   5       6275.56       6461.93        48.44 o                         
   1   1   5       7894.17       8593.63        37.95 o                         
   2   1   5       5313.27       5437.50        26.19 o                         
   3   1   5       5593.13       5648.05        33.15 o                         
   4   1   5       4341.63       4361.93        25.24 o                         
   5   1   5       4044.26       4178.92        33.74 o                         
   6   1   5       4693.93       4537.55        56.72 o                         
   7   1   5       2007.48       1974.49        25.65 o                         
   8   1   5       2819.70       2783.11        36.41 o                         
   9   1   5       2511.14       2529.91        47.81 o                         
  10   1   5       1003.34       1037.09        29.13 o                         
  11   1   5        312.18        326.16        17.78 o                         
  12   1   5         82.48         90.64        14.84 o                         
 -10   2   5          1.03         -3.12         9.09 o                         
  -9   2   5        216.31        195.58        19.31 o                         
  -8   2   5        317.23        275.09        21.12 o                         
  -7   2   5         18.32         20.58         7.64 o                         
  -6   2   5        212.37        218.64        10.81 o                         
  -5   2   5          5.98          0.90         3.84 o                         
  -4   2   5        995.49       1029.49        19.95 o                         
  -3   2   5        415.73        412.46        11.85 o                         
  -2   2   5        284.44        270.57         9.00 o                         
  -1   2   5       1910.43       1988.69        22.57 o                         
   0   2   5         18.59         16.55         1.85 o                         
   1   2   5        180.59        170.93         3.94 o                         
   2   2   5         13.10         21.98         1.94 o                         
   3   2   5       2369.51       2460.03        22.48 o                         
   4   2   5       1016.53       1076.84        11.58 o                         
   5   2   5        795.40        822.06        12.17 o                         
   6   2   5         42.96         34.15         3.21 o                         
   7   2   5        196.49        199.47         7.92 o                         
   8   2   5        383.39        380.21        11.71 o                         
   9   2   5          0.31          6.29         4.70 o                         
  10   2   5        446.74        430.68        18.45 o                         
  11   2   5        171.36        166.00        12.80 o                         
  12   2   5          0.01          6.11         6.88 o                         
  -9   3   5        829.04        892.08        41.39 o                         
  -8   3   5        762.10        735.31        35.37 o                         
  -7   3   5        433.25        442.08        26.01 o                         
  -6   3   5        939.45        947.26        35.10 o                         
  -5   3   5       2797.73       2992.17        62.42 o                         
  -4   3   5       5052.15       5323.52        83.95 o                         
  -3   3   5       3320.74       3413.81        52.29 o                         
  -2   3   5        854.41        826.63        10.86 o                         
  -1   3   5       2218.46       2301.86        25.83 o                         
   0   3   5       9568.58       9839.10        58.75 o                         
   1   3   5       5155.17       5279.33        39.26 o                         
   2   3   5      20578.91      21981.23        94.76 o                         
   3   3   5      13217.40      13716.11        63.41 o                         
   4   3   5        107.32         79.92         2.89 o                         
   5   3   5       4939.07       4984.88        37.41 o                         
   6   3   5       9388.22       9662.15        68.12 o                         
   7   3   5        931.30        895.92        12.80 o                         
   8   3   5        113.71        112.62         8.73 o                         
   9   3   5        814.27        753.81        22.25 o                         
  10   3   5        335.99        325.98        15.88 o                         
  11   3   5        973.66        967.43        28.40 o                         
  12   3   5       1190.26       1250.35        43.51 o                         
  13   3   5        428.21        424.03        29.40 o                         
  -8   4   5          2.68          2.62         8.77 o                         
  -7   4   5        241.60        187.89        18.45 o                         
  -6   4   5        713.41        603.83        29.49 o                         
  -5   4   5        213.71        233.30        18.05 o                         
  -4   4   5        327.15        322.36        12.12 o                         
  -3   4   5       1988.53       2051.51        28.90 o                         
  -2   4   5        106.41        107.29         4.75 o                         
  -1   4   5        509.56        606.49        13.89 o                         
   0   4   5        588.73        680.90        13.70 o                         
   1   4   5         52.11         72.10         3.94 o                         
   2   4   5        759.06        762.72         8.73 o                         
   3   4   5        146.85        149.58         5.56 o                         
   4   4   5       1240.87       1289.79        18.14 o                         
   5   4   5       1087.52       1151.43        16.37 o                         
   6   4   5         80.76         80.10         4.39 o                         
   7   4   5        912.86        937.94        16.60 o                         
   8   4   5        712.01        646.16        16.06 o                         
   9   4   5        454.43        421.86        16.46 o                         
  10   4   5         58.93         58.89         7.55 o                         
  11   4   5          0.43          7.46         5.70 o                         
  12   4   5          0.03          5.70         6.51 o                         
  13   4   5         17.14         13.66        10.18 o                         
  -8   5   5        793.12        750.55        39.12 o                         
  -6   5   5        477.20        496.22        28.40 o                         
  -5   5   5        796.92        808.40        33.83 o                         
  -4   5   5       1519.42       1613.46        44.60 o                         
  -3   5   5        182.93        177.89         9.36 o                         
  -2   5   5       1629.84       1574.38        25.28 o                         
  -1   5   5       3511.35       3556.46        37.32 o                         
   0   5   5       1539.13       1466.10        22.93 o                         
   1   5   5        846.57        809.89        15.20 o                         
   2   5   5       5156.79       5434.61        45.46 o                         
   3   5   5       7177.79       7344.82        34.83 o                         
   4   5   5       5081.15       5177.20        44.73 o                         
   5   5   5       4680.53       4681.75        35.78 o                         
   6   5   5       2114.72       2153.01        21.26 o                         
   7   5   5       1398.55       1428.24        18.00 o                         
   8   5   5       3228.82       3233.74        33.83 o                         
   9   5   5        940.42        926.05        18.73 o                         
  10   5   5        291.27        250.89        13.48 o                         
  11   5   5        407.23        399.61        17.96 o                         
  12   5   5       1004.93        986.70        29.44 o                         
  13   5   5        688.28        773.44        27.77 o                         
  -7   6   5          0.65          8.59         9.81 o                         
  -6   6   5         32.12         37.13        10.72 o                         
  -5   6   5         11.57         16.46         9.09 o                         
  -4   6   5          0.03          6.06         7.19 o                         
  -3   6   5        131.88        133.84        13.57 o                         
  -2   6   5         15.89         21.26         4.34 o                         
  -1   6   5        118.10        117.92         5.88 o                         
   0   6   5         17.27         33.47         4.75 o                         
   1   6   5         26.83         21.85         4.03 o                         
   2   6   5        986.82       1001.04        14.47 o                         
   3   6   5         47.57         57.35         3.89 o                         
   4   6   5        155.22        165.05         4.75 o                         
   5   6   5        210.14        215.84         7.82 o                         
   6   6   5         29.20         30.98         3.48 o                         
   7   6   5         83.13         90.82         5.20 o                         
   8   6   5         12.82         16.64         3.84 o                         
   9   6   5          1.34          1.63         3.75 o                         
  10   6   5         96.85         92.77         7.10 o                         
  11   6   5         76.40         74.09         8.77 o                         
  12   6   5          0.38         -1.18         5.97 o                         
  13   6   5          0.17          3.57         6.83 o                         
  -6   7   5        446.21        445.02        30.12 o                         
  -5   7   5        347.66        350.31        25.28 o                         
  -4   7   5        718.14        771.90        34.78 o                         
  -3   7   5        956.69        925.41        35.78 o                         
  -2   7   5        775.74        708.58        29.40 o                         
  -1   7   5       1458.65       1421.36        26.23 o                         
   0   7   5       4211.54       4176.84        67.44 o                         
   1   7   5       9910.88      10199.13       109.82 o                         
   2   7   5       4105.06       4103.84        54.05 o                         
   3   7   5       1412.45       1435.02        18.59 o                         
   4   7   5        855.36        813.02        18.18 o                         
   5   7   5       2008.84       1951.19        23.93 o                         
   6   7   5        632.24        662.40        12.62 o                         
   7   7   5        276.93        279.98         8.68 o                         
   8   7   5       1577.05       1502.55        23.66 o                         
   9   7   5        897.17        881.04        20.13 o                         
  10   7   5        735.49        743.68        18.27 o                         
  11   7   5       1736.79       1725.90        29.17 o                         
  13   7   5        418.38        485.64        31.80 o                         
  -5   8   5         41.33         58.89        13.43 o                         
  -4   8   5         87.63        107.51        15.33 o                         
  -3   8   5        221.48        233.93        19.90 o                         
  -2   8   5         42.17         34.24         9.27 o                         
  -1   8   5        369.44        384.28        22.12 o                         
   0   8   5          9.39          9.95         4.79 o                         
   1   8   5        168.68        167.76         9.63 o                         
   2   8   5         11.92          8.96         3.30 o                         
   3   8   5         36.14         33.43         4.03 o                         
   4   8   5         21.51         23.57         4.66 o                         
   5   8   5          2.94          3.75         2.99 o                         
   6   8   5        987.85        904.61        17.55 o                         
   7   8   5       1255.97       1231.26        18.45 o                         
   8   8   5         61.37         59.57         5.74 o                         
   9   8   5         56.33         57.35         7.51 o                         
  10   8   5        331.66        334.48        16.10 o                         
  11   8   5          2.10          2.13         5.61 o                         
  12   8   5        187.35        178.98        19.36 o                         
  13   8   5         41.45         50.48        13.39 o                         
  -4   9   5        429.85        413.41        29.35 o                         
  -3   9   5        675.68        728.71        36.23 o                         
  -2   9   5       1541.95       1512.55        48.98 o                         
  -1   9   5       1270.85       1269.57        42.38 o                         
   0   9   5        348.49        392.46        15.47 o                         
   1   9   5        788.45        819.89        21.48 o                         
   2   9   5       2158.69       2160.11        30.39 o                         
   3   9   5       1089.23       1057.85        23.29 o                         
   4   9   5       1491.45       1466.28        27.23 o                         
   5   9   5       3048.72       2962.14        43.69 o                         
   6   9   5       1933.30       1827.58        34.65 o                         
   7   9   5        302.89        349.36        22.16 o                         
   8   9   5       2223.25       2294.22        57.49 o                         
   9   9   5       3212.16       3185.98        50.30 o                         
  10   9   5        646.14        641.14        24.47 o                         
  11   9   5        426.87        471.66        20.35 o                         
  12   9   5        303.48        275.54        16.42 o                         
  -3  10   5         31.55         33.97        12.89 o                         
  -2  10   5         74.00         88.06        14.79 o                         
  -1  10   5         12.85         15.20         9.68 o                         
   0  10   5         76.60         73.82        12.21 o                         
   1  10   5         84.89         80.96         8.55 o                         
   2  10   5         30.06         31.34         9.05 o                         
   3  10   5          0.23         -1.63         4.61 o                         
   4  10   5       1412.08       1388.44        30.80 o                         
   5  10   5        157.11        133.07        10.49 o                         
   6  10   5        352.23        332.22        15.88 o                         
   7  10   5        109.12        109.05        14.25 o                         
   8  10   5        120.19        103.71        14.07 o                         
   9  10   5          5.99          2.62         7.82 o                         
  10  10   5        624.81        621.19        32.97 o                         
  11  10   5        107.89         98.92        15.02 o                         
  12  10   5          1.55          7.73         6.92 o                         
  -2  11   5        336.34        350.99        27.32 o                         
  -1  11   5       1178.48       1230.04        47.49 o                         
   3  11   5         11.73         14.56         5.56 o                         
   4  11   5        249.44        251.66        14.20 o                         
   5  11   5       2181.02       2130.26        40.89 o                         
   6  11   5       1657.77       1825.86        54.41 o                         
   7  11   5        766.85        738.70        35.19 o                         
   8  11   5        505.94        514.68        30.03 o                         
   9  11   5        226.22        219.19        20.85 o                         
  10  11   5        782.64        783.66        38.76 o                         
  11  11   5        801.17        785.74        39.58 o                         
   4  12   5          2.18          1.85         9.45 o                         
   5  12   5          2.09         -1.76         8.87 o                         
   6  12   5         19.53         16.69         9.63 o                         
   7  12   5          5.29          7.10         8.59 o                         
   8  12   5         18.09         28.50        10.90 o                         
   9  12   5         18.32         12.48        10.00 o                         
  10  12   5        157.97        209.51        21.98 o                         
   5  13   5        222.68        255.33        23.16 o                         
   6  13   5        280.49        281.51        24.20 o                         
   7  13   5        722.29        759.37        39.49 o                         
   8  13   5        554.53        619.07        36.37 o                         
  -7 -11   6          2.51          9.18         8.01 o                         
  -6 -11   6        494.32        571.80        23.75 o                         
  -5 -11   6        116.60        111.76        17.05 o                         
  -4 -11   6          0.23          7.37        11.58 o                         
  -8 -10   6        256.96        278.17        16.83 o                         
  -7 -10   6        285.50        299.24        17.05 o                         
  -6 -10   6        462.97        452.44        20.26 o                         
  -5 -10   6        336.57        374.33        15.11 o                         
  -4 -10   6        155.10        139.49        12.17 o                         
  -3 -10   6        112.42        108.73        11.22 o                         
  -2 -10   6        207.83        216.07        14.79 o                         
  -1 -10   6        613.98        617.67        25.01 o                         
  -9  -9   6         16.41         24.06         7.60 o                         
  -8  -9   6        177.90        170.56        12.85 o                         
  -7  -9   6         12.66         19.13         6.51 o                         
  -6  -9   6        200.98        193.68        13.12 o                         
  -5  -9   6         11.99         17.78         6.20 o                         
  -4  -9   6         55.84         46.72         6.15 o                         
  -3  -9   6         15.52          3.08         5.61 o                         
  -2  -9   6        171.49        182.14        13.16 o                         
  -1  -9   6         44.57         54.41         8.23 o                         
   0  -9   6          2.17         -6.42         5.43 o                         
   1  -9   6          0.04          1.27         6.15 o                         
 -10  -8   6        273.62        276.22        16.33 o                         
  -9  -8   6        252.78        290.29        16.15 o                         
  -8  -8   6        766.90        793.61        25.24 o                         
  -7  -8   6        684.31        742.64        23.84 o                         
  -6  -8   6         13.99         10.95         5.34 o                         
  -5  -8   6         54.80         64.77         7.96 o                         
  -4  -8   6       2141.54       2126.37        38.26 o                         
  -3  -8   6       2808.46       2740.15        35.64 o                         
  -2  -8   6       1122.80       1081.37        28.27 o                         
  -1  -8   6        523.34        456.69        19.04 o                         
   0  -8   6         42.09         44.51         7.15 o                         
   1  -8   6        129.52        129.63        11.31 o                         
   2  -8   6        573.86        561.53        22.89 o                         
   3  -8   6        241.34        267.81        16.69 o                         
 -11  -7   6          0.84         -2.04         6.74 o                         
 -10  -7   6        128.01        127.19        11.31 o                         
  -9  -7   6         67.69         76.03         9.09 o                         
  -8  -7   6        538.17        542.31        20.31 o                         
  -7  -7   6        524.42        511.10        19.13 o                         
  -6  -7   6         57.65         55.50         7.55 o                         
  -5  -7   6          1.31          3.98         4.48 o                         
  -4  -7   6         10.37          8.77         4.84 o                         
  -3  -7   6         32.60         38.72         4.98 o                         
  -2  -7   6          0.27          1.99         3.75 o                         
  -1  -7   6          0.36          0.63         4.48 o                         
   0  -7   6         35.01         32.61         6.33 o                         
   1  -7   6          0.06          1.45         4.79 o                         
   2  -7   6          5.08          2.53         5.07 o                         
   3  -7   6          1.64          4.21         5.47 o                         
   4  -7   6          0.01         -0.86         5.70 o                         
   5  -7   6         30.82         29.40        11.49 o                         
 -12  -6   6        247.09        221.67        22.62 o                         
 -11  -6   6        498.81        551.63        22.39 o                         
 -10  -6   6        556.55        540.96        21.30 o                         
  -9  -6   6        402.42        393.37        17.50 o                         
  -8  -6   6        404.53        389.66        16.74 o                         
  -7  -6   6       1732.66       1559.59        32.02 o                         
  -6  -6   6       2667.26       2681.17        41.11 o                         
  -5  -6   6        988.43        995.57        24.15 o                         
  -4  -6   6       1443.56       1439.23        28.36 o                         
  -3  -6   6       1952.91       1865.53        31.80 o                         
  -2  -6   6        175.59        170.20         8.14 o                         
  -1  -6   6        781.72        790.40        17.05 o                         
   0  -6   6       3167.50       3138.99        44.60 o                         
   1  -6   6        391.24        410.74        16.74 o                         
   2  -6   6        151.55        146.27        10.76 o                         
   3  -6   6       1327.00       1307.65        31.62 o                         
   4  -6   6       1195.22       1178.02        31.21 o                         
   5  -6   6       1275.70       1310.50        34.42 o                         
   6  -6   6        599.43        647.11        25.42 o                         
 -12  -5   6         23.82         17.32         7.87 o                         
 -11  -5   6        237.42        251.48        15.29 o                         
 -10  -5   6        200.57        198.24        13.21 o                         
  -9  -5   6         53.76         44.91         7.33 o                         
  -8  -5   6         10.21          8.01         5.11 o                         
  -7  -5   6        412.47        408.52        16.15 o                         
  -6  -5   6        673.87        637.34        19.22 o                         
  -5  -5   6          5.30          5.65         4.07 o                         
  -4  -5   6        285.26        299.88        12.62 o                         
  -3  -5   6          0.41          2.80         3.53 o                         
  -2  -5   6        273.68        264.15         9.23 o                         
  -1  -5   6        177.03        186.67         7.92 o                         
   0  -5   6        380.19        343.21        13.70 o                         
   1  -5   6       1175.52       1164.18        25.78 o                         
   2  -5   6         20.07         20.35         5.34 o                         
   3  -5   6        152.06        125.24         7.64 o                         
   4  -5   6        347.95        341.35        12.75 o                         
   5  -5   6         97.72         89.65         7.73 o                         
   6  -5   6         30.66         32.02         6.02 o                         
   7  -5   6          0.03         -0.68         5.47 o                         
 -12  -4   6        447.74        514.18        31.62 o                         
 -11  -4   6        399.25        427.11        19.40 o                         
 -10  -4   6        360.00        327.24        16.28 o                         
  -9  -4   6       1493.59       1444.30        31.98 o                         
  -8  -4   6       1681.45       1667.64        32.93 o                         
  -7  -4   6       2226.34       2227.32        36.59 o                         
  -6  -4   6       3040.89       3026.82        41.20 o                         
  -5  -4   6       1856.04       1704.78        29.22 o                         
  -4  -4   6       4322.96       4340.12        46.50 o                         
  -3  -4   6       3346.85       3324.70        39.03 o                         
  -2  -4   6       1113.32       1056.81        16.96 o                         
  -1  -4   6        426.57        407.98        13.03 o                         
   0  -4   6        478.68        497.53        10.04 o                         
   1  -4   6       2643.42       2578.63        27.14 o                         
   2  -4   6       4547.17       4771.31        40.57 o                         
   3  -4   6       1736.79       1810.71        25.74 o                         
   4  -4   6       1233.58       1176.85        21.94 o                         
   5  -4   6        989.89        933.78        20.72 o                         
   6  -4   6        490.16        515.31        16.46 o                         
   7  -4   6        296.68        290.33        13.34 o                         
   8  -4   6        702.84        662.40        17.96 o                         
 -12  -3   6        101.74         98.06        16.60 o                         
 -11  -3   6         53.25         44.60        12.39 o                         
 -10  -3   6         91.09         88.52         9.45 o                         
  -9  -3   6        100.35        111.67         9.59 o                         
  -8  -3   6          6.62          7.51         5.02 o                         
  -7  -3   6        431.83        415.98        15.69 o                         
  -6  -3   6        247.21        233.61        11.49 o                         
  -5  -3   6          1.59          4.75         3.94 o                         
  -4  -3   6          0.59         -0.77         3.53 o                         
  -3  -3   6        149.63        130.40         4.61 o                         
  -2  -3   6       2062.55       1968.88        15.69 o                         
  -1  -3   6       1191.51       1222.12        13.07 o                         
   0  -3   6        351.05        343.48         7.24 o                         
   1  -3   6          5.15         10.04         2.53 o                         
   2  -3   6        447.73        424.62        10.95 o                         
   3  -3   6        154.25        155.95         7.51 o                         
   4  -3   6        149.87        151.34         7.87 o                         
   5  -3   6         54.37         46.45         5.34 o                         
   6  -3   6         46.20         46.36         5.70 o                         
   7  -3   6        110.80        116.11         8.46 o                         
   8  -3   6         10.68         14.56         5.29 o                         
   9  -3   6          1.41          3.84         7.24 o                         
 -11  -2   6       1400.91       1455.06        51.25 o                         
 -10  -2   6        976.54        957.16        26.96 o                         
  -9  -2   6       1119.69       1100.05        27.55 o                         
  -8  -2   6       2089.06       2100.81        36.37 o                         
  -7  -2   6       1395.70       1370.62        27.82 o                         
  -6  -2   6       3680.62       3698.71        44.33 o                         
  -5  -2   6       2671.53       2732.73        35.82 o                         
  -4  -2   6        713.22        708.44        17.05 o                         
  -3  -2   6       3238.73       3199.60        24.97 o                         
  -2  -2   6        265.27        243.11         5.52 o                         
  -1  -2   6       8288.94       8732.35        39.40 o                         
   0  -2   6       9257.65       9570.74        45.91 o                         
   1  -2   6       4727.17       4974.25        34.42 o                         
   2  -2   6       8753.49       9122.10        53.19 o                         
   3  -2   6       3096.02       3125.24        30.21 o                         
   4  -2   6       1907.03       1903.47        24.83 o                         
   5  -2   6       2782.09       2806.09        33.88 o                         
   6  -2   6       1048.37       1033.69        20.76 o                         
   7  -2   6        382.15        376.18        13.48 o                         
   8  -2   6        103.49        101.23         6.92 o                         
   9  -2   6        525.02        572.84        18.63 o                         
  10  -2   6       1024.21        949.29        43.29 o                         
 -11  -1   6          1.82          5.65        10.27 o                         
 -10  -1   6          1.79          7.19         8.91 o                         
  -9  -1   6        105.65         96.93         9.18 o                         
  -8  -1   6         15.87         11.04         5.07 o                         
  -7  -1   6        747.27        721.51        20.13 o                         
  -6  -1   6          3.75          0.54         3.94 o                         
  -5  -1   6       2965.24       2992.12        37.27 o                         
  -4  -1   6         38.47         33.61         4.98 o                         
  -3  -1   6        183.42        172.19         8.32 o                         
  -2  -1   6        458.06        530.05         7.87 o                         
  -1  -1   6         54.50         60.25         3.17 o                         
   0  -1   6         79.63         90.28         3.75 o                         
   1  -1   6       1508.21       1699.21        15.79 o                         
   2  -1   6        318.17        336.65         6.78 o                         
   3  -1   6       1940.92       2135.96        17.69 o                         
   4  -1   6         39.13         41.16         4.16 o                         
   5  -1   6       1123.89       1111.31        18.95 o                         
   6  -1   6        488.17        503.73        13.84 o                         
   7  -1   6         73.60         64.86         6.06 o                         
   8  -1   6        309.31        336.65        12.98 o                         
   9  -1   6         91.30         93.49         8.01 o                         
  10  -1   6         49.28         50.30         8.96 o                         
 -10   0   6       1073.17       1165.13        45.41 o                         
  -9   0   6       1147.11       1242.93        44.19 o                         
  -8   0   6       1961.92       1924.05        34.78 o                         
  -7   0   6       1442.10       1399.07        28.04 o                         
  -6   0   6        837.27        868.33        20.90 o                         
  -5   0   6        895.05        804.42        18.95 o                         
  -4   0   6       2318.67       2309.10        30.62 o                         
  -3   0   6       7059.56       6937.02        53.82 o                         
  -2   0   6       1439.09       1398.25        15.79 o                         
  -1   0   6       1187.13       1190.42        11.26 o                         
   0   0   6      16264.50      16952.52        80.42 o                         
   1   0   6       3111.76       2976.20        20.17 o                         
   2   0   6       4558.06       4342.39        27.68 o                         
   3   0   6       1986.01       1898.18        16.01 o                         
   4   0   6        276.41        290.11         6.33 o                         
   5   0   6        669.91        667.87        14.47 o                         
   6   0   6       2118.31       2038.71        26.14 o                         
   7   0   6       4162.47       4023.19        40.21 o                         
   8   0   6        807.72        827.76        19.04 o                         
   9   0   6        813.41        842.01        20.44 o                         
  10   0   6        980.36       1020.22        30.49 o                         
  11   0   6        420.26        415.03        28.99 o                         
 -10   1   6         79.06         85.21        14.38 o                         
  -9   1   6        297.65        253.24        21.21 o                         
  -8   1   6         54.43         54.23        10.81 o                         
  -7   1   6         63.86         60.43         7.24 o                         
  -6   1   6          0.13          8.91         4.70 o                         
  -5   1   6         43.37         43.06         5.47 o                         
  -4   1   6         56.53         70.79         6.15 o                         
  -3   1   6         18.51         11.26         3.75 o                         
  -2   1   6        247.89        245.56         8.91 o                         
  -1   1   6        856.81        932.02        10.27 o                         
   0   1   6        335.05        316.79         5.65 o                         
   1   1   6       1499.89       1587.68        13.07 o                         
   2   1   6        111.77        127.64         4.03 o                         
   3   1   6       2148.24       2207.65        19.04 o                         
   4   1   6        306.26        312.99         6.60 o                         
   5   1   6        154.56        157.09         5.11 o                         
   6   1   6        114.48        104.98         6.02 o                         
   7   1   6        571.94        550.59        11.67 o                         
   8   1   6        199.61        187.66         9.00 o                         
   9   1   6          0.15          1.27         5.11 o                         
  10   1   6         44.02         45.64         7.82 o                         
  11   1   6         24.37          9.50         6.83 o                         
  12   1   6          3.98         -6.78         8.96 o                         
  -9   2   6        493.11        541.00        31.62 o                         
  -8   2   6        234.44        199.47        18.54 o                         
  -7   2   6       1549.76       1546.15        46.63 o                         
  -6   2   6       1511.71       1549.82        34.10 o                         
  -5   2   6       1800.60       1829.70        29.58 o                         
  -4   2   6       1634.11       1616.08        26.19 o                         
  -3   2   6       2061.04       2090.86        28.13 o                         
  -2   2   6       6522.67       6653.70        50.97 o                         
  -1   2   6      14975.28      14781.91       127.01 o                         
   0   2   6       6158.23       6336.41        29.49 o                         
   1   2   6        224.48        175.27         4.30 o                         
   2   2   6       3527.02       3557.77        31.07 o                         
   3   2   6       2232.91       2230.49        18.09 o                         
   4   2   6       2573.53       2561.49        23.47 o                         
   5   2   6       9903.07      10104.78       148.99 o                         
   6   2   6       1448.87       1413.72        14.70 o                         
   7   2   6        725.57        688.68        14.43 o                         
   8   2   6       2792.63       2688.76        41.48 o                         
   9   2   6        632.25        643.45        21.44 o                         
  10   2   6        662.64        677.14        23.43 o                         
  11   2   6        249.90        242.62        15.42 o                         
  12   2   6        166.39        187.30        20.53 o                         
  -9   3   6         24.99         24.74        11.08 o                         
  -8   3   6         15.19         16.33         8.87 o                         
  -7   3   6          3.46          5.52         6.78 o                         
  -6   3   6         93.32         96.93        12.62 o                         
  -5   3   6          1.47          6.24         4.61 o                         
  -4   3   6         76.32         61.38         6.33 o                         
  -3   3   6        173.44        150.98         8.23 o                         
  -2   3   6        661.97        736.62        16.06 o                         
  -1   3   6        151.20        139.31         6.88 o                         
   0   3   6        585.91        605.32         8.68 o                         
   1   3   6       2018.21       2029.12        15.02 o                         
   2   3   6         33.75         36.82         2.44 o                         
   3   3   6       1752.17       1871.63        23.43 o                         
   4   3   6       1105.14       1209.91        11.40 o                         
   5   3   6       1491.23       1624.58        16.33 o                         
   6   3   6         78.20         80.28         4.07 o                         
   7   3   6        227.17        215.93         8.19 o                         
   8   3   6          1.51          6.29         4.48 o                         
   9   3   6         87.96         83.99         8.41 o                         
  10   3   6        117.90        107.92         9.91 o                         
  11   3   6        134.82        139.72        11.85 o                         
  12   3   6          0.03         -0.50         6.69 o                         
  -8   4   6       1151.81       1178.75        47.18 o                         
  -7   4   6        490.02        472.57        28.40 o                         
  -6   4   6        434.53        412.23        24.79 o                         
  -5   4   6       1838.95       1793.16        48.13 o                         
  -4   4   6       6016.33       6002.97        56.40 o                         
  -3   4   6       4121.12       4145.59        43.78 o                         
  -2   4   6       2110.27       2172.59        29.26 o                         
  -1   4   6       1327.74       1290.83        21.03 o                         
   0   4   6         46.01         30.98         4.07 o                         
   1   4   6       1900.49       1937.80        15.60 o                         
   2   4   6       4262.01       4428.96        26.69 o                         
   3   4   6       5665.70       5767.64        43.51 o                         
   4   4   6       2671.99       2557.41        28.27 o                         
   5   4   6       3475.78       3304.80        29.40 o                         
   6   4   6       5112.60       5064.04        39.17 o                         
   7   4   6       4224.12       4296.52        33.65 o                         
   8   4   6        873.08        801.62        16.42 o                         
   9   4   6        449.25        444.66        17.23 o                         
  10   4   6        212.48        218.19        13.03 o                         
  11   4   6        116.61        126.51        10.99 o                         
  12   4   6        770.03        857.88        28.36 o                         
  -7   5   6          0.55         -0.14         8.19 o                         
  -6   5   6          0.11          2.53         6.88 o                         
  -5   5   6        328.35        337.06        22.43 o                         
  -4   5   6          0.91          1.49         6.78 o                         
  -3   5   6        206.90        211.23        10.45 o                         
  -2   5   6        467.39        451.22        14.07 o                         
  -1   5   6         14.27          9.32         2.76 o                         
   0   5   6         45.59         39.98         4.66 o                         
   1   5   6       1530.53       1511.19        24.88 o                         
   2   5   6          0.12          2.22         2.04 o                         
   3   5   6          0.70          2.04         1.76 o                         
   4   5   6        210.10        192.09         7.01 o                         
   5   5   6       3390.79       3496.53        31.07 o                         
   6   5   6          4.03          5.83         3.08 o                         
   7   5   6         75.15         74.36         4.84 o                         
   8   5   6        169.18        162.51         7.96 o                         
   9   5   6        603.08        565.79        14.88 o                         
  10   5   6        229.90        219.91        12.98 o                         
  11   5   6         30.42         27.45         6.38 o                         
  12   5   6        114.94        102.90        10.67 o                         
  13   5   6         27.50         30.08         8.82 o                         
  -7   6   6       1088.30       1105.97        47.27 o                         
  -6   6   6       1255.76       1293.45        48.22 o                         
  -5   6   6        649.42        660.63        32.66 o                         
  -4   6   6       1914.86       1958.93        52.65 o                         
  -3   6   6       1788.01       1839.38        31.03 o                         
  -2   6   6        126.04        118.28         8.14 o                         
  -1   6   6       2045.10       1999.32        29.94 o                         
   0   6   6       3937.66       3978.42        41.34 o                         
   1   6   6       1372.44       1297.93        21.48 o                         
   2   6   6       5820.84       5896.77        38.90 o                         
   3   6   6       4607.33       4683.06        48.44 o                         
   4   6   6       8163.52       8047.52        50.34 o                         
   5   6   6       5319.24       5197.69        48.26 o                         
   6   6   6        883.40        904.06        16.51 o                         
   7   6   6        512.40        510.42        11.44 o                         
   8   6   6        718.01        731.19        16.37 o                         
   9   6   6       1203.39       1132.70        21.35 o                         
  10   6   6       1794.64       1752.40        27.91 o                         
  11   6   6        411.09        446.60        19.09 o                         
  12   6   6        254.11        254.15        15.56 o                         
  13   6   6        501.97        527.48        23.16 o                         
  -6   7   6          0.91          5.16         9.45 o                         
  -5   7   6        191.98        195.94        19.90 o                         
  -4   7   6         31.19         26.19        10.13 o                         
  -3   7   6          1.44          7.87         7.37 o                         
  -2   7   6         31.50         32.16         5.79 o                         
  -1   7   6        211.48        211.77        10.67 o                         
   0   7   6        466.74        443.35        14.34 o                         
   1   7   6         48.22         52.69         5.74 o                         
   2   7   6        672.17        650.96        12.94 o                         
   3   7   6       2199.49       2272.69        31.71 o                         
   4   7   6          4.25          2.17         3.62 o                         
   5   7   6       1128.04       1129.67        18.45 o                         
   6   7   6       1218.53       1195.57        23.11 o                         
   7   7   6         12.87         10.86         3.17 o                         
   8   7   6          6.38          3.35         3.57 o                         
   9   7   6        182.34        152.20         8.50 o                         
  10   7   6          1.63          0.09         4.12 o                         
  11   7   6          0.40          4.61         5.34 o                         
  12   7   6          5.18         -0.41         5.97 o                         
  13   7   6          5.84         17.41         7.64 o                         
  -5   8   6        904.86       1027.09        45.23 o                         
  -4   8   6        316.02        345.24        25.06 o                         
  -3   8   6        409.49        428.65        26.37 o                         
  -2   8   6        297.95        305.35        21.17 o                         
  -1   8   6        179.28        179.88        10.63 o                         
   0   8   6       1573.79       1634.90        29.44 o                         
   1   8   6       4906.34       4944.85        51.25 o                         
   2   8   6       3477.10       3357.49        41.75 o                         
   3   8   6        158.48        169.75         9.54 o                         
   4   8   6        771.43        766.43        19.22 o                         
   5   8   6       4063.91       3832.37        44.42 o                         
   6   8   6        281.23        273.82        10.04 o                         
   7   8   6        731.26        786.87        15.02 o                         
   8   8   6       1706.19       1718.26        26.28 o                         
   9   8   6        386.16        387.13        13.16 o                         
  10   8   6        708.57        742.09        20.17 o                         
  11   8   6       1590.58       1611.11        36.00 o                         
  12   8   6       1029.68       1059.52        44.51 o                         
  -4   9   6         83.54         79.24        14.88 o                         
  -3   9   6          1.42          6.38         9.54 o                         
  -2   9   6         82.26         95.84        14.20 o                         
  -1   9   6          5.40          3.39         7.19 o                         
   0   9   6        443.91        434.80        16.33 o                         
   1   9   6        224.67        211.99        16.42 o                         
   2   9   6         17.33         10.99         4.52 o                         
   3   9   6         29.44         35.82         5.56 o                         
   4   9   6         31.38         26.19         5.38 o                         
   5   9   6         64.53         62.51         6.88 o                         
   6   9   6         19.05         17.87         4.30 o                         
   7   9   6        157.30        149.40        10.90 o                         
   8   9   6         41.37         38.45         6.51 o                         
   9   9   6        116.21        120.58        10.31 o                         
  10   9   6         44.41         43.01         7.64 o                         
  11   9   6        110.37        117.73        11.13 o                         
  12   9   6         14.29         12.26         6.65 o                         
  -3  10   6        153.16        154.51        19.27 o                         
  -2  10   6       1437.65       1528.92        52.15 o                         
  -1  10   6       1359.37       1379.30        46.90 o                         
   1  10   6        638.55        680.99        21.08 o                         
   2  10   6        689.83        696.10        20.90 o                         
   3  10   6        413.57        432.18        24.56 o                         
   4  10   6        570.14        574.11        28.50 o                         
   5  10   6       1210.48       1232.30        29.67 o                         
   6  10   6        278.75        257.99        14.20 o                         
   7  10   6        407.64        419.60        18.00 o                         
   8  10   6       1319.85       1298.56        45.23 o                         
   9  10   6       1434.45       1422.72        48.44 o                         
  10  10   6        770.34        777.10        36.91 o                         
  11  10   6         81.64         71.46         9.45 o                         
  12  10   6         24.29         24.88         7.64 o                         
  -2  11   6         32.88         36.86        12.66 o                         
   2  11   6          4.73         12.26         4.98 o                         
   3  11   6         17.93         21.76         6.20 o                         
   4  11   6        116.13        120.86        10.54 o                         
   5  11   6        263.60        252.39        14.65 o                         
   6  11   6          0.25          0.72         5.02 o                         
   7  11   6        364.28        348.68        24.70 o                         
   8  11   6        300.73        329.37        24.51 o                         
   9  11   6        126.58        125.15        16.42 o                         
  10  11   6         62.96         49.39        12.03 o                         
  11  11   6        233.17        232.17        22.52 o                         
   3  12   6        342.45        352.39        17.55 o                         
   4  12   6        100.81        115.07        10.81 o                         
   5  12   6        259.52        299.42        16.60 o                         
   6  12   6       1516.01       1534.08        52.56 o                         
   7  12   6        733.41        821.52        39.31 o                         
   8  12   6        313.61        307.34        24.97 o                         
   9  12   6        236.94        240.99        23.25 o                         
  10  12   6        328.30        366.32        28.09 o                         
   4  13   6         62.33         56.45        13.70 o                         
   5  13   6        320.49        357.86        27.27 o                         
   6  13   6        173.28        174.50        20.31 o                         
   7  13   6         10.58          5.07        11.13 o                         
   8  13   6         34.54         45.37        13.30 o                         
  -8 -10   7          3.68          6.42         7.28 o                         
  -7 -10   7         12.26         15.65         7.64 o                         
  -6 -10   7          7.00         12.30         5.56 o                         
  -5 -10   7         64.59         55.90         9.09 o                         
  -4 -10   7          8.48          8.91         6.83 o                         
  -3 -10   7         49.11         50.25         9.05 o                         
  -2 -10   7          0.01         -0.95         9.91 o                         
  -9  -9   7        969.57       1036.91        31.66 o                         
  -8  -9   7        332.15        348.50        18.36 o                         
  -7  -9   7        275.45        292.05        16.51 o                         
  -6  -9   7         98.42        101.00        10.36 o                         
  -5  -9   7        269.74        260.07        12.39 o                         
  -4  -9   7        644.75        599.44        22.66 o                         
  -3  -9   7        281.40        265.82        15.65 o                         
  -2  -9   7        217.30        218.06        14.61 o                         
  -1  -9   7        387.23        353.34        18.41 o                         
   0  -9   7        656.63        665.84        25.60 o                         
 -10  -8   7         68.63         69.47        10.27 o                         
  -9  -8   7          0.61          2.49         6.38 o                         
  -8  -8   7         21.87         23.97         6.97 o                         
  -7  -8   7          9.63         10.00         5.88 o                         
  -6  -8   7          0.02          0.63         5.07 o                         
  -5  -8   7          0.36          0.00         5.02 o                         
  -4  -8   7         65.85         57.35         6.29 o                         
  -3  -8   7         91.63         80.96         8.96 o                         
  -2  -8   7         83.84         89.65         9.41 o                         
  -1  -8   7        708.96        653.62        23.02 o                         
   0  -8   7         21.75         24.29         6.69 o                         
   1  -8   7         89.60         79.33         9.68 o                         
   2  -8   7         67.67         82.23        10.22 o                         
 -11  -7   7        443.07        457.73        29.13 o                         
 -10  -7   7        145.38        129.09        11.99 o                         
  -9  -7   7        236.20        261.84        15.38 o                         
  -8  -7   7        645.66        698.18        23.70 o                         
  -7  -7   7       1435.84       1433.26        32.84 o                         
  -6  -7   7         91.67         80.51         8.87 o                         
  -5  -7   7          9.54          0.14         4.48 o                         
  -4  -7   7       1757.30       1659.91        27.00 o                         
  -3  -7   7       1686.20       1728.16        32.61 o                         
  -2  -7   7        990.49       1043.01        26.78 o                         
  -1  -7   7       2439.00       2383.69        41.52 o                         
   0  -7   7        617.85        624.95        21.85 o                         
   1  -7   7          0.96          0.14         4.88 o                         
   2  -7   7        481.91        493.69        20.72 o                         
   3  -7   7        550.32        581.98        23.20 o                         
   4  -7   7        198.48        185.90        14.38 o                         
 -11  -6   7         84.23         99.14        11.17 o                         
 -10  -6   7          0.77          1.04         5.88 o                         
  -9  -6   7          8.24         10.27         5.88 o                         
  -8  -6   7         23.74         22.03         6.02 o                         
  -7  -6   7         25.90         31.12         6.33 o                         
  -6  -6   7        106.31        104.30         9.18 o                         
  -5  -6   7          0.92          2.94         4.48 o                         
  -4  -6   7       1134.00       1056.04        27.32 o                         
  -3  -6   7        156.72        157.58         8.28 o                         
  -2  -6   7         38.27         29.35         4.57 o                         
  -1  -6   7          9.10         11.90         4.93 o                         
   0  -6   7          5.46         11.13         4.98 o                         
   1  -6   7         15.24         19.54         5.61 o                         
   2  -6   7         49.89         40.98         7.01 o                         
   3  -6   7          9.77          8.19         5.16 o                         
   4  -6   7         53.44         36.37         7.46 o                         
   5  -6   7         18.72         20.90         7.19 o                         
 -11  -5   7        777.97        793.48        27.00 o                         
 -10  -5   7       1052.70       1072.68        30.12 o                         
  -9  -5   7        183.73        165.32        12.17 o                         
  -8  -5   7         67.41         71.42         8.28 o                         
  -7  -5   7        948.76        916.19        24.65 o                         
  -6  -5   7       2079.30       1924.60        34.65 o                         
  -5  -5   7       2325.98       2274.82        36.68 o                         
  -4  -5   7       5068.95       5071.91        54.77 o                         
  -3  -5   7       3349.31       3142.61        44.82 o                         
  -2  -5   7          6.26          8.37         3.53 o                         
  -1  -5   7          2.08          2.08         3.35 o                         
   0  -5   7       1130.96       1189.47        26.10 o                         
   1  -5   7       2240.26       2166.94        36.59 o                         
   2  -5   7        235.48        236.46        12.89 o                         
   3  -5   7        482.05        486.50        18.73 o                         
   4  -5   7       1037.34       1023.11        28.09 o                         
   5  -5   7        821.43        847.57        26.69 o                         
   6  -5   7        748.10        800.85        27.27 o                         
   7  -5   7        610.62        575.42        24.29 o                         
 -11  -4   7          0.34          0.95         6.65 o                         
 -10  -4   7         18.73         18.18         6.47 o                         
  -9  -4   7         89.16         88.88         9.18 o                         
  -8  -4   7        355.20        333.85        15.56 o                         
  -7  -4   7        664.87        641.00        20.31 o                         
  -6  -4   7       1216.79       1113.89        25.60 o                         
  -5  -4   7          0.15          0.18         4.16 o                         
  -4  -4   7        104.62        102.18         8.01 o                         
  -3  -4   7        415.54        428.60        11.58 o                         
  -2  -4   7         10.34         14.16         3.44 o                         
  -1  -4   7         23.50         20.13         3.48 o                         
   0  -4   7        173.86        169.57         7.42 o                         
   1  -4   7       1592.62       1676.87        22.30 o                         
   2  -4   7        114.93        111.22         6.78 o                         
   3  -4   7        943.85        905.65        18.59 o                         
   4  -4   7        543.21        528.65        15.20 o                         
   5  -4   7         14.33         14.25         4.57 o                         
   6  -4   7          4.78          2.85         4.52 o                         
   7  -4   7         16.47         24.06         5.97 o                         
   8  -4   7         15.44         15.69         6.20 o                         
 -11  -3   7        140.60        144.87        12.71 o                         
 -10  -3   7        183.99        186.03        13.12 o                         
  -9  -3   7        487.44        475.60        19.04 o                         
  -8  -3   7        887.66        911.62        24.92 o                         
  -7  -3   7       1280.08       1294.99        28.27 o                         
  -6  -3   7       2011.89       1973.54        33.52 o                         
  -5  -3   7       1265.74       1217.78        25.10 o                         
  -4  -3   7       1656.06       1527.79        26.91 o                         
  -3  -3   7       1901.28       1732.14        27.73 o                         
  -2  -3   7       1915.33       2064.77        20.85 o                         
  -1  -3   7        720.93        730.65        10.49 o                         
   0  -3   7        117.99        108.42         4.61 o                         
   1  -3   7       1216.12       1236.28        14.88 o                         
   2  -3   7       2919.47       2870.63        29.76 o                         
   3  -3   7       1119.52       1136.10        19.63 o                         
   4  -3   7       1573.60       1594.51        26.96 o                         
   5  -3   7       1471.68       1439.50        24.92 o                         
   6  -3   7        833.65        830.97        20.08 o                         
   7  -3   7        416.87        426.52        16.15 o                         
   8  -3   7        475.95        481.93        17.28 o                         
   9  -3   7        358.10        384.68        19.95 o                         
 -11  -2   7         97.31        122.21        17.82 o                         
 -10  -2   7          3.33          7.19         6.38 o                         
  -9  -2   7         30.97         24.42         6.47 o                         
  -8  -2   7        270.76        286.17        14.25 o                         
  -7  -2   7        524.02        484.51        17.37 o                         
  -6  -2   7         21.88         25.65         5.47 o                         
  -5  -2   7         11.44          8.73         4.43 o                         
  -4  -2   7        290.63        251.66        10.86 o                         
  -3  -2   7        130.14        115.97         5.16 o                         
  -1  -2   7        326.23        361.80         7.28 o                         
   0  -2   7        223.55        243.79         6.24 o                         
   1  -2   7       1193.14       1221.22        13.98 o                         
   2  -2   7       1776.34       1785.24        17.37 o                         
   3  -2   7        384.82        395.49        10.99 o                         
   4  -2   7         48.13         46.63         5.02 o                         
   5  -2   7         57.26         44.69         5.29 o                         
   6  -2   7         27.11         40.89         5.43 o                         
   7  -2   7         42.89         38.94         5.56 o                         
   8  -2   7          5.40          5.02         4.57 o                         
   9  -2   7          0.06          2.17         5.25 o                         
 -11  -1   7        443.78        447.60        30.21 o                         
 -10  -1   7        898.86        926.63        40.30 o                         
  -9  -1   7        809.99        857.66        25.19 o                         
  -8  -1   7       1421.54       1428.28        30.80 o                         
  -7  -1   7       3283.54       3241.48        44.87 o                         
  -6  -1   7       1999.89       1976.02        32.88 o                         
  -5  -1   7       4427.75       4483.19        50.52 o                         
  -4  -1   7       1681.84       1648.19        26.91 o                         
  -3  -1   7       1674.56       1967.97        23.52 o                         
  -2  -1   7          2.75          9.14         2.13 o                         
  -1  -1   7       9480.76       9802.96        52.60 o                         
   0  -1   7       7715.60       7945.53        40.07 o                         
   1  -1   7       2173.33       2116.37        19.49 o                         
   2  -1   7       1564.03       1541.41        15.38 o                         
   3  -1   7       2302.36       2337.19        19.54 o                         
   4  -1   7        729.26        724.09        14.75 o                         
   5  -1   7       1104.38       1068.88        19.09 o                         
   6  -1   7       2788.81       2740.64        33.06 o                         
   7  -1   7        144.55        143.02         8.50 o                         
   8  -1   7         24.64         24.61         5.16 o                         
   9  -1   7        399.10        437.29        20.08 o                         
  10  -1   7        544.01        584.01        24.42 o                         
 -10   0   7          6.33          5.97         9.45 o                         
  -9   0   7         15.27         17.87         8.87 o                         
  -8   0   7        134.45        111.54         9.54 o                         
  -7   0   7        244.97        288.39        13.52 o                         
  -6   0   7        287.86        278.94        12.66 o                         
  -5   0   7          0.15          0.95         3.48 o                         
  -4   0   7        309.72        260.03        10.86 o                         
  -3   0   7        923.79        951.47        12.08 o                         
  -2   0   7         31.00         34.06         3.30 o                         
  -1   0   7        262.42        204.49         5.20 o                         
   0   0   7        554.08        542.49         8.32 o                         
   1   0   7         37.95         43.65         3.12 o                         
   2   0   7         59.14         69.93         3.57 o                         
   3   0   7          2.83          4.88         2.17 o                         
   4   0   7        498.40        534.49        11.90 o                         
   5   0   7         31.96         28.59         3.89 o                         
   6   0   7          1.26          2.89         3.48 o                         
   7   0   7          6.85          9.05         3.84 o                         
   8   0   7         14.48         18.95         4.61 o                         
   9   0   7        164.22        166.27        12.57 o                         
  10   0   7         55.53         56.81         9.27 o                         
  11   0   7         10.66         11.44        10.27 o                         
 -10   1   7        432.18        472.39        30.94 o                         
  -9   1   7       1000.49       1079.60        43.29 o                         
  -8   1   7       1690.69       1689.40        51.07 o                         
  -7   1   7       1378.50       1367.18        29.04 o                         
  -6   1   7        221.57        216.97        11.44 o                         
  -5   1   7         42.50         66.53         6.69 o                         
  -4   1   7       4863.42       4843.72        48.26 o                         
  -3   1   7       5860.00       5858.82        51.07 o                         
  -2   1   7       4533.33       4682.70        42.83 o                         
  -1   1   7       4267.19       4126.95        28.45 o                         
   0   1   7       2917.30       2801.39        20.53 o                         
   1   1   7       3755.93       3743.81        23.11 o                         
   2   1   7        513.32        431.63         7.46 o                         
   3   1   7       5630.41       5853.12        38.76 o                         
   4   1   7       5597.19       5821.92        32.52 o                         
   5   1   7         25.82         32.34         3.66 o                         
   6   1   7        496.81        484.55        12.26 o                         
   7   1   7       6028.75       5681.02        69.47 o                         
   8   1   7       1290.40       1276.85        29.81 o                         
   9   1   7       1190.92       1165.13        30.26 o                         
  10   1   7       1333.80       1333.75        34.38 o                         
  11   1   7        388.95        443.17        21.30 o                         
  -9   2   7          0.13          1.81         8.28 o                         
  -8   2   7        214.14        219.32        19.68 o                         
  -7   2   7         16.65          0.95         6.74 o                         
  -6   2   7        869.48        862.32        22.16 o                         
  -5   2   7         70.15         68.57         7.06 o                         
  -4   2   7        796.76        822.69        19.40 o                         
  -3   2   7        256.61        218.51         9.72 o                         
  -2   2   7        219.10        184.45         8.50 o                         
  -1   2   7        345.50        347.10        10.49 o                         
   0   2   7          7.64         11.40         2.08 o                         
   1   2   7       3203.76       3454.33        27.95 o                         
   2   2   7        221.96        221.45         5.25 o                         
   3   2   7       2496.84       2678.90        22.12 o                         
   4   2   7         76.13         78.20         3.84 o                         
   5   2   7        110.10        112.71         4.57 o                         
   6   2   7         31.45         22.98         3.62 o                         
   7   2   7         39.10         26.19         5.52 o                         
   8   2   7         25.81         21.12         5.79 o                         
   9   2   7          0.09          0.50         4.52 o                         
  10   2   7          1.97          4.30         5.38 o                         
  11   2   7         33.33         30.26         7.55 o                         
  12   2   7          4.94         12.57        10.72 o                         
  -9   3   7        873.09        901.17        42.56 o                         
  -8   3   7        603.99        562.26        31.84 o                         
  -7   3   7        512.97        486.45        27.95 o                         
  -6   3   7        494.30        516.26        17.64 o                         
  -5   3   7        980.53        971.19        22.75 o                         
  -4   3   7       2913.89       2923.15        38.13 o                         
  -3   3   7       4465.18       4688.71        46.86 o                         
  -2   3   7       3172.64       3030.43        34.87 o                         
  -1   3   7       3677.23       3754.62        36.95 o                         
   0   3   7       5547.04       5828.02        31.16 o                         
   1   3   7       2603.85       2512.23        19.36 o                         
   2   3   7        469.69        446.38         7.10 o                         
   3   3   7       1012.16       1009.00        11.53 o                         
   4   3   7       6648.10       6827.02        33.88 o                         
   5   3   7       2514.31       2490.34        31.34 o                         
   6   3   7       3330.82       3432.26        58.44 o                         
   7   3   7       1083.27       1083.04        16.64 o                         
   8   3   7        620.77        615.31        19.72 o                         
   9   3   7       2108.15       1960.74        37.36 o                         
  10   3   7       1350.00       1208.37        31.07 o                         
  11   3   7        298.69        296.44        16.92 o                         
  12   3   7        448.16        432.94        21.17 o                         
  -8   4   7          2.01          0.23         8.73 o                         
  -7   4   7        119.67        132.48        16.37 o                         
  -6   4   7        165.87        168.89        16.64 o                         
  -5   4   7        167.42        162.69        10.22 o                         
  -4   4   7          0.91          2.80         4.25 o                         
  -3   4   7         39.27         35.10         5.38 o                         
  -2   4   7        718.09        730.02        17.41 o                         
  -1   4   7         93.23         97.97         6.51 o                         
   0   4   7       2803.57       2970.10        31.75 o                         
   1   4   7        394.11        436.43         7.51 o                         
   2   4   7        130.28        129.77         4.21 o                         
   3   4   7        367.31        366.37         5.88 o                         
   4   4   7        705.14        716.99        13.03 o                         
   5   4   7         17.77         18.86         3.39 o                         
   6   4   7         24.87         20.49         3.75 o                         
   7   4   7        511.75        482.38        10.18 o                         
   8   4   7          5.62          5.34         3.66 o                         
   9   4   7          4.74          4.98         4.88 o                         
  10   4   7          2.76          4.61         4.75 o                         
  11   4   7        104.94        106.52        10.49 o                         
  12   4   7        183.25        197.25        14.65 o                         
  -7   5   7        703.52        704.33        36.46 o                         
  -6   5   7        484.32        449.36        27.59 o                         
  -5   5   7       1908.94       1950.92        53.46 o                         
  -4   5   7       3964.12       4053.00        60.79 o                         
  -3   5   7       1569.50       1579.04        28.27 o                         
  -2   5   7       1465.88       1471.12        25.96 o                         
  -1   5   7       2208.50       2306.57        35.01 o                         
   0   5   7         45.70         54.59         5.11 o                         
   1   5   7       1587.92       1526.39        18.45 o                         
   2   5   7       4544.20       4720.60        48.98 o                         
   3   5   7       1338.87       1339.09        17.78 o                         
   4   5   7       2043.88       1999.36        22.71 o                         
   5   5   7       2600.44       2596.90        27.14 o                         
   6   5   7       3212.98       3090.64        31.12 o                         
   7   5   7       5724.56       5557.54        63.32 o                         
   8   5   7       2580.78       2562.89        28.90 o                         
   9   5   7       1729.44       1582.66        32.48 o                         
  10   5   7        571.86        479.03        19.04 o                         
  11   5   7          2.31          2.08         5.20 o                         
  12   5   7        253.85        252.25        15.97 o                         
  -7   6   7          2.87          7.19         9.95 o                         
  -6   6   7         61.33         72.19        13.61 o                         
  -5   6   7        307.12        310.64        22.84 o                         
  -4   6   7        468.15        510.70        27.32 o                         
  -3   6   7        152.86        153.78        10.04 o                         
  -2   6   7         18.31         21.12         5.11 o                         
  -1   6   7         36.59         32.11         5.34 o                         
   0   6   7         13.19         11.26         4.16 o                         
   1   6   7        225.24        218.28         7.73 o                         
   2   6   7        160.66        152.02         6.11 o                         
   3   6   7         13.65          6.15         3.03 o                         
   4   6   7          3.67          4.43         2.94 o                         
   5   6   7        737.93        796.64        15.29 o                         
   6   6   7        501.87        452.94        12.03 o                         
   7   6   7       1150.04       1122.12        19.68 o                         
   8   6   7        177.84        179.47         7.46 o                         
   9   6   7        532.09        540.82        15.06 o                         
  10   6   7          0.26          2.76         4.57 o                         
  11   6   7         48.67         51.16         7.87 o                         
  12   6   7          0.32          3.94         6.02 o                         
  13   6   7         98.47         93.31        16.28 o                         
  -6   7   7       1227.51       1196.75        48.98 o                         
  -5   7   7       1096.99       1033.60        43.01 o                         
  -4   7   7        806.75        852.91        37.00 o                         
  -3   7   7        135.85        148.40        15.47 o                         
  -2   7   7        202.08        213.44        11.35 o                         
  -1   7   7       1278.10       1284.32        25.83 o                         
   0   7   7       2379.40       2425.30        34.38 o                         
   1   7   7       1016.05       1004.79        23.02 o                         
   2   7   7        867.75        897.01        20.53 o                         
   3   7   7       1676.00       1549.46        26.82 o                         
   4   7   7       3265.89       3148.58        31.34 o                         
   5   7   7       1738.07       1676.83        23.02 o                         
   6   7   7       1321.62       1285.27        20.76 o                         
   7   7   7        404.48        363.02         9.05 o                         
   8   7   7         18.97         13.21         3.48 o                         
   9   7   7        670.85        703.33        17.41 o                         
  10   7   7       1118.62       1150.43        23.20 o                         
  11   7   7        692.69        671.63        23.43 o                         
  12   7   7        384.58        388.48        19.09 o                         
  13   7   7        727.36        770.82        38.90 o                         
  -5   8   7        124.64        123.98        17.87 o                         
  -4   8   7          4.68         -8.55         9.05 o                         
  -3   8   7         24.32         27.14        10.04 o                         
  -2   8   7        206.45        193.72        17.28 o                         
  -1   8   7          5.41          5.93         4.84 o                         
   0   8   7          2.66          1.49         4.12 o                         
   1   8   7        415.05        430.28        12.17 o                         
   2   8   7          4.61          6.33         4.39 o                         
   3   8   7       2097.75       2051.47        32.61 o                         
   4   8   7       1439.82       1422.40        26.96 o                         
   5   8   7        218.25        223.21        11.13 o                         
   6   8   7        397.98        390.70        12.03 o                         
   7   8   7        165.52        154.55         7.15 o                         
   8   8   7         11.95         10.45         3.53 o                         
   9   8   7          9.61          8.46         4.25 o                         
  10   8   7          2.20          1.67         4.16 o                         
  11   8   7         65.66         70.24         7.24 o                         
  12   8   7          5.92         12.26         9.86 o                         
  -4   9   7        412.69        383.60        28.77 o                         
  -3   9   7        703.60        738.07        36.64 o                         
  -2   9   7        242.79        252.07        21.12 o                         
  -1   9   7        436.04        449.50        25.37 o                         
   0   9   7        688.73        688.63        20.63 o                         
   1   9   7       1285.34       1272.78        27.82 o                         
   2   9   7       1352.63       1312.90        27.77 o                         
   3   9   7       1173.85       1147.22        25.46 o                         
   4   9   7       1070.34       1122.21        25.10 o                         
   5   9   7       1262.16       1202.58        26.05 o                         
   6   9   7       2105.69       2006.10        45.32 o                         
   7   9   7        732.52        781.67        15.79 o                         
   8   9   7        561.06        617.85        14.47 o                         
   9   9   7       1028.24       1017.95        27.73 o                         
  10   9   7        436.05        417.20        18.50 o                         
  11   9   7        396.42        416.48        19.36 o                         
  12   9   7        986.21       1027.91        30.80 o                         
  -3  10   7          0.58          0.23        11.99 o                         
  -2  10   7          0.13         -2.71         9.68 o                         
   1  10   7        175.85        218.87        12.75 o                         
   2  10   7         87.16         70.70         7.87 o                         
   3  10   7         64.70         51.56         6.88 o                         
   4  10   7         32.05         34.28         6.15 o                         
   5  10   7        373.80        391.06        24.20 o                         
   6  10   7          2.46          0.77         4.66 o                         
   7  10   7         32.05         27.95         6.51 o                         
   8  10   7         81.41         77.66         9.09 o                         
   9  10   7          0.53          1.04         7.96 o                         
  10  10   7         50.56         44.60         7.78 o                         
  11  10   7         32.29         34.60         8.01 o                         
  12  10   7          1.86         -3.84         9.32 o                         
   2  11   7        295.89        304.63        22.21 o                         
   3  11   7        243.68        257.00        20.63 o                         
   4  11   7        516.53        559.05        29.99 o                         
   5  11   7        662.71        658.06        23.25 o                         
   6  11   7        127.61        116.97        10.81 o                         
   7  11   7         49.90         57.22         8.28 o                         
   8  11   7        432.61        479.80        29.35 o                         
   9  11   7       1590.22       1611.51        54.14 o                         
  10  11   7       1721.36       1735.08        57.40 o                         
  11  11   7        916.59        983.17        44.24 o                         
   3  12   7          2.64         -0.72         5.79 o                         
   4  12   7        118.95        118.73        11.26 o                         
   5  12   7         90.52         93.54        10.31 o                         
   6  12   7          0.18         -3.75         5.38 o                         
   7  12   7          3.63         12.08         9.27 o                         
   8  12   7          0.11         -0.68         8.59 o                         
   9  12   7         63.72         51.97        12.98 o                         
  10  12   7          8.51          8.82        11.17 o                         
   4  13   7        473.58        487.58        21.89 o                         
   5  13   7          0.96          4.57         6.78 o                         
   6  13   7        656.86        707.54        38.17 o                         
   7  13   7       2187.12       2506.89        71.92 o                         
  -7 -10   8       1489.45       1746.07        60.52 o                         
  -6 -10   8        935.75        927.63        24.65 o                         
  -5 -10   8        109.57        122.66        17.37 o                         
  -9  -9   8         28.17         41.88        14.07 o                         
  -8  -9   8        119.32        123.34        12.26 o                         
  -7  -9   8         46.69         52.42         8.96 o                         
  -6  -9   8          3.77          3.66         5.38 o                         
  -5  -9   8         13.85         23.02         5.79 o                         
  -4  -9   8         19.77         19.95         6.88 o                         
  -3  -9   8         23.81         30.98         7.10 o                         
  -2  -9   8         28.59         33.11         8.05 o                         
  -1  -9   8         12.50         13.66         6.78 o                         
 -10  -8   8        506.66        531.73        31.98 o                         
  -9  -8   8       1022.05       1186.48        33.70 o                         
  -8  -8   8        329.80        347.37        18.36 o                         
  -7  -8   8         82.81         71.01         9.23 o                         
  -6  -8   8         99.50        114.57        10.67 o                         
  -5  -8   8        137.99        128.73         8.87 o                         
  -4  -8   8        580.16        606.86        17.82 o                         
  -3  -8   8        646.53        672.12        23.25 o                         
  -2  -8   8        603.38        616.67        22.75 o                         
  -1  -8   8        374.43        393.14        18.77 o                         
   0  -8   8        318.10        296.94        16.74 o                         
   1  -8   8       1612.46       1592.43        38.99 o                         
 -10  -7   8        145.85        140.26        12.80 o                         
  -9  -7   8         11.72         18.50         7.33 o                         
  -8  -7   8        210.68        242.84        15.06 o                         
  -7  -7   8          1.52         -1.94         5.52 o                         
  -6  -7   8          7.44          5.16         5.47 o                         
  -5  -7   8          6.28          8.91         5.34 o                         
  -4  -7   8         68.72         61.60         6.29 o                         
  -3  -7   8        189.00        174.45         9.54 o                         
  -2  -7   8         36.87         31.71         6.47 o                         
  -1  -7   8        455.97        411.69        17.91 o                         
   0  -7   8        301.48        305.40        16.06 o                         
   1  -7   8         23.12         18.73         6.11 o                         
   2  -7   8         14.96          6.38         6.02 o                         
   3  -7   8          1.08         -4.88         5.61 o                         
 -11  -6   8        728.40        758.47        38.08 o                         
 -10  -6   8        599.18        622.96        24.15 o                         
  -9  -6   8        116.29        109.59        10.67 o                         
  -8  -6   8        484.02        480.71        19.90 o                         
  -7  -6   8        566.55        544.35        20.40 o                         
  -6  -6   8        534.51        502.92        19.13 o                         
  -5  -6   8        955.04        961.15        25.46 o                         
  -4  -6   8       1031.54       1000.72        20.49 o                         
  -3  -6   8        842.09        836.49        18.63 o                         
  -2  -6   8       1205.81       1210.86        22.25 o                         
  -1  -6   8       1928.21       1957.21        36.27 o                         
   0  -6   8        964.00        829.75        24.02 o                         
   1  -6   8        113.25         98.20         9.50 o                         
   2  -6   8        559.23        584.87        21.57 o                         
   3  -6   8        552.21        547.51        21.76 o                         
   4  -6   8        311.82        332.35        17.87 o                         
   5  -6   8        417.82        427.47        20.99 o                         
 -11  -5   8         24.15         20.58         8.01 o                         
 -10  -5   8        107.97        111.72        11.40 o                         
  -9  -5   8          1.65          1.90         5.34 o                         
  -8  -5   8         43.85         44.10         7.24 o                         
  -7  -5   8         40.92         32.79         6.06 o                         
  -6  -5   8         44.35         44.55         6.65 o                         
  -5  -5   8         69.81         68.43         7.92 o                         
  -4  -5   8        600.75        579.04        14.93 o                         
  -3  -5   8        854.41        810.44        20.40 o                         
  -2  -5   8        399.72        393.91        12.17 o                         
  -1  -5   8        128.48        120.99         7.24 o                         
   0  -5   8        425.64        427.25        16.37 o                         
   1  -5   8       1000.97        915.19        24.47 o                         
   2  -5   8         13.05         13.98         5.38 o                         
   3  -5   8        103.02         75.22         8.41 o                         
   4  -5   8         94.57        101.86        10.09 o                         
   5  -5   8         12.88         11.71         6.33 o                         
   6  -5   8         10.22         15.51         7.15 o                         
 -11  -4   8        294.11        304.67        17.78 o                         
 -10  -4   8        993.66       1074.18        30.71 o                         
  -9  -4   8        439.70        424.53        18.77 o                         
  -8  -4   8          7.25          7.33         5.25 o                         
  -7  -4   8        188.03        192.95        12.08 o                         
  -6  -4   8        641.11        626.35        19.99 o                         
  -5  -4   8       3170.66       3002.30        42.79 o                         
  -4  -4   8       3518.77       3337.59        43.74 o                         
  -3  -4   8       2812.36       2752.86        32.48 o                         
  -2  -4   8       1322.65       1272.33        26.69 o                         
  -1  -4   8       1560.29       1542.31        24.74 o                         
   0  -4   8       2312.75       2392.14        32.84 o                         
   1  -4   8       1133.68       1128.36        25.24 o                         
   2  -4   8        146.90        158.49        10.40 o                         
   3  -4   8          4.01         13.84         4.25 o                         
   4  -4   8        358.74        319.96        12.26 o                         
   5  -4   8       1377.39       1275.09        27.23 o                         
   6  -4   8       1071.89       1068.07        24.51 o                         
   7  -4   8        985.88       1032.38        25.33 o                         
 -11  -3   8          1.81          3.53         7.37 o                         
 -10  -3   8        119.54        113.17        11.08 o                         
  -9  -3   8        143.77        137.95        11.40 o                         
  -8  -3   8         24.65         21.85         5.93 o                         
  -7  -3   8        166.66        154.78        10.76 o                         
  -6  -3   8         58.71         59.07         7.15 o                         
  -5  -3   8        319.73        290.38        12.98 o                         
  -4  -3   8         70.69         74.54         7.01 o                         
  -3  -3   8         27.06         16.60         3.66 o                         
  -2  -3   8        101.80        103.49         6.06 o                         
  -1  -3   8          2.32          2.76         2.89 o                         
   0  -3   8        354.83        352.53         8.14 o                         
   1  -3   8         51.41         59.75         4.07 o                         
   2  -3   8        938.15        920.53        17.14 o                         
   3  -3   8        146.82        148.40         7.82 o                         
   4  -3   8        342.89        328.60        11.76 o                         
   5  -3   8         82.36         91.37         7.15 o                         
   6  -3   8         76.50         71.33         6.92 o                         
   7  -3   8         44.66         47.22         6.65 o                         
   8  -3   8         23.06         18.09         6.11 o                         
 -11  -2   8        222.46        216.65        22.34 o                         
 -10  -2   8        112.47        101.45        10.58 o                         
  -9  -2   8        443.55        443.80        18.86 o                         
  -8  -2   8       2028.58       2093.31        38.76 o                         
  -7  -2   8       2546.45       2407.66        39.80 o                         
  -6  -2   8       3304.95       3149.66        62.96 o                         
  -5  -2   8       3927.00       3820.97        78.75 o                         
  -4  -2   8       1104.40       1083.00        17.01 o                         
  -3  -2   8       1815.95       1757.74        18.05 o                         
  -2  -2   8       6678.04       6818.70        64.68 o                         
  -1  -2   8        938.61        928.85        12.21 o                         
   0  -2   8       2104.18       2208.92        23.88 o                         
   1  -2   8       2677.66       2728.97        22.57 o                         
   2  -2   8       2102.32       2211.63        25.24 o                         
   3  -2   8       3975.39       3973.17        36.68 o                         
   4  -2   8       2945.51       2773.03        42.25 o                         
   5  -2   8       2735.65       2606.31        32.79 o                         
   6  -2   8        509.43        477.86        14.79 o                         
   7  -2   8        422.46        410.56        14.61 o                         
   8  -2   8        583.09        599.44        18.63 o                         
   9  -2   8        179.31        180.56        14.56 o                         
 -10  -1   8         15.52          9.63         9.81 o                         
  -9  -1   8          1.76          5.29         6.06 o                         
  -8  -1   8         86.67         85.98         8.87 o                         
  -7  -1   8         97.94         96.52         8.68 o                         
  -6  -1   8          0.16          1.94         6.20 o                         
  -5  -1   8        154.28        174.91        10.18 o                         
  -4  -1   8         62.03         62.42         6.56 o                         
  -3  -1   8        346.69        367.13         7.64 o                         
  -2  -1   8        468.13        514.68        10.18 o                         
  -1  -1   8       3584.34       3952.05        39.40 o                         
   0  -1   8       2734.94       2936.54        22.16 o                         
   1  -1   8         10.19         12.08         2.53 o                         
   2  -1   8        559.23        562.76         9.81 o                         
   3  -1   8        112.56        122.08         6.29 o                         
   4  -1   8        111.53        115.25         6.69 o                         
   5  -1   8         18.40         13.75         3.94 o                         
   6  -1   8         29.65         25.42         4.43 o                         
   7  -1   8         64.29         52.01         5.93 o                         
   8  -1   8         23.52         22.30         6.24 o                         
   9  -1   8          2.52          2.89         5.93 o                         
  10  -1   8         41.38         34.19        11.90 o                         
 -10   0   8        471.40        458.86        30.12 o                         
  -9   0   8       1059.31       1168.98        44.73 o                         
  -8   0   8        959.09       1018.09        26.96 o                         
  -7   0   8        771.43        719.93        21.57 o                         
  -6   0   8       1001.78        916.59        23.16 o                         
  -5   0   8       3270.47       3376.27        60.97 o                         
  -4   0   8       4931.09       4738.65        49.35 o                         
  -3   0   8       3172.90       3159.97        37.63 o                         
  -2   0   8       2767.73       2853.27        25.24 o                         
  -1   0   8        785.53        772.49        10.40 o                         
   0   0   8       4340.64       4445.60        34.42 o                         
   1   0   8       5530.06       5468.98        36.00 o                         
   2   0   8       1422.88       1284.90        14.29 o                         
   3   0   8       6708.35       6895.19        39.67 o                         
   4   0   8       3610.64       3685.05        34.38 o                         
   5   0   8        439.54        439.82        11.99 o                         
   6   0   8       3243.61       3192.45        34.78 o                         
   7   0   8        973.78        932.56        19.68 o                         
   8   0   8        224.09        221.63        13.52 o                         
   9   0   8        935.35        870.59        27.64 o                         
  10   0   8       1781.44       1940.52        43.56 o                         
  -9   1   8        139.68        141.39        17.10 o                         
  -8   1   8          0.01         -0.77         5.61 o                         
  -7   1   8          6.87         10.72         5.29 o                         
  -6   1   8         87.10         65.40         7.42 o                         
  -5   1   8         70.18         68.48         7.06 o                         
  -4   1   8        613.55        618.62        17.28 o                         
  -3   1   8       1054.67        980.64        20.49 o                         
  -2   1   8       1857.84       1885.65        27.14 o                         
  -1   1   8         50.46         48.17         3.08 o                         
   0   1   8         70.75         76.08         3.62 o                         
   1   1   8        614.61        652.49         9.59 o                         
   2   1   8        165.65        163.42         5.16 o                         
   3   1   8         21.11         25.37         2.89 o                         
   4   1   8        521.70        551.27         9.59 o                         
   5   1   8          3.43          5.79         2.99 o                         
   6   1   8        154.32        145.05         7.33 o                         
   7   1   8        463.85        438.46        17.05 o                         
   8   1   8        253.64        266.18        14.34 o                         
   9   1   8          6.80          6.47         5.47 o                         
  10   1   8        127.07        135.37        12.03 o                         
  11   1   8         84.17         89.01        15.38 o                         
  -9   2   8        610.22        604.05        34.28 o                         
  -8   2   8       1792.70       1788.86        55.32 o                         
  -7   2   8       1485.34       1475.55        31.48 o                         
  -6   2   8        941.39        891.49        23.38 o                         
  -5   2   8        747.09        718.89        19.95 o                         
  -4   2   8        189.83        213.31        10.67 o                         
  -3   2   8       2084.29       2068.97        30.53 o                         
  -2   2   8       5717.04       5668.86        66.17 o                         
  -1   2   8       8336.67       8395.52        55.41 o                         
   0   2   8       5491.47       5700.79        33.56 o                         
   1   2   8       5183.17       5262.46        29.04 o                         
   2   2   8       2227.73       2044.95        19.86 o                         
   3   2   8       9112.48       9223.37        46.63 o                         
   4   2   8       6164.31       6220.30        50.16 o                         
   5   2   8        214.87        209.19         6.15 o                         
   6   2   8          1.92          5.38         4.48 o                         
   7   2   8       1140.30       1145.14        37.50 o                         
   8   2   8       2639.05       2614.59        42.74 o                         
   9   2   8       1390.21       1302.09        31.80 o                         
  10   2   8        661.46        661.63        24.11 o                         
  11   2   8        484.07        499.52        22.25 o                         
  -8   3   8          4.49         13.16         9.27 o                         
  -7   3   8          5.43          2.13         7.28 o                         
  -6   3   8          3.77          7.10         5.20 o                         
  -5   3   8          0.03         -0.32         4.43 o                         
  -4   3   8          6.45          2.89         4.25 o                         
  -3   3   8         48.74         53.60         5.97 o                         
  -2   3   8        115.74        100.19         7.15 o                         
  -1   3   8        206.16        196.84         8.82 o                         
   0   3   8          1.50          0.14         1.90 o                         
   1   3   8       1653.67       1713.78        15.24 o                         
   2   3   8         11.27         18.68         2.40 o                         
   3   3   8        108.36        117.92         4.21 o                         
   4   3   8       3186.87       3328.09        31.07 o                         
   5   3   8       1231.33       1180.83        20.31 o                         
   6   3   8        422.61        420.10        11.08 o                         
   7   3   8        230.74        229.23        11.94 o                         
   8   3   8        117.00        104.98         9.05 o                         
   9   3   8        137.00        117.33         9.86 o                         
  10   3   8          7.97          6.33         5.34 o                         
  11   3   8          5.16          3.62         5.93 o                         
  12   3   8         14.62         17.91        12.17 o                         
  -8   4   8        159.08        163.01        19.22 o                         
  -7   4   8        262.45        277.49        22.62 o                         
  -6   4   8        561.83        531.28        28.90 o                         
  -5   4   8       2829.59       2899.90        45.91 o                         
  -4   4   8       2317.07       2232.16        35.82 o                         
  -3   4   8        875.38        860.78        20.67 o                         
  -2   4   8       2499.48       2485.59        33.74 o                         
  -1   4   8       1958.14       1940.20        27.95 o                         
   0   4   8       9195.17       9450.93       173.96 o                         
   1   4   8       4374.78       4358.76        29.31 o                         
   2   4   8        630.97        630.92        10.72 o                         
   3   4   8        403.09        345.70         6.38 o                         
   4   4   8        802.36        755.44        13.84 o                         
   5   4   8       1179.55       1109.68        17.59 o                         
   6   4   8       3599.88       3464.33        33.29 o                         
   7   4   8       4269.82       4242.70        46.32 o                         
   8   4   8       2195.09       2187.84        37.50 o                         
   9   4   8       2247.12       2101.72        38.90 o                         
  10   4   8       1089.17       1115.29        36.46 o                         
  11   4   8        152.38        150.48        12.57 o                         
  12   4   8        378.13        404.40        20.67 o                         
  -7   5   8         76.55         68.39        13.25 o                         
  -6   5   8         27.31         25.01         9.32 o                         
  -5   5   8         14.52         12.98         7.69 o                         
  -4   5   8         69.17         73.50         7.78 o                         
  -3   5   8        135.41        129.81         9.05 o                         
  -2   5   8        474.56        490.98        15.56 o                         
  -1   5   8        416.30        419.42        13.66 o                         
   0   5   8        487.53        509.70        14.07 o                         
   1   5   8         52.43         46.63         4.03 o                         
   2   5   8       3873.22       3896.46        31.75 o                         
   3   5   8          2.01         -0.18         2.44 o                         
   4   5   8        132.06        114.34         5.93 o                         
   5   5   8        238.12        272.24         9.09 o                         
   6   5   8          8.20          9.45         3.48 o                         
   7   5   8          0.99         -1.40         3.30 o                         
   8   5   8         37.57         26.50         3.94 o                         
   9   5   8        138.20        143.06        10.72 o                         
  10   5   8         71.49         69.34         8.50 o                         
  11   5   8          2.56          1.90         5.29 o                         
  12   5   8        345.18        377.85        19.54 o                         
  -6   6   8        278.87        322.54        25.06 o                         
  -5   6   8        633.21        650.64        32.84 o                         
  -4   6   8       1958.06       1920.84        53.01 o                         
  -3   6   8       3221.63       3218.41        62.69 o                         
  -2   6   8       2651.71       2613.82        37.77 o                         
  -1   6   8       2359.78       2389.47        34.42 o                         
   0   6   8       2810.16       2788.59        35.51 o                         
   1   6   8        905.83        897.91        15.51 o                         
   2   6   8       1356.50       1357.27        24.83 o                         
   3   6   8       5158.28       5135.82        39.44 o                         
   4   6   8        967.57        942.24        16.46 o                         
   5   6   8       3562.19       3525.07        34.38 o                         
   6   6   8       3920.05       3720.74        36.00 o                         
   7   6   8        440.78        384.32        11.94 o                         
   8   6   8       1362.88       1398.79        20.04 o                         
   9   6   8       1290.66       1288.25        24.92 o                         
  10   6   8        794.39        736.03        31.66 o                         
  11   6   8         98.85        101.86        10.18 o                         
  12   6   8        389.41        407.89        20.04 o                         
  -6   7   8         37.17         40.39        13.21 o                         
  -5   7   8          8.16         -5.88         7.51 o                         
  -4   7   8         33.91         34.06         9.81 o                         
  -3   7   8        229.44        234.88        18.91 o                         
  -2   7   8         90.44         93.40         8.41 o                         
  -1   7   8        665.24        656.38        18.95 o                         
   0   7   8        840.69        844.22        20.40 o                         
   1   7   8        208.20        194.99         8.05 o                         
   2   7   8         53.46         45.37         5.61 o                         
   3   7   8        229.89        209.51        10.54 o                         
   4   7   8        108.49        111.22         6.42 o                         
   5   7   8          7.24          4.21         3.17 o                         
   6   7   8          9.90         15.88         3.84 o                         
   7   7   8         32.15         29.99         4.61 o                         
   8   7   8          9.30          5.93         3.30 o                         
   9   7   8        747.33        709.62        15.29 o                         
  10   7   8        450.11        439.19        14.75 o                         
  11   7   8          0.03          1.81         5.43 o                         
  12   7   8         13.18         17.55         6.92 o                         
  13   7   8          3.01         -1.13        10.22 o                         
  -5   8   8       1139.23       1187.39        48.85 o                         
  -4   8   8       1067.73       1127.46        45.05 o                         
  -3   8   8        287.69        331.40        23.79 o                         
  -2   8   8        780.38        825.95        34.19 o                         
  -1   8   8       1210.16       1240.49        27.45 o                         
   0   8   8       1195.10       1214.34        26.10 o                         
   1   8   8       1275.32       1186.80        26.19 o                         
   2   8   8        566.49        556.02        17.69 o                         
   3   8   8       1198.29       1166.90        25.19 o                         
   4   8   8       1651.47       1627.61        29.76 o                         
   5   8   8       6549.79       6595.49        58.71 o                         
   6   8   8       6213.59       6197.10        53.33 o                         
   7   8   8        465.16        453.71        13.61 o                         
   8   8   8        239.20        216.20         8.68 o                         
   9   8   8        819.45        802.07        16.69 o                         
  10   8   8        773.97        839.29        20.53 o                         
  11   8   8       1542.90       1606.85        29.44 o                         
  12   8   8        561.13        548.42        31.39 o                         
  13   8   8        275.86        307.43        25.37 o                         
  -4   9   8         15.91          8.59        11.22 o                         
  -3   9   8         26.78         31.80        12.62 o                         
  -2   9   8         25.05         19.13        10.13 o                         
  -1   9   8         72.84         85.03        13.21 o                         
   0   9   8         33.53         37.95         9.09 o                         
   1   9   8         46.04         31.16         6.06 o                         
   2   9   8         51.10         56.72         6.97 o                         
   3   9   8        352.19        347.41        14.75 o                         
   4   9   8         78.89         70.56         7.37 o                         
   5   9   8         10.23         10.27         4.93 o                         
   6   9   8          1.80          4.07         4.66 o                         
   7   9   8        563.05        562.89        15.56 o                         
   8   9   8         93.91        108.15         6.69 o                         
   9   9   8          0.60         -4.16         3.44 o                         
  10   9   8          2.79          1.85         4.61 o                         
  11   9   8         18.26         14.43         6.51 o                         
  12   9   8         61.01         59.79        13.48 o                         
  -3  10   8        481.35        529.60        33.33 o                         
  -2  10   8        918.13        981.14        41.97 o                         
   1  10   8        900.19        976.03        26.37 o                         
   2  10   8       3041.54       3037.85        46.00 o                         
   3  10   8       3604.95       3414.44        48.26 o                         
   4  10   8       1003.78       1000.18        25.46 o                         
   5  10   8          1.58          0.09         4.39 o                         
   6  10   8        190.17        194.13        11.90 o                         
   7  10   8        532.08        533.90        15.97 o                         
   8  10   8        993.67        981.82        28.04 o                         
   9  10   8        931.94        939.89        27.95 o                         
  10  10   8        490.97        483.92        20.85 o                         
  11  10   8        432.66        470.21        21.21 o                         
  12  10   8        766.79        834.64        39.98 o                         
   0  11   8         78.11         74.90        13.57 o                         
   1  11   8        216.76        256.05        20.67 o                         
   2  11   8         64.83         64.27         8.41 o                         
   3  11   8         61.72         59.75        11.58 o                         
   4  11   8        167.38        164.86        17.46 o                         
   5  11   8        486.11        443.62        27.32 o                         
   6  11   8          0.81          3.48         5.43 o                         
   7  11   8         20.82         16.33         6.20 o                         
   8  11   8        358.23        355.01        18.14 o                         
   9  11   8         28.82         23.57        10.54 o                         
  10  11   8         32.49         36.18        11.26 o                         
  11  11   8         43.91         43.42        13.25 o                         
   3  12   8        779.21        790.22        37.54 o                         
   4  12   8        391.21        387.40        15.51 o                         
   5  12   8        336.13        335.79        17.91 o                         
   6  12   8        317.14        342.44        18.36 o                         
   7  12   8        181.92        168.89        13.48 o                         
   8  12   8        616.35        707.04        37.59 o                         
   9  12   8        861.57        958.61        44.05 o                         
   4  13   8          6.73          3.62         7.96 o                         
   5  13   8          8.37          2.94         6.97 o                         
   6  13   8          0.15          5.47         7.19 o                         
   7  13   8         73.38         70.38        14.70 o                         
  -6 -10   9         52.07         49.17        14.75 o                         
  -7  -9   9        444.08        489.21        18.14 o                         
  -6  -9   9        846.05        901.03        23.88 o                         
  -5  -9   9        395.12        429.60        16.64 o                         
  -4  -9   9        114.21        122.76        11.85 o                         
  -3  -9   9         45.00         36.50         8.14 o                         
  -2  -9   9         93.90         83.18        10.54 o                         
  -9  -8   9          1.21          6.97        11.08 o                         
  -8  -8   9         82.99         87.66        11.31 o                         
  -7  -8   9        234.82        236.65        15.42 o                         
  -6  -8   9         11.83         10.95         5.29 o                         
  -5  -8   9        193.27        186.08        10.86 o                         
  -4  -8   9        214.76        195.26        10.99 o                         
  -3  -8   9         47.02         47.08         7.96 o                         
  -2  -8   9         34.46         37.68         7.46 o                         
  -1  -8   9         25.64         23.11         7.19 o                         
   0  -8   9          9.63         13.66         6.88 o                         
   1  -8   9         25.56         30.08        11.85 o                         
 -10  -7   9        394.31        423.31        29.08 o                         
  -9  -7   9       1099.34       1159.89        33.52 o                         
  -8  -7   9        937.93        996.88        30.12 o                         
  -7  -7   9        244.25        246.14        15.24 o                         
  -6  -7   9        246.90        243.43        14.88 o                         
  -5  -7   9        492.19        493.28        16.01 o                         
  -4  -7   9        244.38        257.50        11.71 o                         
  -3  -7   9        612.79        585.91        17.05 o                         
  -2  -7   9        649.29        617.03        21.98 o                         
  -1  -7   9        471.40        402.23        18.23 o                         
   0  -7   9        433.36        411.05        18.91 o                         
   1  -7   9       1266.67       1330.90        34.42 o                         
   2  -7   9       1487.46       1589.03        38.81 o                         
   3  -7   9        184.09        197.88        20.94 o                         
 -10  -6   9          3.91          5.83         7.15 o                         
  -9  -6   9        109.91        120.81        11.53 o                         
  -8  -6   9          0.10         -5.61         5.52 o                         
  -7  -6   9        277.22        260.44        20.53 o                         
  -6  -6   9          0.48          3.17         4.98 o                         
  -5  -6   9          0.02          0.54         3.80 o                         
  -4  -6   9         25.17         35.01         5.25 o                         
  -3  -6   9          0.10          6.42         3.89 o                         
  -2  -6   9          2.90          3.57         3.80 o                         
  -1  -6   9         22.91         22.66         5.88 o                         
   0  -6   9        406.78        410.42        17.78 o                         
   1  -6   9        380.92        413.04        18.32 o                         
   2  -6   9         85.55         59.88         8.46 o                         
   3  -6   9        295.10        310.91        17.19 o                         
   4  -6   9          9.99          5.56         6.47 o                         
 -10  -5   9       1155.36       1198.47        33.79 o                         
  -9  -5   9        553.69        604.37        23.20 o                         
  -8  -5   9        213.07        214.35        13.75 o                         
  -7  -5   9        525.00        535.84        20.35 o                         
  -6  -5   9        841.43        875.84        25.10 o                         
  -5  -5   9        672.87        623.32        16.19 o                         
  -4  -5   9        668.02        649.19        16.28 o                         
  -3  -5   9       1059.50       1009.50        20.08 o                         
  -2  -5   9       2987.53       2961.14        34.60 o                         
  -1  -5   9       2349.10       2464.96        31.25 o                         
   0  -5   9       1941.91       1942.06        35.82 o                         
   1  -5   9       1092.70       1067.39        27.23 o                         
   2  -5   9        151.38        158.44        11.22 o                         
   3  -5   9        125.99        118.87        10.54 o                         
   4  -5   9        288.68        288.12        16.15 o                         
   5  -5   9        383.41        358.04        18.54 o                         
   6  -5   9        427.89        402.10        28.59 o                         
 -11  -4   9          0.14          3.44        10.31 o                         
 -10  -4   9         41.59         35.32         8.32 o                         
  -9  -4   9         12.11         13.03         6.65 o                         
  -8  -4   9          0.94          1.67         5.07 o                         
  -7  -4   9        146.55        122.35        10.04 o                         
  -6  -4   9        228.17        206.48        12.30 o                         
  -5  -4   9        559.93        526.53        18.41 o                         
  -4  -4   9        578.83        544.66        14.16 o                         
  -3  -4   9       1180.88       1115.11        20.08 o                         
  -2  -4   9        867.21        877.02        20.76 o                         
  -1  -4   9         15.88         11.81         3.89 o                         
   0  -4   9          2.46          3.35         4.48 o                         
   1  -4   9        211.63        207.83        11.85 o                         
   2  -4   9        161.47        157.54        10.72 o                         
   3  -4   9         32.99         27.09         6.02 o                         
   4  -4   9          3.17          2.17         4.61 o                         
   5  -4   9         37.92         28.59         6.78 o                         
   6  -4   9         36.99         45.50         8.28 o                         
   7  -4   9         14.80         13.25        10.18 o                         
 -11  -3   9        271.47        239.31        22.48 o                         
 -10  -3   9        309.17        306.66        17.28 o                         
  -9  -3   9       1449.77       1393.55        34.19 o                         
  -8  -3   9        386.53        386.76        17.55 o                         
  -7  -3   9          3.25          2.94         4.88 o                         
  -6  -3   9       1258.37       1205.75        28.18 o                         
  -5  -3   9       1359.67       1343.97        39.53 o                         
  -4  -3   9       1827.66       1845.22        24.74 o                         
  -3  -3   9       6359.12       6455.86        51.07 o                         
  -2  -3   9       3247.93       3269.07        35.96 o                         
  -1  -3   9        748.88        772.22        15.88 o                         
   0  -3   9       1520.57       1503.37        24.11 o                         
   1  -3   9       2618.43       2636.12        37.86 o                         
   2  -3   9       1089.04       1112.21        19.49 o                         
   3  -3   9        763.73        740.87        16.87 o                         
   4  -3   9       1185.24       1250.57        23.16 o                         
   5  -3   9        365.14        401.78        13.98 o                         
   6  -3   9        892.09        908.95        21.94 o                         
   7  -3   9       1162.30       1225.92        26.82 o                         
   8  -3   9        554.72        580.12        23.75 o                         
 -10  -2   9          0.27         -1.63         6.24 o                         
  -9  -2   9         75.55         74.40         9.23 o                         
  -8  -2   9         46.56         66.53         8.46 o                         
  -7  -2   9         62.28         51.25         7.28 o                         
  -6  -2   9         17.26          6.69         4.79 o                         
  -5  -2   9        710.75        664.89        19.86 o                         
  -4  -2   9        913.00        807.18        28.86 o                         
  -3  -2   9         32.90         34.33         4.12 o                         
  -2  -2   9         55.45         54.82         3.80 o                         
  -1  -2   9        319.34        311.05         7.64 o                         
   0  -2   9         54.74         66.40         4.16 o                         
   1  -2   9          2.58          3.44         2.53 o                         
   2  -2   9         77.98         78.25         5.56 o                         
   3  -2   9         90.25         93.08         6.29 o                         
   4  -2   9         27.93         28.90         4.75 o                         
   5  -2   9        152.22        139.04         8.23 o                         
   6  -2   9         87.18         91.95         7.33 o                         
   7  -2   9          3.08          0.86         4.34 o                         
   8  -2   9         96.89         99.14        10.99 o                         
 -10  -1   9        204.96        200.60        21.08 o                         
  -9  -1   9         55.05         46.50         7.92 o                         
  -8  -1   9        504.56        493.51        19.58 o                         
  -7  -1   9        813.22        842.37        24.15 o                         
  -6  -1   9       3786.58       3548.77        52.15 o                         
  -5  -1   9       4074.02       3988.01        49.03 o                         
  -4  -1   9        356.26        361.12        13.89 o                         
  -3  -1   9       1414.12       1382.01        19.45 o                         
  -2  -1   9       3055.80       3170.33        25.51 o                         
  -1  -1   9       3100.89       3315.02        28.36 o                         
   0  -1   9        884.30        839.16        12.12 o                         
   1  -1   9        128.29        105.39         4.79 o                         
   2  -1   9        261.79        242.98         6.97 o                         
   3  -1   9       2743.94       2748.65        29.40 o                         
   4  -1   9       5759.39       5741.72        46.95 o                         
   5  -1   9       1775.29       1760.95        26.10 o                         
   6  -1   9         60.40         57.22         5.74 o                         
   7  -1   9        301.58        293.95        12.21 o                         
   8  -1   9        416.76        427.74        19.49 o                         
   9  -1   9        707.95        772.99        27.50 o                         
 -10   0   9         91.88        103.31        16.69 o                         
  -9   0   9          0.28          9.95         6.47 o                         
  -8   0   9          0.07          2.80         5.47 o                         
  -7   0   9          0.77          2.67         4.98 o                         
  -6   0   9        142.61        161.79        10.72 o                         
  -5   0   9          2.49          1.63         4.25 o                         
  -4   0   9          0.73          2.67         4.03 o                         
  -3   0   9        671.15        706.23        18.23 o                         
  -2   0   9         31.47         33.97         3.08 o                         
  -1   0   9       1049.64       1051.56        12.98 o                         
   0   0   9         12.68          7.82         2.40 o                         
   1   0   9        537.09        573.25         9.91 o                         
   2   0   9        147.28        147.54         5.38 o                         
   3   0   9        829.15        804.01        12.21 o                         
   4   0   9         83.67         78.34         5.61 o                         
   5   0   9         95.87         94.89         6.38 o                         
   6   0   9        292.83        266.50        10.45 o                         
   7   0   9         32.81         29.22         6.11 o                         
   8   0   9         29.82         32.48         6.74 o                         
   9   0   9          3.92          5.07         6.06 o                         
  10   0   9          0.08          5.43         6.83 o                         
  -9   1   9        761.14        794.11        38.76 o                         
  -8   1   9        953.91        979.64        27.68 o                         
  -7   1   9        936.48        922.88        25.56 o                         
  -6   1   9       1649.33       1706.18        33.15 o                         
  -5   1   9       1986.73       1906.28        33.33 o                         
  -4   1   9       1029.20       1003.39        22.84 o                         
  -3   1   9       2782.13       2898.77        37.63 o                         
  -2   1   9       1484.93       1472.61        19.81 o                         
  -1   1   9        164.41        169.48         5.20 o                         
   0   1   9       8550.47       8891.66        47.72 o                         
   1   1   9       5796.02       5570.16        32.20 o                         
   2   1   9       2696.09       2680.12        23.07 o                         
   3   1   9       2817.43       2810.93        22.71 o                         
   4   1   9       4271.05       4333.70        38.76 o                         
   5   1   9        387.31        404.04        11.22 o                         
   6   1   9         80.43         82.68        11.35 o                         
   7   1   9       2805.68       2653.71        42.79 o                         
   8   1   9        616.94        597.00        21.44 o                         
   9   1   9         17.06         19.81         6.42 o                         
  10   1   9        519.39        552.13        23.29 o                         
  -9   2   9         47.79         50.61        12.89 o                         
  -8   2   9         16.79          6.56         8.41 o                         
  -7   2   9         21.19         24.20         6.29 o                         
  -6   2   9        729.15        697.09        21.44 o                         
  -5   2   9         41.56         36.46         5.88 o                         
  -4   2   9        506.25        465.87        15.92 o                         
  -3   2   9        342.72        336.65        12.94 o                         
  -2   2   9        460.43        442.08        13.93 o                         
  -1   2   9         87.53         87.39         5.16 o                         
   0   2   9        744.26        759.24        10.63 o                         
   1   2   9       3290.71       3558.68        26.50 o                         
   2   2   9        315.29        310.42         7.06 o                         
   3   2   9       1377.78       1339.54        14.79 o                         
   4   2   9         24.22         25.46         3.08 o                         
   5   2   9        165.57        164.41         7.06 o                         
   6   2   9         95.65         90.46         7.96 o                         
   7   2   9         15.33         13.43         5.07 o                         
   8   2   9        453.21        466.05        18.59 o                         
   9   2   9          1.85          2.08         5.07 o                         
  10   2   9          9.10         12.62         6.33 o                         
  11   2   9         62.91         67.35        10.00 o                         
  -8   3   9        753.98        741.33        37.41 o                         
  -7   3   9       1649.83       1544.30        50.93 o                         
  -6   3   9       1165.03       1174.32        28.18 o                         
  -5   3   9        547.05        507.62        17.82 o                         
  -4   3   9        347.91        338.82        13.98 o                         
  -3   3   9       1321.47       1365.87        26.23 o                         
  -2   3   9       1813.27       1770.09        28.36 o                         
  -1   3   9       3100.01       2891.17        28.50 o                         
   0   3   9       5951.62       6205.51        34.28 o                         
   1   3   9       5022.81       5087.15        29.67 o                         
   2   3   9       1941.26       1937.08        18.91 o                         
   3   3   9       3293.96       3180.15        29.58 o                         
   4   3   9       2522.47       2432.40        28.31 o                         
   5   3   9       1773.05       1798.72        22.93 o                         
   6   3   9        297.34        296.76         9.81 o                         
   7   3   9        101.09         98.42         8.41 o                         
   8   3   9       1237.61       1168.80        28.36 o                         
   9   3   9       1736.67       1597.81        35.19 o                         
  10   3   9        966.31        967.57        28.95 o                         
  11   3   9        377.84        360.21        19.04 o                         
  -8   4   9        199.40        216.34        21.76 o                         
  -7   4   9         23.97         19.04         9.32 o                         
  -6   4   9        241.16        231.13        19.81 o                         
  -5   4   9        242.92        277.71        13.89 o                         
  -4   4   9        805.45        842.60        22.39 o                         
  -3   4   9        100.53         95.84         7.92 o                         
  -2   4   9        585.50        525.85        15.97 o                         
  -1   4   9         77.72         81.10         6.47 o                         
   0   4   9         72.85         78.88         5.07 o                         
   1   4   9        591.44        641.46         9.86 o                         
   2   4   9       2133.55       2238.77        21.39 o                         
   3   4   9          2.05          1.76         2.58 o                         
   4   4   9        161.77        162.65         7.01 o                         
   5   4   9         10.32          7.96         3.08 o                         
   6   4   9        377.95        365.55        11.04 o                         
   7   4   9          0.11          4.88         3.53 o                         
   8   4   9        165.87        154.69        10.90 o                         
   9   4   9          5.39          8.23         5.20 o                         
  10   4   9         10.96          4.61         5.61 o                         
  11   4   9          4.48          3.57         6.33 o                         
  -7   5   9        115.45        113.03        16.46 o                         
  -6   5   9        478.72        462.21        28.72 o                         
  -5   5   9        274.33        269.75        20.90 o                         
  -4   5   9       2693.54       2660.40        41.16 o                         
  -3   5   9       2881.44       2899.36        41.20 o                         
  -2   5   9       1063.16       1036.41        23.16 o                         
  -1   5   9       4746.48       4825.49        49.39 o                         
   0   5   9       4537.50       4691.20        46.09 o                         
   1   5   9       2655.12       2599.21        25.74 o                         
   2   5   9       4601.56       4815.18        43.60 o                         
   3   5   9        993.60        997.33        16.28 o                         
   4   5   9        269.93        252.02         8.68 o                         
   5   5   9       2196.23       2285.54        30.08 o                         
   6   5   9       3255.01       3186.84        39.58 o                         
   7   5   9       2351.12       2391.69        29.72 o                         
   8   5   9        648.59        668.23        21.03 o                         
   9   5   9        888.90        906.01        25.78 o                         
  10   5   9       1054.02       1042.88        29.17 o                         
  11   5   9        856.60        868.38        28.18 o                         
  12   5   9        506.42        524.45        23.25 o                         
  -6   6   9          2.74          6.78         8.91 o                         
  -5   6   9         15.04          9.54         8.10 o                         
  -4   6   9         19.99         12.21         7.46 o                         
  -3   6   9        273.33        266.68        13.30 o                         
  -2   6   9        185.07        187.71        10.76 o                         
  -1   6   9         73.50         60.34         6.47 o                         
   0   6   9        770.91        706.05        14.97 o                         
   1   6   9          1.28          3.08         3.08 o                         
   2   6   9       1488.80       1532.68        25.10 o                         
   3   6   9        194.11        173.87         7.33 o                         
   4   6   9         10.92         14.34         3.39 o                         
   5   6   9         97.92         95.21         6.02 o                         
   6   6   9        218.88        190.96         8.46 o                         
   7   6   9          5.19          9.27         3.71 o                         
   8   6   9         18.04         18.14         4.30 o                         
   9   6   9        168.07        166.67         7.78 o                         
  10   6   9         96.07         90.82         9.32 o                         
  11   6   9         42.83         37.50         7.60 o                         
  12   6   9        107.40        109.68        11.49 o                         
  -5   7   9        502.39        529.29        31.53 o                         
  -4   7   9         75.51         72.01        12.98 o                         
  -3   7   9       1813.43       1871.27        52.06 o                         
  -2   7   9       2089.82       2128.04        36.46 o                         
  -1   7   9       1424.64       1412.86        28.31 o                         
   0   7   9       1534.93       1550.09        28.27 o                         
   1   7   9        134.51        125.51         8.91 o                         
   2   7   9       1044.40       1003.30        23.11 o                         
   3   7   9       2108.86       2150.66        33.92 o                         
   4   7   9       1871.36       1833.23        31.93 o                         
   5   7   9        582.07        608.89        14.52 o                         
   6   7   9       1043.19        990.23        19.40 o                         
   7   7   9       2313.68       2161.74        29.31 o                         
   8   7   9       1450.18       1423.99        24.61 o                         
   9   7   9        554.07        597.18        14.29 o                         
  10   7   9        662.77        669.54        18.27 o                         
  11   7   9        233.61        227.60        14.65 o                         
  12   7   9        225.32        226.88        15.47 o                         
  -5   8   9         16.72         29.63        12.44 o                         
  -4   8   9        118.41        121.49        16.42 o                         
  -3   8   9        320.27        296.49        22.52 o                         
  -2   8   9         22.48         21.94         5.83 o                         
  -1   8   9        343.48        337.46        14.75 o                         
   0   8   9         30.69         31.53         8.19 o                         
   1   8   9          9.08         11.71         4.75 o                         
   2   8   9        200.51        171.83        10.49 o                         
   3   8   9         14.10         12.21         4.79 o                         
   4   8   9         56.29         73.64         7.51 o                         
   5   8   9        291.62        291.78        10.63 o                         
   6   8   9         92.28         79.56         6.24 o                         
   7   8   9         80.03         88.02         6.78 o                         
   8   8   9       1230.73       1180.65        22.93 o                         
   9   8   9         20.43         20.04         4.34 o                         
  10   8   9        535.82        542.27        16.92 o                         
  11   8   9         37.93         31.30         7.33 o                         
  12   8   9         42.01         38.58         8.41 o                         
  13   8   9          1.60         25.78        11.58 o                         
  -4   9   9        651.75        694.56        37.45 o                         
  -3   9   9        640.28        616.31        33.33 o                         
  -2   9   9        330.05        360.44        24.42 o                         
  -1   9   9        341.58        369.17        23.16 o                         
   0   9   9        359.02        384.23        16.64 o                         
   1   9   9        577.05        572.21        19.68 o                         
   2   9   9       1899.87       1839.97        34.65 o                         
   3   9   9       1201.05       1201.95        27.55 o                         
   4   9   9        330.63        357.50        15.20 o                         
   5   9   9       2333.41       2259.44        37.95 o                         
   6   9   9       1171.95       1202.99        22.48 o                         
   7   9   9        868.82        895.83        19.90 o                         
   8   9   9        750.47        783.98        15.02 o                         
   9   9   9        130.76        135.56         7.78 o                         
  10   9   9         51.30         42.74         6.29 o                         
  11   9   9        469.15        457.96        16.51 o                         
  -3  10   9          3.89        -15.33         9.23 o                         
   0  10   9         45.91         47.85         7.78 o                         
   1  10   9         18.16         18.09         6.02 o                         
   2  10   9         15.39         12.85         7.87 o                         
   3  10   9          0.25          2.80         5.02 o                         
   4  10   9        204.40        215.39        12.62 o                         
   5  10   9        256.34        247.46        13.39 o                         
   6  10   9         31.38         25.56         5.52 o                         
   7  10   9        441.42        451.08        18.09 o                         
   8  10   9        274.44        291.15        10.90 o                         
   9  10   9         18.94         26.10         5.52 o                         
  10  10   9         31.06         28.00         7.60 o                         
  11  10   9          0.57         -4.12         6.38 o                         
  12  10   9          9.37         19.81        11.71 o                         
   0  11   9        156.22        196.66        19.99 o                         
   1  11   9        169.22        159.75        12.08 o                         
   2  11   9        834.16        838.93        25.69 o                         
   3  11   9       1246.10       1184.72        30.08 o                         
   4  11   9       1362.48       1350.35        31.80 o                         
   5  11   9       1028.06       1024.78        41.57 o                         
   6  11   9          1.71          3.84         7.73 o                         
   7  11   9          8.16         11.40         6.11 o                         
   8  11   9        767.51        770.59        26.46 o                         
   9  11   9        357.93        404.31        19.77 o                         
  10  11   9        146.96        135.46        18.05 o                         
  11  11   9        450.45        469.08        31.03 o                         
   2  12   9        118.73        102.40        15.33 o                         
   3  12   9         24.88         17.10        10.76 o                         
   4  12   9         16.29         17.19        10.27 o                         
   5  12   9          0.19         13.12         9.68 o                         
   6  12   9         24.56         15.74         6.74 o                         
   7  12   9         90.10         86.39        10.63 o                         
   8  12   9        164.35        154.05        13.43 o                         
   9  12   9        342.71        364.87        27.73 o                         
   3  13   9        240.69        219.37        22.07 o                         
   4  13   9        389.22        400.15        20.53 o                         
   5  13   9        185.95        194.22        15.02 o                         
   6  13   9        280.26        311.28        18.68 o                         
  -6  -9  10         24.81         21.48         8.10 o                         
  -5  -9  10        152.53        136.32        17.78 o                         
  -4  -9  10         18.84         27.09        12.21 o                         
  -7  -8  10        182.50        177.17        13.93 o                         
  -6  -8  10        647.17        667.01        20.22 o                         
  -5  -8  10        545.83        584.47        18.82 o                         
  -4  -8  10        341.92        305.49        16.96 o                         
  -3  -8  10        103.03         95.26        10.49 o                         
  -2  -8  10         40.14         51.79         8.59 o                         
  -1  -8  10        104.14         99.33        11.13 o                         
  -9  -7  10          1.14          8.28        10.54 o                         
  -8  -7  10         44.53         47.76         9.00 o                         
  -7  -7  10        161.19        174.50        13.43 o                         
  -6  -7  10        187.22        200.96        11.08 o                         
  -5  -7  10         15.01         16.10         5.11 o                         
  -4  -7  10        222.82        216.61        11.17 o                         
  -3  -7  10         61.30         66.85         8.77 o                         
  -2  -7  10         19.13         17.96         6.47 o                         
  -1  -7  10         57.05         69.75         9.00 o                         
   0  -7  10        147.32        141.16        12.12 o                         
   1  -7  10          3.84         -4.43         6.02 o                         
   2  -7  10          2.66          2.94         6.88 o                         
  -9  -6  10       1083.12       1027.23        31.66 o                         
  -8  -6  10       1319.15       1420.91        36.14 o                         
  -7  -6  10        596.20        661.36        24.06 o                         
  -6  -6  10        264.96        234.84        14.25 o                         
  -5  -6  10        164.78        175.90         9.72 o                         
  -4  -6  10        212.30        200.37        10.22 o                         
  -3  -6  10        674.94        669.77        17.87 o                         
  -2  -6  10        704.67        728.62        23.29 o                         
  -1  -6  10        209.29        224.84        13.57 o                         
   0  -6  10        186.53        171.74        12.26 o                         
   1  -6  10        477.38        482.52        20.35 o                         
   2  -6  10       1176.23       1110.63        31.30 o                         
   3  -6  10       1226.53       1209.23        33.83 o                         
   4  -6  10        145.91        144.33        18.23 o                         
 -10  -5  10         73.70         82.82        14.84 o                         
  -9  -5  10        152.53        136.23        12.35 o                         
  -8  -5  10        227.10        239.90        15.11 o                         
  -7  -5  10         15.98         14.16         5.97 o                         
  -6  -5  10        178.42        183.32        12.53 o                         
  -5  -5  10        194.40        179.16         9.41 o                         
  -4  -5  10         37.15         30.17         5.02 o                         
  -3  -5  10        302.64        292.10        11.44 o                         
  -2  -5  10          9.35          9.95         4.16 o                         
  -1  -5  10         59.05         46.54         6.74 o                         
   0  -5  10        378.38        379.39        16.64 o                         
   1  -5  10        117.33        113.21         9.91 o                         
   2  -5  10          8.82          6.15         5.20 o                         
   3  -5  10          0.96          1.00         5.20 o                         
   4  -5  10         27.49         28.22         7.24 o                         
   5  -5  10         13.84         18.91         7.33 o                         
 -10  -4  10        688.58        722.06        26.69 o                         
  -9  -4  10        503.73        488.67        21.44 o                         
  -8  -4  10         13.41         19.09         6.51 o                         
  -7  -4  10         28.26         21.76         6.06 o                         
  -6  -4  10       1502.65       1456.55        32.70 o                         
  -5  -4  10        394.56        370.93        16.28 o                         
  -4  -4  10          4.03          2.35         3.71 o                         
  -3  -4  10        271.25        287.94        10.86 o                         
  -2  -4  10        933.83        903.61        22.43 o                         
  -1  -4  10       2755.51       2641.45        37.77 o                         
   0  -4  10       3297.10       3400.15        46.68 o                         
   1  -4  10       1192.57       1227.87        28.40 o                         
   2  -4  10        122.93        103.49         9.32 o                         
   3  -4  10        289.31        299.29        15.20 o                         
   4  -4  10        290.72        289.25        15.69 o                         
   5  -4  10        262.71        267.58        15.69 o                         
   6  -4  10        239.30        240.94        15.74 o                         
   7  -4  10        308.79        331.67        25.92 o                         
 -10  -3  10          0.30          7.78         7.15 o                         
  -9  -3  10         50.86         54.10         8.73 o                         
  -8  -3  10          2.21          2.62         5.56 o                         
  -7  -3  10          7.04          9.09         5.34 o                         
  -6  -3  10          3.00          2.17         4.61 o                         
  -5  -3  10         28.98         21.57         5.70 o                         
  -4  -3  10        165.75        157.45        10.36 o                         
  -3  -3  10        186.56        189.74         8.55 o                         
  -2  -3  10        689.17        692.16        16.37 o                         
  -1  -3  10         81.16         89.01         6.20 o                         
   0  -3  10        519.60        527.25        13.52 o                         
   1  -3  10        789.05        742.64        20.76 o                         
   2  -3  10         27.60         23.34         5.61 o                         
   3  -3  10         23.47         24.74         5.65 o                         
   4  -3  10         52.09         59.70         6.38 o                         
   5  -3  10         33.94         44.01         5.88 o                         
   6  -3  10          0.14          2.89         4.75 o                         
   7  -3  10          7.94          7.10         5.34 o                         
 -10  -2  10        243.73        245.69        16.06 o                         
  -9  -2  10        649.88        635.85        23.93 o                         
  -8  -2  10        920.16        920.03        27.32 o                         
  -7  -2  10        278.41        315.44        15.65 o                         
  -6  -2  10       1005.69        926.91        25.28 o                         
  -5  -2  10       1864.72       1752.86        33.43 o                         
  -4  -2  10        257.50        249.72        12.39 o                         
  -3  -2  10       1757.76       1805.51        25.51 o                         
  -2  -2  10       4577.89       4698.98        44.37 o                         
  -1  -2  10        393.01        407.98        11.40 o                         
   0  -2  10        417.33        422.36         9.50 o                         
   1  -2  10       1375.67       1457.77        19.13 o                         
   2  -2  10        947.78        943.82        17.64 o                         
   3  -2  10       1027.72       1059.79        19.72 o                         
   4  -2  10       1560.87       1546.52        26.69 o                         
   5  -2  10        247.37        246.14        10.90 o                         
   6  -2  10        308.04        319.01        12.85 o                         
   7  -2  10        805.66        801.07        21.17 o                         
   8  -2  10       1059.07       1097.20        32.79 o                         
 -10  -1  10         15.50         12.12        10.86 o                         
  -9  -1  10         12.17         13.48         6.33 o                         
  -8  -1  10         51.01         50.48         7.92 o                         
  -7  -1  10        372.61        361.25        16.69 o                         
  -6  -1  10          9.97         13.12         5.52 o                         
  -5  -1  10        160.54        159.30        10.49 o                         
  -4  -1  10       1948.33       2012.16        25.46 o                         
  -3  -1  10        169.86        145.82         6.92 o                         
  -2  -1  10        712.80        722.28        11.71 o                         
  -1  -1  10         60.77         62.28         4.07 o                         
   0  -1  10          5.89          8.41         2.80 o                         
   1  -1  10         75.17         73.50         4.43 o                         
   2  -1  10          2.28          2.35         2.58 o                         
   3  -1  10          0.43         -1.45         3.17 o                         
   4  -1  10        756.59        743.09        16.55 o                         
   5  -1  10        116.38         95.12         7.01 o                         
   6  -1  10       1598.12       1487.85        25.96 o                         
   7  -1  10        141.42        154.28        11.94 o                         
   8  -1  10         59.55         62.28         8.96 o                         
   9  -1  10          0.07         -3.57         6.42 o                         
  -9   0  10        235.87        234.47        15.06 o                         
  -8   0  10        178.71        148.08        11.71 o                         
  -7   0  10        931.11        923.69        26.10 o                         
  -6   0  10       1011.18        970.19        25.69 o                         
  -5   0  10       1517.56       1482.02        30.35 o                         
  -4   0  10       2929.52       2895.65        65.36 o                         
  -3   0  10       1635.52       1711.47        22.89 o                         
  -2   0  10       1418.21       1390.43        19.77 o                         
  -1   0  10       4789.20       5093.53        35.51 o                         
   0   0  10       2944.48       2933.32        26.46 o                         
   1   0  10        814.49        794.74        12.26 o                         
   2   0  10         47.88         49.75         3.75 o                         
   3   0  10       1571.51       1661.76        18.59 o                         
   4   0  10       3264.26       3333.39        33.79 o                         
   5   0  10       2881.29       2836.71        32.66 o                         
   6   0  10       2251.09       2199.91        54.73 o                         
   7   0  10        594.79        569.86        20.94 o                         
   8   0  10        277.20        250.62        15.06 o                         
   9   0  10        859.65        885.70        29.17 o                         
  -9   1  10         82.64         81.32        14.65 o                         
  -8   1  10         37.81         27.18         7.33 o                         
  -7   1  10        368.57        357.77        16.78 o                         
  -6   1  10          4.30          7.92         5.20 o                         
  -5   1  10        107.99        115.16         9.18 o                         
  -4   1  10         21.87         23.29         5.29 o                         
  -3   1  10          5.74         11.49         4.52 o                         
  -2   1  10        247.10        256.23         8.77 o                         
  -1   1  10         67.03         68.52         3.89 o                         
   0   1  10         22.14         20.17         2.85 o                         
   1   1  10        117.17        119.82         5.02 o                         
   2   1  10         46.27         44.91         3.57 o                         
   3   1  10        665.40        662.08        11.35 o                         
   4   1  10        653.93        628.43        11.35 o                         
   5   1  10        233.39        237.10        11.90 o                         
   6   1  10         13.42         14.97         5.20 o                         
   7   1  10         38.73         39.21         6.97 o                         
   8   1  10        165.25        152.74        11.67 o                         
   9   1  10        122.92        124.88        11.49 o                         
  10   1  10         16.03         12.57         7.69 o                         
  -8   2  10       1088.17       1010.76        43.10 o                         
  -7   2  10       1945.04       1880.14        38.04 o                         
  -6   2  10       1617.38       1614.63        33.70 o                         
  -5   2  10        188.10        197.93        11.76 o                         
  -4   2  10       1979.89       1925.95        33.52 o                         
  -3   2  10       3040.45       2822.69        38.94 o                         
  -2   2  10        550.12        529.74        12.80 o                         
  -1   2  10         32.76         32.48         3.98 o                         
   0   2  10       1643.11       1687.64        17.41 o                         
   1   2  10       4479.17       4537.06        29.99 o                         
   2   2  10       3858.37       3846.07        27.91 o                         
   3   2  10       5969.30       6080.23        40.48 o                         
   4   2  10       5131.93       4879.04        50.93 o                         
   5   2  10       1091.40       1036.86        17.78 o                         
   6   2  10        624.33        572.62        18.68 o                         
   7   2  10       1160.04       1136.68        27.82 o                         
   8   2  10        649.88        594.91        21.44 o                         
   9   2  10        143.78        136.60        11.53 o                         
  10   2  10        140.23        126.06        11.76 o                         
  -8   3  10         25.03         35.05        11.22 o                         
  -7   3  10          2.57          3.71         8.28 o                         
  -6   3  10        252.62        246.23        13.84 o                         
  -5   3  10        322.81        311.28        14.65 o                         
  -4   3  10         21.41         14.79         4.93 o                         
  -3   3  10        338.84        324.12        13.43 o                         
  -2   3  10        222.44        197.02        13.84 o                         
  -1   3  10        220.00        205.03         8.05 o                         
   0   3  10        732.66        749.83        14.16 o                         
   1   3  10        997.42       1032.84        14.38 o                         
   2   3  10        249.94        243.02         6.56 o                         
   3   3  10        116.51        128.59         6.29 o                         
   4   3  10        289.61        291.19         9.36 o                         
   5   3  10        660.47        600.43        13.70 o                         
   6   3  10         14.97         13.43         4.84 o                         
   7   3  10        114.46        108.28         8.96 o                         
   8   3  10        130.80        133.29        10.40 o                         
   9   3  10        201.96        187.57        12.94 o                         
  10   3  10         27.28         28.54         7.01 o                         
  11   3  10        182.76        194.04        14.79 o                         
  -7   4  10        890.12        840.43        39.62 o                         
  -6   4  10       1292.94       1253.69        45.46 o                         
  -5   4  10        605.40        613.60        20.67 o                         
  -4   4  10        564.65        523.81        18.27 o                         
  -3   4  10        693.41        708.67        20.13 o                         
  -2   4  10       1214.53       1187.66        24.74 o                         
  -1   4  10       1892.01       1754.76        23.57 o                         
   0   4  10       1433.43       1365.46        19.68 o                         
   1   4  10       4089.54       4167.43        28.77 o                         
   2   4  10       3374.45       3440.94        27.64 o                         
   3   4  10       2127.30       2079.96        24.24 o                         
   4   4  10       3471.93       3507.43        34.47 o                         
   5   4  10        917.32        866.89        17.46 o                         
   6   4  10        926.68        876.25        17.32 o                         
   7   4  10       1023.12        974.49        24.70 o                         
   8   4  10        982.31        915.69        25.33 o                         
   9   4  10        908.75        911.26        26.73 o                         
  10   4  10       1543.50       1671.90        39.98 o                         
  11   4  10        741.40        791.03        27.91 o                         
  -7   5  10         11.69          9.45         9.77 o                         
  -6   5  10         36.41         30.17        10.40 o                         
  -5   5  10        111.92        122.03        10.36 o                         
  -4   5  10         13.84         14.07         5.52 o                         
  -3   5  10        164.14        138.04         9.81 o                         
  -2   5  10        162.38        158.67         9.95 o                         
  -1   5  10       1615.96       1529.19        27.64 o                         
   0   5  10        121.12        138.13         7.01 o                         
   1   5  10         30.89         37.41         3.98 o                         
   2   5  10        907.65        920.08        15.79 o                         
   3   5  10        366.24        330.45         9.86 o                         
   4   5  10         12.18         13.21         3.30 o                         
   5   5  10        193.26        166.22         7.82 o                         
   6   5  10        674.06        658.69        15.29 o                         
   7   5  10        784.02        754.94        16.96 o                         
   8   5  10        103.22         90.82         9.00 o                         
   9   5  10        724.69        683.52        22.93 o                         
  10   5  10          5.16          2.67         5.16 o                         
  11   5  10         30.51         29.67         7.69 o                         
  -6   6  10        230.57        237.01        22.48 o                         
  -5   6  10         87.43        102.22        14.93 o                         
  -4   6  10        706.11        687.59        22.21 o                         
  -3   6  10       1153.13       1133.83        27.18 o                         
  -2   6  10        392.86        382.51        15.29 o                         
  -1   6  10       1528.13       1494.95        28.45 o                         
   0   6  10       2238.41       2259.35        29.26 o                         
   1   6  10       2588.86       2628.88        38.13 o                         
   2   6  10       4439.36       4414.03        43.78 o                         
   3   6  10       2800.27       2723.05        38.85 o                         
   4   6  10          5.52          4.34         3.17 o                         
   5   6  10         34.68         39.58         4.52 o                         
   6   6  10       1740.60       1739.11        27.18 o                         
   7   6  10       2249.58       2148.03        30.85 o                         
   8   6  10        893.86        921.25        19.81 o                         
   9   6  10        475.61        483.06        19.31 o                         
  10   6  10        232.12        225.70        14.29 o                         
  11   6  10        689.70        749.38        26.41 o                         
  12   6  10        479.55        474.51        31.21 o                         
  -5   7  10          1.18          1.13         8.87 o                         
  -4   7  10          5.99          0.00         7.69 o                         
  -3   7  10          1.76          0.59         5.29 o                         
  -2   7  10        280.58        304.04        14.43 o                         
  -1   7  10         11.05         10.63         4.70 o                         
   0   7  10        250.49        250.44        12.80 o                         
   1   7  10        314.48        287.71        13.34 o                         
   2   7  10        177.88        169.34        10.27 o                         
   3   7  10        714.36        731.42        18.68 o                         
   4   7  10         56.55         52.60         5.02 o                         
   5   7  10         92.94         86.12         6.20 o                         
   6   7  10          5.92         12.57         3.94 o                         
   7   7  10        171.39        197.93         9.41 o                         
   8   7  10         97.92        106.02         7.55 o                         
   9   7  10         28.96         27.77         4.52 o                         
  10   7  10          5.90          5.79         5.74 o                         
  11   7  10          2.75          1.36         5.65 o                         
  12   7  10        148.67        144.15        18.27 o                         
  -4   8  10        611.14        604.37        33.65 o                         
  -3   8  10        163.28        159.21        17.28 o                         
  -2   8  10       1507.50       1487.04        32.48 o                         
  -1   8  10       3212.62       2986.92        64.45 o                         
   0   8  10       1077.60       1043.19        26.55 o                         
   1   8  10        197.63        185.04        11.26 o                         
   2   8  10        224.93        201.91        11.67 o                         
   3   8  10        339.63        344.25        14.75 o                         
   4   8  10       2661.36       2589.35        40.07 o                         
   5   8  10       2338.24       2379.66        30.62 o                         
   6   8  10       1549.47       1558.95        25.24 o                         
   7   8  10       1616.13       1651.22        26.78 o                         
   8   8  10       1793.74       1741.87        28.36 o                         
   9   8  10       1101.12       1128.86        20.44 o                         
  10   8  10        749.95        793.75        18.09 o                         
  11   8  10        633.35        667.10        24.83 o                         
  12   8  10         14.85         27.50        11.13 o                         
  -4   9  10          1.13        -16.42        10.09 o                         
  -3   9  10        478.83        541.59        31.80 o                         
  -1   9  10        148.05        139.90        15.56 o                         
   0   9  10          3.96         -2.85         4.93 o                         
   1   9  10         54.92         42.34         6.78 o                         
   2   9  10        148.12        146.27        10.49 o                         
   3   9  10        166.92        134.92        10.13 o                         
   4   9  10          0.15          2.17         4.52 o                         
   5   9  10         11.12         12.89         5.43 o                         
   6   9  10          0.41          0.77         3.89 o                         
   7   9  10         14.24         13.25         4.48 o                         
   8   9  10         31.64         33.38         5.38 o                         
   9   9  10          7.67         10.58         4.25 o                         
  10   9  10        323.05        367.86        12.66 o                         
  11   9  10         25.57         13.98         5.70 o                         
  12   9  10         48.26         49.89        12.98 o                         
   0  10  10        279.95        264.46        15.24 o                         
   1  10  10        443.64        478.94        19.49 o                         
   2  10  10        841.13        834.36        25.06 o                         
   3  10  10       1361.66       1308.51        30.94 o                         
   4  10  10       1083.58       1138.90        39.03 o                         
   5  10  10        912.23        884.12        25.19 o                         
   6  10  10       1302.42       1373.33        31.57 o                         
   7  10  10       1347.19       1336.65        44.10 o                         
   8  10  10        551.17        546.11        13.43 o                         
   9  10  10         82.82         85.58         6.83 o                         
  10  10  10         96.43         88.15         7.24 o                         
  11  10  10        468.77        518.29        22.66 o                         
  -1  11  10         98.08         83.95        15.29 o                         
   0  11  10          9.49         18.32        10.13 o                         
   1  11  10          4.59          7.78         6.42 o                         
   2  11  10          4.49          5.83         5.56 o                         
   3  11  10         86.34         73.14         8.96 o                         
   4  11  10        110.15        105.97        10.18 o                         
   5  11  10        271.03        275.41        15.02 o                         
   6  11  10        279.22        262.20        14.75 o                         
   7  11  10          0.68          0.86         8.23 o                         
   8  11  10        692.19        722.96        26.01 o                         
   9  11  10        404.61        403.68        20.04 o                         
  10  11  10          1.09          6.88         6.88 o                         
   1  12  10        150.93        152.11        18.18 o                         
   2  12  10        551.67        588.54        33.43 o                         
   3  12  10       1122.49       1122.98        45.82 o                         
   4  12  10       1441.80       1428.19        51.79 o                         
   5  12  10        839.13        906.55        41.52 o                         
   6  12  10        509.83        461.44        30.35 o                         
   7  12  10        332.08        353.16        19.00 o                         
   8  12  10        464.99        528.34        23.34 o                         
   5  13  10        143.60        170.74        14.34 o                         
  -6  -8  11          6.92         19.54        11.31 o                         
  -5  -8  11         34.31         23.07         6.20 o                         
  -4  -8  11         32.63         26.87         7.64 o                         
  -3  -8  11         22.76         30.35         7.87 o                         
  -2  -8  11         16.76         13.34        10.18 o                         
  -7  -7  11         74.62         68.03         9.86 o                         
  -6  -7  11       1076.47       1046.68        31.30 o                         
  -5  -7  11       1276.17       1280.79        27.14 o                         
  -4  -7  11        435.44        430.50        15.83 o                         
  -3  -7  11        243.52        254.51        15.38 o                         
  -2  -7  11        111.35        112.53        10.99 o                         
  -1  -7  11         83.57         70.24         9.36 o                         
   0  -7  11         57.99         59.03         9.50 o                         
   1  -7  11        181.91        189.11        14.75 o                         
  -8  -6  11         58.69         42.43         8.73 o                         
  -7  -6  11         95.99         86.12        10.22 o                         
  -6  -6  11        210.69        199.96        13.93 o                         
  -5  -6  11        218.99        203.90        13.70 o                         
  -4  -6  11          0.21          2.58         4.34 o                         
  -3  -6  11        216.97        216.11        10.86 o                         
  -2  -6  11        237.46        249.76        14.52 o                         
  -1  -6  11         21.24         16.96         6.06 o                         
   0  -6  11        145.57        133.75        11.44 o                         
   1  -6  11          2.58          0.54         5.83 o                         
   2  -6  11         71.22         57.94         9.18 o                         
   3  -6  11          3.37          1.99         9.14 o                         
  -9  -5  11        266.05        269.80        17.10 o                         
  -8  -5  11       1221.50       1305.12        35.01 o                         
  -7  -5  11       1197.90       1237.14        33.02 o                         
  -6  -5  11        797.94        796.69        25.69 o                         
  -5  -5  11        586.07        610.84        21.98 o                         
  -4  -5  11         52.60         52.78         6.06 o                         
  -3  -5  11         26.87         36.50         5.38 o                         
  -2  -5  11        656.93        663.17        18.82 o                         
  -1  -5  11       1521.14       1548.42        33.52 o                         
   0  -5  11        445.00        434.62        18.36 o                         
   1  -5  11        325.59        297.39        15.69 o                         
   2  -5  11       1615.16       1615.81        36.82 o                         
   3  -5  11        850.97        875.16        28.00 o                         
   4  -5  11        241.49        222.04        15.20 o                         
   5  -5  11         75.36         66.62        14.20 o                         
  -9  -4  11        104.03        118.10        11.94 o                         
  -8  -4  11         46.38         41.20         7.87 o                         
  -7  -4  11         27.17         26.01         6.47 o                         
  -6  -4  11         79.84         68.30         8.46 o                         
  -5  -4  11        854.07        771.63        23.88 o                         
  -4  -4  11          5.29         15.47         5.43 o                         
  -3  -4  11         67.33         51.56         5.79 o                         
  -2  -4  11        735.65        752.05        17.64 o                         
  -1  -4  11        416.54        388.75        12.75 o                         
   0  -4  11        515.81        511.96        18.77 o                         
   1  -4  11        331.53        335.61        15.79 o                         
   2  -4  11        137.84        162.69        11.62 o                         
   3  -4  11        312.85        313.94        16.06 o                         
   4  -4  11        100.70        103.53        10.45 o                         
   5  -4  11        185.96        183.45        13.84 o                         
   6  -4  11          0.00          4.48         9.27 o                         
  -9  -3  11       1046.01       1058.44        31.80 o                         
  -8  -3  11        872.45        880.64        27.95 o                         
  -7  -3  11        468.13        467.95        19.81 o                         
  -6  -3  11        879.64        837.58        25.24 o                         
  -5  -3  11       1918.12       1773.84        35.51 o                         
  -4  -3  11        823.56        798.32        23.11 o                         
  -3  -3  11        850.28        826.77        17.78 o                         
  -2  -3  11        461.10        487.18        13.66 o                         
  -1  -3  11       1211.78       1232.12        21.44 o                         
   0  -3  11       3956.26       3997.28        44.46 o                         
   1  -3  11       2236.02       2142.56        36.64 o                         
   2  -3  11       1217.19       1183.95        27.91 o                         
   3  -3  11        729.60        752.95        23.07 o                         
   4  -3  11        252.84        227.51        13.39 o                         
   5  -3  11       1136.04       1145.46        30.67 o                         
   6  -3  11        642.83        646.79        24.11 o                         
 -10  -2  11         11.28         16.87        10.40 o                         
  -9  -2  11          2.32         -3.30         6.24 o                         
  -8  -2  11          9.73          9.91         6.24 o                         
  -7  -2  11          5.65          9.91         5.70 o                         
  -6  -2  11         11.77         11.17         5.43 o                         
  -5  -2  11         60.38         51.65         7.06 o                         
  -4  -2  11        195.31        231.31        12.62 o                         
  -3  -2  11         10.78          4.03         4.52 o                         
  -2  -2  11        219.92        197.88         8.59 o                         
  -1  -2  11        113.63        133.11         7.33 o                         
   0  -2  11        194.30        184.77         8.28 o                         
   1  -2  11        212.98        242.57         9.36 o                         
   2  -2  11         55.27         46.18         5.20 o                         
   3  -2  11        504.99        475.19        13.80 o                         
   4  -2  11         31.64         30.44         4.88 o                         
   5  -2  11         13.45         12.30         4.66 o                         
   6  -2  11          0.10          0.27         4.52 o                         
   7  -2  11         16.49         17.96         7.28 o                         
   8  -2  11          2.41          1.09        10.13 o                         
 -10  -1  11        260.46        297.80        25.15 o                         
  -9  -1  11        500.12        506.94        22.12 o                         
  -8  -1  11        853.92        840.20        26.91 o                         
  -7  -1  11        844.99        845.85        25.96 o                         
  -6  -1  11        311.60        286.04        14.79 o                         
  -5  -1  11        292.77        273.10        13.84 o                         
  -4  -1  11        794.71        748.34        21.67 o                         
  -3  -1  11       1603.26       1458.72        28.95 o                         
  -2  -1  11       8887.64       8899.43        82.55 o                         
  -1  -1  11       4053.40       4156.71        32.48 o                         
   0  -1  11        430.43        442.99         9.86 o                         
   1  -1  11        352.14        373.11         9.23 o                         
   2  -1  11        888.40        860.55        14.16 o                         
   3  -1  11        750.34        752.32        16.37 o                         
   4  -1  11       1266.87       1232.07        21.98 o                         
   5  -1  11       2232.54       2220.00        33.47 o                         
   6  -1  11        457.86        458.68        18.82 o                         
   7  -1  11        485.90        464.56        20.22 o                         
   8  -1  11       1755.86       1771.49        41.11 o                         
  -9   0  11          9.15          8.68         7.19 o                         
  -8   0  11         83.89         90.05        10.31 o                         
  -7   0  11        179.08        171.56        12.39 o                         
  -6   0  11        734.11        747.61        23.43 o                         
  -5   0  11        177.91        165.86        11.13 o                         
  -4   0  11         99.69         99.19         6.74 o                         
  -3   0  11         18.56         16.74         3.89 o                         
  -2   0  11         95.82         94.58         5.97 o                         
  -1   0  11         94.01         89.92         4.79 o                         
   0   0  11         59.04         51.25         4.03 o                         
   1   0  11        262.45        237.78         7.28 o                         
   2   0  11        156.71        136.69         5.74 o                         
   3   0  11          0.04          1.54         3.39 o                         
   4   0  11        965.67        961.01        18.41 o                         
   5   0  11         14.18         11.90         4.21 o                         
   6   0  11        447.17        421.73        17.64 o                         
   7   0  11        237.12        222.71        13.89 o                         
   8   0  11         31.51         34.69         7.64 o                         
   9   0  11         21.47         18.41         7.78 o                         
  -8   1  11        242.30        231.26        14.93 o                         
  -7   1  11        720.70        690.35        23.66 o                         
  -6   1  11       1628.12       1569.86        34.01 o                         
  -5   1  11       2194.39       2264.10        39.21 o                         
  -4   1  11       2667.56       2671.21        40.93 o                         
  -3   1  11       2225.27       2194.58        27.77 o                         
  -2   1  11        806.36        786.33        15.79 o                         
  -1   1  11       1614.19       1562.80        21.57 o                         
   0   1  11       1130.53       1122.66        14.75 o                         
   1   1  11       1892.50       1904.97        19.63 o                         
   2   1  11       2210.66       2278.93        21.94 o                         
   3   1  11       1546.26       1600.16        18.59 o                         
   4   1  11       1496.45       1496.54        21.89 o                         
   5   1  11       2341.92       2293.41        37.45 o                         
   6   1  11       2278.76       2281.15        39.49 o                         
   7   1  11        998.96        997.47        27.45 o                         
   8   1  11        613.05        594.73        22.52 o                         
   9   1  11        105.53         84.45        10.09 o                         
  -8   2  11        164.67        169.57        19.13 o                         
  -7   2  11        184.13        194.04        13.16 o                         
  -6   2  11        307.22        288.12        15.15 o                         
  -5   2  11        637.15        582.84        20.04 o                         
  -4   2  11        547.30        506.26        17.87 o                         
  -3   2  11       1019.65        925.96        22.98 o                         
  -2   2  11        226.70        212.45         8.68 o                         
  -1   2  11        114.52        105.79         6.15 o                         
   0   2  11         34.61         34.15         4.07 o                         
   1   2  11       2576.91       2594.32        22.62 o                         
   2   2  11        220.71        216.25         6.74 o                         
   3   2  11        295.02        282.33         7.69 o                         
   4   2  11        533.73        528.02        12.94 o                         
   5   2  11        628.56        577.55        18.27 o                         
   6   2  11         96.03         88.43         8.50 o                         
   7   2  11        158.20        143.15        10.76 o                         
   8   2  11          8.39          6.83         5.52 o                         
   9   2  11          0.37          0.36         5.38 o                         
  10   2  11         29.23         28.40         7.69 o                         
  -8   3  11        594.43        532.54        33.06 o                         
  -7   3  11        828.60        811.30        38.40 o                         
  -6   3  11        846.02        814.37        25.06 o                         
  -5   3  11       1134.14       1084.90        27.68 o                         
  -4   3  11       2024.87       1975.66        35.78 o                         
  -3   3  11       3599.94       3527.88        46.27 o                         
  -2   3  11       1087.05       1098.33        19.58 o                         
  -1   3  11          2.27          5.07         3.26 o                         
   0   3  11         97.87         89.19         5.65 o                         
   1   3  11       1748.62       1853.22        18.54 o                         
   2   3  11       4742.88       4677.72        34.51 o                         
   3   3  11       4515.65       4542.76        46.09 o                         
   4   3  11       2422.02       2410.19        27.91 o                         
   5   3  11        989.89        920.84        17.55 o                         
   6   3  11        732.16        732.96        21.26 o                         
   7   3  11       2207.15       2060.51        37.72 o                         
   8   3  11       1020.63       1019.22        27.95 o                         
   9   3  11        577.83        578.90        22.39 o                         
  10   3  11        252.27        226.65        15.38 o                         
  -7   4  11         14.71         10.76         9.54 o                         
  -6   4  11        156.87        144.28        11.76 o                         
  -5   4  11        252.94        243.97        13.89 o                         
  -4   4  11         88.90         85.08         8.46 o                         
  -3   4  11        511.56        481.75        17.28 o                         
  -2   4  11        132.60        124.20         8.91 o                         
  -1   4  11          4.87          4.16         3.12 o                         
   0   4  11        361.04        337.87        10.36 o                         
   1   4  11        248.56        243.29         8.50 o                         
   2   4  11        294.52        263.69         8.77 o                         
   3   4  11          0.44         -1.99         2.94 o                         
   4   4  11         20.82         17.82         3.75 o                         
   5   4  11        584.10        515.35        13.34 o                         
   6   4  11         31.72         29.08         4.57 o                         
   7   4  11        540.02        502.33        18.45 o                         
   8   4  11        187.45        180.38        12.08 o                         
   9   4  11         73.36         78.34         9.09 o                         
  10   4  11         94.50        101.59        10.81 o                         
  11   4  11         13.44         14.02         7.60 o                         
  -6   5  11       1015.02       1061.92        44.14 o                         
  -5   5  11       1204.78       1196.43        30.35 o                         
  -4   5  11        786.17        763.62        23.25 o                         
  -3   5  11        122.82        127.41         9.59 o                         
  -2   5  11        710.90        688.45        20.17 o                         
  -1   5  11       2400.10       2352.20        29.54 o                         
   0   5  11       4331.13       4405.39        42.97 o                         
   1   5  11       3155.62       3149.80        41.84 o                         
   2   5  11       4624.89       4583.19        49.62 o                         
   3   5  11        768.46        719.57        15.92 o                         
   4   5  11       1159.30       1126.55        19.22 o                         
   5   5  11       4606.81       4659.00        52.24 o                         
   6   5  11       1366.66       1381.43        22.80 o                         
   7   5  11        597.09        562.89        15.11 o                         
   8   5  11        690.36        700.08        22.52 o                         
   9   5  11         55.95         61.38         8.23 o                         
  10   5  11       1062.25       1060.65        30.71 o                         
  11   5  11       1072.13       1049.12        32.07 o                         
  -6   6  11         29.05         17.32        10.45 o                         
  -5   6  11        109.27        114.48        15.79 o                         
  -4   6  11        169.24        171.65        12.12 o                         
  -3   6  11        194.67        191.78        12.03 o                         
  -2   6  11         51.79         47.49         6.74 o                         
  -1   6  11         13.15         13.03         3.98 o                         
   0   6  11         13.00         13.25         4.93 o                         
   1   6  11          1.15         -0.23         4.21 o                         
   2   6  11         52.00         56.36         6.78 o                         
   3   6  11        134.06        134.92         6.97 o                         
   4   6  11         31.44         40.39         4.57 o                         
   5   6  11          7.56          9.68         3.53 o                         
   6   6  11        146.66        134.83         7.87 o                         
   7   6  11        375.47        352.25        12.30 o                         
   8   6  11         86.78         75.58         6.60 o                         
   9   6  11        146.60        138.45        11.26 o                         
  10   6  11         19.78         16.96         6.24 o                         
  11   6  11         47.32         35.05         8.19 o                         
  -5   7  11        297.24        313.54        25.46 o                         
  -4   7  11        243.16        263.96        22.21 o                         
  -3   7  11        531.34        538.78        20.17 o                         
  -2   7  11       2075.27       2169.70        38.67 o                         
  -1   7  11       1649.48       1649.19        26.78 o                         
   0   7  11       1002.03        953.14        25.01 o                         
   1   7  11       1810.66       1845.13        34.19 o                         
   2   7  11       1829.40       1669.23        32.02 o                         
   3   7  11       3700.84       3530.37        65.27 o                         
   4   7  11        395.14        387.99        11.99 o                         
   5   7  11        387.09        385.32        12.26 o                         
   6   7  11       1477.27       1413.36        23.93 o                         
   7   7  11       2272.42       2165.09        30.71 o                         
   8   7  11       2520.43       2606.85        36.55 o                         
   9   7  11        896.97        912.25        21.30 o                         
  10   7  11        882.39        890.90        27.73 o                         
  11   7  11        734.55        763.67        27.05 o                         
  -4   8  11          0.01         -6.47         8.96 o                         
  -3   8  11         71.13         67.98        13.07 o                         
  -2   8  11          2.09          1.49         8.37 o                         
  -1   8  11        160.42        150.16        11.53 o                         
   0   8  11         40.30         43.29         6.83 o                         
   1   8  11        192.71        181.42        11.58 o                         
   2   8  11         56.36         44.24         6.51 o                         
   3   8  11        516.29        504.50        18.23 o                         
   4   8  11        589.07        603.10        16.24 o                         
   5   8  11          3.19          5.07         3.75 o                         
   6   8  11          1.86          3.21         3.53 o                         
   7   8  11         12.61         15.11         4.34 o                         
   8   8  11        108.77        110.50         8.14 o                         
   9   8  11         99.96        119.59         8.73 o                         
  10   8  11          1.49          6.33         4.43 o                         
  11   8  11         16.57         19.31         7.37 o                         
  12   8  11         54.72         59.48        13.75 o                         
  -1   9  11       2174.47       2122.62        57.76 o                         
   0   9  11       1058.12       1090.32        29.22 o                         
   1   9  11        100.18        106.34         9.72 o                         
   2   9  11        551.15        546.74        19.99 o                         
   3   9  11       1023.73       1021.30        26.87 o                         
   4   9  11        533.14        543.08        19.72 o                         
   5   9  11       1479.57       1527.02        32.75 o                         
   6   9  11       2001.67       1887.82        37.50 o                         
   7   9  11        355.41        378.31        13.61 o                         
   8   9  11        665.74        684.29        18.63 o                         
   9   9  11       1243.40       1215.38        19.81 o                         
  10   9  11        665.18        691.71        17.28 o                         
  11   9  11        706.57        772.08        27.14 o                         
  12   9  11        222.52        194.49        21.17 o                         
  -1  10  11         37.82         36.91        12.03 o                         
   0  10  11        298.81        317.34        16.96 o                         
   1  10  11        188.41        195.71        13.39 o                         
   2  10  11        183.00        176.49        12.35 o                         
   3  10  11          3.17          2.08         5.25 o                         
   4  10  11          3.57          3.26         4.84 o                         
   5  10  11          6.83          7.28         5.43 o                         
   6  10  11         18.27         23.43         6.20 o                         
   7  10  11          1.88          4.03         4.61 o                         
   8  10  11        129.57        132.25         9.14 o                         
   9  10  11        107.65        106.56         7.73 o                         
  10  10  11         83.37         69.29         6.92 o                         
  11  10  11        213.75        218.60        15.33 o                         
   0  11  11        163.26        167.90        19.22 o                         
   1  11  11        216.87        221.18        14.75 o                         
   2  11  11        262.53        272.92        15.69 o                         
   3  11  11        678.79        692.70        24.29 o                         
   4  11  11        767.02        760.96        25.19 o                         
   5  11  11        474.57        496.09        20.40 o                         
   6  11  11       1044.89       1002.53        28.63 o                         
   7  11  11       1130.97       1086.93        30.03 o                         
   8  11  11        983.14       1021.30        29.58 o                         
   9  11  11        434.02        436.56        16.92 o                         
  10  11  11        140.87        133.70        10.45 o                         
   1  12  11          2.39          7.37         9.95 o                         
   2  12  11         25.29         26.10         7.73 o                         
   3  12  11          1.95         -7.33         6.11 o                         
   4  12  11          0.57         -0.23         6.24 o                         
   5  12  11         18.53         31.16        11.08 o                         
   6  12  11        304.69        293.32        24.92 o                         
   7  12  11         49.69         65.40        14.02 o                         
   8  12  11         31.81         37.72         8.68 o                         
  -5  -8  12        192.14        228.55        21.98 o                         
  -4  -8  12        267.02        258.08        23.88 o                         
  -6  -7  12        116.09        127.41        12.44 o                         
  -5  -7  12         11.62         20.40         7.60 o                         
  -4  -7  12         39.84         34.10         6.33 o                         
  -3  -7  12        132.03        143.15        12.39 o                         
  -2  -7  12         21.54         18.73         6.92 o                         
  -1  -7  12          7.89          9.81         6.88 o                         
  -7  -6  12        364.73        356.78        19.27 o                         
  -6  -6  12        411.48        447.15        20.85 o                         
  -5  -6  12       1809.11       1763.44        39.76 o                         
  -4  -6  12       1298.00       1312.72        26.87 o                         
  -3  -6  12        369.93        354.11        14.16 o                         
  -2  -6  12        200.76        219.19        14.20 o                         
  -1  -6  12         35.55         33.33         7.60 o                         
   0  -6  12         27.53         29.17         7.33 o                         
   1  -6  12        445.61        457.69        21.12 o                         
   2  -6  12        648.00        621.92        35.01 o                         
  -8  -5  12          1.81          1.27         6.33 o                         
  -7  -5  12         24.33         23.43         7.46 o                         
  -6  -5  12         66.34         67.44         9.09 o                         
  -5  -5  12         84.39        107.33        10.54 o                         
  -4  -5  12         26.49         22.43         6.51 o                         
  -3  -5  12          6.84         14.56         4.88 o                         
  -2  -5  12        202.58        209.69        10.58 o                         
  -1  -5  12         51.04         54.82         8.10 o                         
   0  -5  12         23.73         14.65         6.29 o                         
   1  -5  12          3.54          0.18         5.38 o                         
   2  -5  12         40.30         35.91         7.60 o                         
   3  -5  12          2.08         10.72         6.60 o                         
   4  -5  12          9.48          9.63         9.91 o                         
  -8  -4  12        567.36        584.33        23.93 o                         
  -7  -4  12       1080.45       1099.50        31.48 o                         
  -6  -4  12       1167.81       1138.72        31.07 o                         
  -5  -4  12        869.18        786.01        36.05 o                         
  -4  -4  12        368.61        364.87        16.87 o                         
  -3  -4  12          1.31          2.76         4.16 o                         
  -2  -4  12        829.96        841.38        19.45 o                         
  -1  -4  12       2465.43       2625.31        35.10 o                         
   0  -4  12        448.20        429.96        17.82 o                         
   1  -4  12        121.23        137.95        10.99 o                         
   2  -4  12       1104.06       1163.55        30.39 o                         
   3  -4  12        779.21        762.58        25.42 o                         
   4  -4  12        733.41        812.20        27.27 o                         
   5  -4  12        802.31        793.57        38.26 o                         
   6  -4  12         81.17        102.40        15.56 o                         
  -9  -3  12        118.51        144.19        19.18 o                         
  -8  -3  12        237.32        228.91        15.20 o                         
  -7  -3  12        147.86        148.31        12.17 o                         
  -6  -3  12          0.54          2.80         5.20 o                         
  -5  -3  12         69.85         78.34         8.73 o                         
  -4  -3  12         55.83         58.21         7.60 o                         
  -3  -3  12        168.66        140.76        10.45 o                         
  -2  -3  12        185.73        205.98         9.59 o                         
  -1  -3  12         41.29         35.60         5.25 o                         
   0  -3  12         27.00         30.89         6.06 o                         
   1  -3  12        164.97        143.20        10.58 o                         
   2  -3  12        151.82        128.64        10.31 o                         
   3  -3  12        179.10        173.28        11.99 o                         
   4  -3  12         89.50         70.97         8.91 o                         
   5  -3  12        111.74        108.28        10.67 o                         
   6  -3  12        149.03        146.68        12.80 o                         
  -9  -2  12        888.96        884.34        42.34 o                         
  -8  -2  12       1173.25       1186.12        33.06 o                         
  -7  -2  12        470.73        499.07        20.99 o                         
  -6  -2  12        279.86        287.94        15.51 o                         
  -5  -2  12        676.12        663.66        22.25 o                         
  -4  -2  12        701.44        654.03        21.35 o                         
  -3  -2  12        571.08        585.19        19.63 o                         
  -2  -2  12        549.09        508.43        17.78 o                         
  -1  -2  12        850.01        819.08        18.68 o                         
   0  -2  12        691.88        732.87        16.55 o                         
   1  -2  12       1986.69       1956.85        34.19 o                         
   2  -2  12        891.87        886.56        23.61 o                         
   3  -2  12        134.05        128.50        10.00 o                         
   4  -2  12        295.76        298.93        14.97 o                         
   5  -2  12        229.98        248.27        11.62 o                         
   6  -2  12        541.52        561.99        22.30 o                         
   7  -2  12        476.90        511.42        22.57 o                         
  -9  -1  12          0.04          5.34        10.36 o                         
  -8  -1  12         71.85         90.10        10.45 o                         
  -7  -1  12         37.13         24.02         6.60 o                         
  -6  -1  12          2.34          8.50         5.16 o                         
  -5  -1  12        274.12        242.84        13.70 o                         
  -4  -1  12         29.64         25.10         5.61 o                         
  -3  -1  12        690.78        711.47        21.17 o                         
  -2  -1  12          0.73          6.69         4.39 o                         
  -1  -1  12        919.83        897.23        17.41 o                         
   0  -1  12        765.64        731.87        13.25 o                         
   1  -1  12         22.78         19.95         3.53 o                         
   2  -1  12         22.45         29.49         4.70 o                         
   3  -1  12        219.88        207.06         9.32 o                         
   4  -1  12          9.42         10.22         4.16 o                         
   5  -1  12         69.66         58.48         7.87 o                         
   6  -1  12         52.40         51.47         8.14 o                         
   7  -1  12          2.47         -0.18         5.93 o                         
   8  -1  12        126.74        126.92        17.91 o                         
  -9   0  12        222.89        246.69        23.57 o                         
  -8   0  12        709.76        734.95        26.23 o                         
  -7   0  12        382.86        405.54        19.00 o                         
  -6   0  12        430.30        448.19        19.04 o                         
  -5   0  12        478.33        495.77        19.09 o                         
  -4   0  12        810.66        801.53        18.14 o                         
  -3   0  12       2623.40       2651.99        31.25 o                         
  -2   0  12       3348.47       3209.09        40.53 o                         
  -1   0  12       2018.50       1876.74        26.96 o                         
   0   0  12        902.67        890.27        14.20 o                         
   1   0  12       2050.62       2071.73        22.12 o                         
   2   0  12       1450.15       1406.12        18.95 o                         
   3   0  12         52.83         58.84         5.47 o                         
   4   0  12        716.12        754.35        16.92 o                         
   5   0  12        694.96        766.02        22.93 o                         
   6   0  12         51.85         49.98         7.55 o                         
   7   0  12        808.59        765.07        25.46 o                         
   8   0  12        803.06        822.56        38.99 o                         
  -8   1  12          1.14         12.26         7.01 o                         
  -7   1  12         16.72         19.68         6.97 o                         
  -6   1  12        402.34        408.75        18.32 o                         
  -5   1  12          3.61         -6.11         4.88 o                         
  -4   1  12        973.36        942.92        19.68 o                         
  -3   1  12          0.74          0.54         3.44 o                         
  -2   1  12         49.89         48.98         5.11 o                         
  -1   1  12        988.70        966.80        17.78 o                         
   0   1  12        407.74        413.18        11.53 o                         
   1   1  12          0.74          3.44         2.76 o                         
   2   1  12         57.74         60.79         4.43 o                         
   3   1  12          6.74          7.06         3.03 o                         
   4   1  12          5.08          2.22         4.34 o                         
   5   1  12        164.98        159.48        10.67 o                         
   6   1  12         16.90         16.24         5.38 o                         
   7   1  12        114.27        124.11        10.76 o                         
   8   1  12         52.58         46.77         8.19 o                         
   9   1  12         46.01         41.61         8.41 o                         
  -8   2  12        269.42        268.98        16.46 o                         
  -7   2  12        415.79        377.63        18.41 o                         
  -6   2  12        532.65        540.28        20.94 o                         
  -5   2  12       1864.63       1833.28        36.73 o                         
  -4   2  12       2110.02       2095.34        37.72 o                         
  -3   2  12       2744.36       2619.43        32.34 o                         
  -2   2  12       2676.10       2710.34        37.63 o                         
  -1   2  12         80.34         76.12         5.70 o                         
   0   2  12        199.20        196.75         8.19 o                         
   1   2  12       2522.24       2531.27        23.43 o                         
   2   2  12       2383.29       2397.03        23.07 o                         
   3   2  12         19.67         19.49         3.89 o                         
   4   2  12        782.15        754.53        16.06 o                         
   5   2  12       2528.95       2406.44        38.67 o                         
   6   2  12       1884.48       1792.80        35.05 o                         
   7   2  12       1435.52       1409.65        32.70 o                         
   8   2  12        817.79        823.01        26.41 o                         
   9   2  12         83.53         78.16         9.59 o                         
  -7   3  12         83.14         74.81         9.77 o                         
  -6   3  12        218.45        226.42        14.20 o                         
  -5   3  12        165.81        163.64        11.67 o                         
  -4   3  12          0.04          0.68         4.39 o                         
  -3   3  12          0.52         -0.09         3.44 o                         
  -2   3  12         11.14         11.22         3.94 o                         
  -1   3  12        122.67        118.41         7.06 o
[truncated: 100,686 more chars]
