# Supplementary material for: Coordination chemistry of nitrile-functionalized mixed thia-aza macrocycles [9]aneN2S and [9]aneNS2 towards silver(I)
Source: Acta Crystallogr C Struct Chem. 2022 Feb 14;78(Pt 3):169–75. doi: 10.1107/S205322962200105X (PMC8896526; doi:10.1107/S205322962200105X)
Supplement: Supplementary file 3 [file c-78-00169-AgL2SCNsup3.hkl]

data_AgL2SCN                                                                    
_shelx_title ' LIPPAG No1656 for VL/MS in P-1' 
_shelx_refln_list_code          4                                               
_shelx_F_calc_maximum      142.63                                               
_exptl_crystal_F_000       424.00                                               
_reflns_d_resolution_high  0.7404                                               
                                                                                
loop_                                                                           
 _space_group_symop_operation_xyz                                               
 'x, y, z'                                                                      
 '-x, -y, -z'                                                                   
                                                                                
_cell_length_a     8.4426                                                       
_cell_length_b     8.5739                                                       
_cell_length_c    11.8497                                                       
_cell_angle_alpha  96.585                                                       
_cell_angle_beta   99.023                                                       
_cell_angle_gamma  95.313                                                       
                                                                                
_shelx_F_squared_multiplier     1.000                                           
                                                                                
loop_                                                                           
 _refln_index_h                                                                 
 _refln_index_k                                                                 
 _refln_index_l                                                                 
 _refln_F_squared_calc                                                          
 _refln_F_squared_meas                                                          
 _refln_F_squared_sigma                                                         
 _refln_observed_status                                                         
   1   0   0       9835.20       9570.18       133.56 o                         
   2   0   0       4146.67       4226.30        22.20 o                         
   3   0   0        228.14        234.72         4.29 o                         
   4   0   0         91.85        110.37         3.48 o                         
   5   0   0        391.90        382.77         7.09 o                         
   6   0   0        100.04        115.96         4.48 o                         
   7   0   0        365.27        353.36        12.56 o                         
   8   0   0       1643.51       1619.74        29.85 o                         
   9   0   0       1297.15       1348.52        29.22 o                         
  10   0   0        275.83        277.81        14.30 o                         
 -10   1   0        431.54        455.27        18.28 o                         
  -9   1   0        136.08        149.29         9.95 o                         
  -8   1   0        251.72        243.43        11.57 o                         
  -7   1   0       1774.51       1749.94        28.85 o                         
  -6   1   0       1798.76       1850.66        17.78 o                         
  -5   1   0       7124.83       7148.53        66.84 o                         
  -4   1   0       1344.33       1311.95        12.31 o                         
  -3   1   0       1414.58       1368.47        11.32 o                         
  -2   1   0         18.84         39.42         2.24 o                         
  -1   1   0       1907.24       1841.52        11.38 o                         
   0   1   0        935.45       1000.94         7.96 o                         
   1   1   0       6224.08       6828.94        33.51 o                         
   2   1   0       3862.59       4073.15        21.89 o                         
   3   1   0       8637.38       8921.48        42.59 o                         
   4   1   0       1418.96       1424.93        13.18 o                         
   5   1   0       1659.66       1646.66        15.73 o                         
   6   1   0       2851.99       2835.07        23.32 o                         
   7   1   0       1867.28       1805.52        29.35 o                         
   8   1   0        273.88        266.87        12.06 o                         
   9   1   0         26.74         20.89         4.91 o                         
  10   1   0        150.63        152.40        10.82 o                         
 -10   2   0          7.65          8.39         4.48 o                         
  -9   2   0         54.22         54.47         6.53 o                         
  -8   2   0          0.54          0.93         3.05 o                         
  -7   2   0         37.90         35.57         4.54 o                         
  -6   2   0        611.39        598.15         9.89 o                         
  -5   2   0       1634.93       1591.63        15.48 o                         
  -4   2   0      10039.43       9887.78        91.96 o                         
  -3   2   0       8081.90       7538.39        53.41 o                         
  -2   2   0      13013.75      12826.87        57.45 o                         
  -1   2   0       1955.85       2113.30        19.46 o                         
   0   2   0       1794.93       1885.86         9.95 o                         
   1   2   0        157.54        194.06         2.61 o                         
   2   2   0       1075.88       1139.41        10.20 o                         
   3   2   0          0.59          6.47         1.55 o                         
   4   2   0       1733.48       1762.18        15.73 o                         
   5   2   0       1665.20       1658.97        16.48 o                         
   6   2   0       1262.09       1281.11        15.42 o                         
   7   2   0       1208.45       1185.11        15.92 o                         
   8   2   0        842.22        787.61        20.83 o                         
   9   2   0        390.66        386.12        15.86 o                         
  10   2   0        207.85        223.16        13.18 o                         
 -10   3   0        547.44        546.11        20.33 o                         
  -9   3   0        768.22        799.30        22.88 o                         
  -8   3   0       1001.31       1023.64        24.25 o                         
  -6   3   0        318.41        308.34         7.34 o                         
  -5   3   0        464.50        433.75         8.21 o                         
  -4   3   0       1548.89       1686.70        21.82 o                         
  -3   3   0       1184.78       1134.19        16.35 o                         
  -2   3   0       5235.05       5195.53        41.10 o                         
  -1   3   0       7202.13       7225.64        51.92 o                         
   0   3   0       1708.20       1752.49        12.25 o                         
   1   3   0       1861.39       1925.40        13.80 o                         
   2   3   0       4584.30       4870.77        28.48 o                         
   3   3   0       3375.81       3439.99        23.63 o                         
   4   3   0       2269.34       2232.75        19.28 o                         
   5   3   0         93.54         96.31         4.23 o                         
   6   3   0          1.04          3.11         1.87 o                         
   7   3   0        575.04        580.00        11.57 o                         
   8   3   0        327.57        310.83        13.37 o                         
   9   3   0          4.66          1.12         3.86 o                         
 -10   4   0         24.09         19.40         5.35 o                         
  -9   4   0         85.62         84.69         7.96 o                         
  -8   4   0        457.09        442.21        16.23 o                         
  -7   4   0       1397.97       1420.33        27.42 o                         
  -6   4   0       2469.37       2543.64        34.01 o                         
  -5   4   0       3191.98       3136.38        35.38 o                         
  -4   4   0        314.88        287.76         9.39 o                         
  -3   4   0        515.85        481.51         8.15 o                         
  -2   4   0        471.95        497.11        11.32 o                         
  -1   4   0        736.80        717.60        13.55 o                         
   0   4   0        214.67        235.78         3.86 o                         
   1   4   0        861.59        870.30         7.52 o                         
   2   4   0       1271.08       1274.59        17.04 o                         
   3   4   0       3321.16       3329.19        56.46 o                         
   4   4   0       1615.02       1648.90        17.41 o                         
   5   4   0        865.17        844.31        12.87 o                         
   6   4   0       1718.54       1747.82        20.21 o                         
   7   4   0        435.09        453.03        10.69 o                         
  -9   5   0         62.93         51.79         6.72 o                         
  -8   5   0         47.88         53.22         6.22 o                         
  -7   5   0        145.94        146.93         9.20 o                         
  -6   5   0       1340.06       1314.19        17.41 o                         
  -5   5   0       2131.11       2112.68        29.97 o                         
  -4   5   0       2032.69       2131.96        29.04 o                         
  -3   5   0        407.78        391.85        11.44 o                         
  -2   5   0       1234.86       1230.69        20.39 o                         
  -1   5   0       2184.60       2067.91        22.94 o                         
   0   5   0       1283.86       1171.06         9.82 o                         
   1   5   0       2298.34       2333.41        15.42 o                         
   2   5   0         78.95         84.13         3.73 o                         
   3   5   0       1479.91       1487.54        16.54 o                         
   4   5   0        472.00        479.83         9.70 o                         
   5   5   0         20.43         16.66         2.67 o                         
   6   5   0         87.62         83.01         6.84 o                         
   7   5   0        340.78        358.70        14.11 o                         
  -9   6   0        674.84        688.50        22.88 o                         
  -8   6   0        404.03        386.87        16.10 o                         
  -7   6   0        214.53        226.27        11.69 o                         
  -5   6   0        400.60        395.20        13.55 o                         
  -4   6   0         55.76         57.89         3.92 o                         
  -3   6   0         99.57        100.29         6.59 o                         
  -2   6   0        862.46        808.69        17.97 o                         
  -1   6   0       1914.05       2013.63        18.72 o                         
   0   6   0       1486.51       1497.93        25.00 o                         
   1   6   0       2379.10       2494.89        21.82 o                         
   2   6   0       3830.97       3891.97        29.41 o                         
   3   6   0        744.65        748.81        13.12 o                         
   4   6   0        302.03        314.50        12.44 o                         
   5   6   0         16.10         14.61         3.79 o                         
   6   6   0         41.54         43.52         5.60 o                         
   7   6   0         41.51         37.06         5.66 o                         
  -8   7   0        353.82        362.06        16.29 o                         
  -7   7   0        270.43        274.52        13.31 o                         
  -5   7   0        612.07        586.03        17.60 o                         
  -4   7   0       1760.36       1757.34        21.58 o                         
  -3   7   0       3314.19       3293.13        42.53 o                         
  -2   7   0        684.36        672.89        17.85 o                         
  -1   7   0         38.48         33.45         4.66 o                         
   0   7   0        218.85        224.03        10.38 o                         
   1   7   0          9.44         11.38         2.24 o                         
   2   7   0        430.23        431.83        14.92 o                         
   3   7   0        491.27        460.18        15.73 o                         
   4   7   0        839.41        836.60        21.95 o                         
   5   7   0       1529.33       1519.75        30.90 o                         
   6   7   0        403.45        424.99        16.79 o                         
   7   7   0        143.05        139.34        10.26 o                         
  -8   8   0         15.64         16.97         5.35 o                         
  -7   8   0          1.01          4.97         3.92 o                         
  -5   8   0        132.96        139.28         9.45 o                         
  -4   8   0          3.17          4.48         2.49 o                         
  -3   8   0        918.38        947.65        23.38 o                         
  -2   8   0       1742.49       1696.40        31.34 o                         
  -1   8   0        745.03        772.19        20.83 o                         
   0   8   0        700.75        673.08        19.46 o                         
   1   8   0         20.86         20.02         4.29 o                         
   2   8   0        228.03        227.57        11.75 o                         
   3   8   0        463.81        431.76        16.48 o                         
   4   8   0        248.93        251.70        13.00 o                         
   5   8   0          1.65          0.06         3.54 o                         
   6   8   0        579.88        570.92        20.77 o                         
   7   8   0        367.41        370.33        17.29 o                         
  -7   9   0        663.72        727.54        23.38 o                         
  -5   9   0         49.62         48.50         6.72 o                         
  -4   9   0          4.63          6.59         2.74 o                         
  -3   9   0          5.45          2.67         3.54 o                         
  -2   9   0        128.76        127.28         9.39 o                         
  -1   9   0          3.12          2.55         3.67 o                         
   0   9   0        352.38        368.03        15.54 o                         
   1   9   0       1072.86       1078.17        26.99 o                         
   2   9   0        652.89        625.26        20.83 o                         
   3   9   0        406.27        419.76        17.41 o                         
   4   9   0         97.80        105.58         9.51 o                         
   5   9   0        256.75        257.67        14.49 o                         
  -4  10   0        323.39        337.63        11.63 o                         
  -3  10   0         84.31         92.15         8.89 o                         
  -2  10   0         49.60         50.80         6.72 o                         
  -1  10   0         30.52         27.86         5.66 o                         
   0  10   0        432.95        474.54        19.15 o                         
   1  10   0        100.65        109.74         9.82 o                         
   2  10   0         12.88         14.36         5.04 o                         
   3  10   0         79.82         82.63         8.83 o                         
  -4  11   0          7.29          7.59         3.48 o                         
   1 -11   1        170.55        156.38        11.88 o                         
   2 -11   1        146.32        171.92        12.37 o                         
   3 -11   1          0.04          0.56         4.60 o                         
  -3 -10   1         92.13         87.92         9.08 o                         
  -2 -10   1          6.31          4.41         4.17 o                         
  -1 -10   1        430.80        436.43        18.34 o                         
   0 -10   1        603.08        628.74        21.70 o                         
   1 -10   1        272.88        289.00        14.74 o                         
   2 -10   1        325.28        301.56        15.05 o                         
   3 -10   1        269.33        270.47        14.30 o                         
   4 -10   1        172.23        170.86         6.78 o                         
  -5  -9   1        246.21        261.21        14.55 o                         
  -4  -9   1         75.26         65.97         7.65 o                         
  -3  -9   1        415.14        393.28        16.85 o                         
  -2  -9   1        358.49        370.52        15.98 o                         
  -1  -9   1        218.11        218.68        12.19 o                         
   0  -9   1         13.03          8.95         3.92 o                         
   1  -9   1        256.71        243.92        12.56 o                         
   2  -9   1        211.80        194.49        11.25 o                         
   3  -9   1         20.77         17.10         4.54 o                         
   4  -9   1          4.61          5.53         3.79 o                         
   6  -9   1       1287.47       1361.39        30.34 o                         
   7  -9   1        390.77        436.18        18.22 o                         
  -7  -8   1        180.64        170.74        12.06 o                         
  -6  -8   1         20.92         15.30         5.04 o                         
  -5  -8   1        192.36        169.43        11.13 o                         
  -4  -8   1        450.19        425.79        16.79 o                         
  -3  -8   1        421.60        386.25        15.54 o                         
  -2  -8   1        277.16        280.80        12.93 o                         
  -1  -8   1        747.68        733.20        20.46 o                         
   0  -8   1        436.12        447.31        15.73 o                         
   1  -8   1       1535.91       1534.05        29.29 o                         
   2  -8   1        288.60        300.69        12.87 o                         
   3  -8   1          0.25         -0.06         2.86 o                         
   4  -8   1         37.49         32.46         5.10 o                         
   6  -8   1         70.24         69.64         6.96 o                         
   7  -8   1        411.56        431.76        17.29 o                         
   8  -8   1        170.39        186.22        12.37 o                         
  -8  -7   1        233.03        210.97        13.06 o                         
  -7  -7   1        287.10        293.23        14.67 o                         
  -6  -7   1        968.75        976.63        25.56 o                         
  -5  -7   1        589.79        589.51        19.09 o                         
  -4  -7   1        310.81        280.98        12.75 o                         
  -3  -7   1        430.39        404.28        14.80 o                         
  -2  -7   1        838.73        813.78        20.39 o                         
  -1  -7   1        662.00        666.17        17.97 o                         
   0  -7   1         15.08         25.37         4.10 o                         
   1  -7   1        227.52        253.75        10.76 o                         
   2  -7   1       2505.46       2645.17        36.50 o                         
   3  -7   1       1360.18       1316.18        25.18 o                         
   4  -7   1       1607.07       1567.07        19.83 o                         
   6  -7   1         18.35         14.92         3.92 o                         
   7  -7   1         70.16         76.73         7.46 o                         
   8  -7   1         13.05         18.40         4.97 o                         
  -8  -6   1        206.91        190.33        11.88 o                         
  -7  -6   1        121.98        108.19         8.77 o                         
  -6  -6   1        478.62        486.29        16.79 o                         
  -5  -6   1        656.02        642.98        18.59 o                         
  -4  -6   1        736.21        770.70        19.52 o                         
  -3  -6   1       2618.72       2598.10        36.19 o                         
  -2  -6   1       1933.94       1998.71        18.78 o                         
  -1  -6   1        773.27        802.16        11.07 o                         
   0  -6   1        180.55        181.31         5.35 o                         
   1  -6   1        363.76        374.44         7.90 o                         
   2  -6   1        493.32        539.58        14.30 o                         
   3  -6   1        238.35        241.69         9.70 o                         
   4  -6   1       1749.57       1792.28        19.65 o                         
   5  -6   1       1786.17       1794.46        28.48 o                         
   6  -6   1        639.67        614.75        17.85 o                         
   7  -6   1        434.50        422.19        15.79 o                         
   8  -6   1        157.61        152.96        10.32 o                         
   9  -6   1        341.49        369.71        16.91 o                         
  -8  -5   1        777.80        842.57        22.94 o                         
  -7  -5   1         66.43         86.12         7.46 o                         
  -6  -5   1          1.73         -2.42         2.92 o                         
  -5  -5   1        549.25        541.57        15.92 o                         
  -4  -5   1         42.22         44.46         3.23 o                         
  -3  -5   1        542.33        594.05         9.64 o                         
  -2  -5   1        779.76        795.01         8.15 o                         
  -1  -5   1       1343.71       1300.76        15.61 o                         
   0  -5   1       6435.03       6556.35        42.03 o                         
   1  -5   1       5110.46       5252.48        47.13 o                         
   2  -5   1        334.64        341.61        10.26 o                         
   3  -5   1        130.05        132.44         6.53 o                         
   4  -5   1        149.68        163.22         7.59 o                         
   5  -5   1         15.60         12.19         2.36 o                         
   6  -5   1          3.13          2.86         3.30 o                         
   7  -5   1         22.51         21.51         4.48 o                         
   8  -5   1        143.64        133.12         9.39 o                         
   9  -5   1        469.75        489.40        18.84 o                         
  -7  -4   1        549.90        604.25        17.41 o                         
  -6  -4   1        834.37        866.08        13.68 o                         
  -5  -4   1        533.59        563.52        12.62 o                         
  -4  -4   1       1153.98       1197.98        14.18 o                         
  -3  -4   1         96.89        105.27         4.35 o                         
  -2  -4   1        189.31        180.25         4.10 o                         
  -1  -4   1          3.33          4.29         0.99 o                         
   0  -4   1        622.59        631.29         8.46 o                         
   1  -4   1       2362.17       2386.82        26.11 o                         
   2  -4   1       4043.48       3950.66        36.00 o                         
   3  -4   1        400.49        349.81         9.26 o                         
   4  -4   1        844.97        824.60        15.17 o                         
   5  -4   1        484.54        475.97         8.89 o                         
   6  -4   1       1131.33       1125.67        22.69 o                         
   7  -4   1       2257.19       2147.81        34.45 o                         
   8  -4   1        264.40        255.05        12.44 o                         
   9  -4   1          5.28          8.02         4.17 o                         
  10  -4   1        268.32        278.37        14.98 o                         
  -8  -3   1         49.79         57.27         6.34 o                         
  -7  -3   1        133.90        128.65         5.60 o                         
  -6  -3   1        113.50        124.36         5.04 o                         
  -5  -3   1        620.65        604.99        10.01 o                         
  -4  -3   1       5193.79       5348.86        32.71 o                         
  -3  -3   1       7145.64       7417.58        40.23 o                         
  -2  -3   1        414.21        347.20         4.54 o                         
  -1  -3   1       2495.65       2593.13        13.68 o                         
   0  -3   1        194.11        192.13         4.10 o                         
   1  -3   1        287.29        293.11         7.09 o                         
   2  -3   1         70.40         66.41         3.61 o                         
   3  -3   1         10.47         10.76         2.30 o                         
   4  -3   1        103.49         85.43         3.48 o                         
   5  -3   1       1710.96       1646.66        15.98 o                         
   6  -3   1        404.08        381.03        12.68 o                         
   7  -3   1        551.02        563.89        16.79 o                         
   8  -3   1       2051.12       2021.40        35.01 o                         
   9  -3   1        352.48        363.87        15.61 o                         
  10  -3   1        209.29        199.47        12.68 o                         
  -9  -2   1        268.49        286.52        13.24 o                         
  -8  -2   1        212.11        213.21        10.69 o                         
  -7  -2   1         93.40         97.68         4.73 o                         
  -6  -2   1        472.18        473.92         9.14 o                         
  -5  -2   1        267.37        249.64         6.09 o                         
  -4  -2   1         42.48         49.49         2.74 o                         
  -3  -2   1       4571.54       4993.45        28.04 o                         
  -2  -2   1       3398.92       3427.25        20.08 o                         
  -1  -2   1       2683.35       2697.47        15.86 o                         
   0  -2   1         28.45         48.25         1.80 o                         
   1  -2   1        395.64        502.21         7.65 o                         
   2  -2   1       3581.27       3403.00        15.61 o                         
   3  -2   1       7189.85       7072.24       130.08 o                         
   4  -2   1       4746.24       4624.48        40.48 o                         
   5  -2   1        378.92        383.33         6.96 o                         
   6  -2   1         73.29         70.88         5.78 o                         
   7  -2   1          3.02          6.53         3.05 o                         
   8  -2   1        575.37        579.68        18.09 o                         
   9  -2   1         57.02         63.36         7.03 o                         
  10  -2   1        334.33        346.70        16.41 o                         
 -11  -1   1          3.25          2.92         4.48 o                         
 -10  -1   1          6.56          8.08         4.41 o                         
  -9  -1   1        118.18        111.49         8.58 o                         
  -8  -1   1       2143.99       2127.11        33.89 o                         
  -7  -1   1       1252.83       1238.46        15.92 o                         
  -6  -1   1       1797.21       1814.85        18.16 o                         
  -5  -1   1        863.99        808.31        10.69 o                         
  -4  -1   1        780.27        774.05         9.45 o                         
  -3  -1   1       2311.14       2407.84        16.41 o                         
  -2  -1   1        372.96        430.40         5.10 o                         
  -1  -1   1        407.59        477.53         3.73 o                         
   0  -1   1       2038.01       2064.00        12.56 o                         
   1  -1   1       5005.56       5040.02        62.74 o                         
   2  -1   1       1727.53       1935.79        12.56 o                         
   3  -1   1       5161.17       5178.30        27.48 o                         
   4  -1   1       5278.77       5307.94        48.19 o                         
   5  -1   1       3031.75       3092.30        21.76 o                         
   6  -1   1       1108.15       1134.69        21.51 o                         
   7  -1   1          1.37          1.99         2.67 o                         
   8  -1   1          9.66         10.01         3.79 o                         
   9  -1   1         18.75         19.40         4.54 o                         
  10  -1   1        158.74        152.40        11.13 o                         
 -11   0   1        102.10         96.75         9.51 o                         
 -10   0   1        253.02        253.25        13.55 o                         
  -9   0   1        378.92        410.93        15.73 o                         
  -8   0   1        203.50        205.75        10.38 o                         
  -7   0   1        288.86        282.60         7.46 o                         
  -6   0   1       3218.96       3243.39        25.18 o                         
  -5   0   1       4185.75       4269.63        27.92 o                         
  -4   0   1       2526.68       2637.71        26.18 o                         
  -3   0   1         12.56         11.69         1.37 o                         
  -2   0   1       1359.49       1349.70        14.43 o                         
  -1   0   1      11105.71      10241.33        69.58 o                         
   0   0   1       6830.79       4521.95       595.48 o                         
   1   0   1        698.05        785.31         9.14 o                         
   2   0   1       1059.28       1082.95         8.27 o                         
   3   0   1          6.96          5.16         1.12 o                         
   4   0   1       1629.89       1782.77        14.30 o                         
   5   0   1         43.27         45.14         2.67 o                         
   6   0   1        925.83        967.12        19.77 o                         
   7   0   1       2017.09       2011.27        31.77 o                         
   8   0   1       1169.30       1167.45        25.74 o                         
   9   0   1        524.04        549.03        18.90 o                         
  10   0   1        360.01        390.42        17.10 o                         
 -10   1   1        436.88        427.35        17.47 o                         
  -9   1   1        486.67        497.92        17.35 o                         
  -8   1   1       1065.35       1037.87        23.32 o                         
  -7   1   1        636.37        618.73        11.01 o                         
  -6   1   1       1067.73       1055.41        13.43 o                         
  -5   1   1       1083.40       1131.14        17.35 o                         
  -4   1   1         10.41         29.22         2.49 o                         
  -3   1   1         29.56         44.33         3.17 o                         
  -2   1   1        776.80        821.62        11.25 o                         
  -1   1   1       2494.16       2438.93        20.64 o                         
   0   1   1      10984.97      10423.63       128.09 o                         
   1   1   1      19082.81      18688.95       127.90 o                         
   2   1   1      13318.04      13721.37        60.62 o                         
   3   1   1       7690.37       8151.84        39.92 o                         
   4   1   1        112.22        117.21         3.67 o                         
   5   1   1         89.81         83.50         3.48 o                         
   6   1   1        220.87        191.45         5.60 o                         
   7   1   1        201.68        182.49         9.51 o                         
   8   1   1          6.77          5.91         3.73 o                         
   9   1   1        327.95        328.24        14.80 o                         
  10   1   1        863.27        881.06        25.99 o                         
 -10   2   1         97.37         83.82         8.46 o                         
  -9   2   1        417.51        458.19        16.91 o                         
  -8   2   1        893.74        962.14        22.82 o                         
  -7   2   1        193.68        182.31         6.16 o                         
  -6   2   1        387.50        401.17         8.39 o                         
  -5   2   1        911.54        894.12        11.69 o                         
  -4   2   1       3511.12       3380.49        32.77 o                         
  -3   2   1       3916.47       3892.28        34.26 o                         
  -2   2   1       6787.17       6824.96        49.12 o                         
  -1   2   1        191.43        184.79         5.22 o                         
   0   2   1        787.59        922.78        11.81 o                         
   1   2   1       1249.05       1364.68        12.31 o                         
   2   2   1         72.17         67.15         2.61 o                         
   3   2   1       1431.50       1447.50        13.24 o                         
   4   2   1       1757.55       1922.60        16.79 o                         
   5   2   1       3100.13       3164.11        24.25 o                         
   6   2   1       1596.14       1617.93        18.59 o                         
   7   2   1       1342.21       1285.22        25.68 o                         
   8   2   1        163.89        165.70        10.07 o                         
   9   2   1        344.19        349.94        15.54 o                         
  10   2   1        126.40        133.87        10.82 o                         
 -10   3   1         38.96         40.35         6.47 o                         
  -9   3   1        312.20        317.67        14.49 o                         
  -8   3   1         10.94          8.83         3.73 o                         
  -7   3   1          6.16          4.35         2.24 o                         
  -6   3   1        304.38        312.13         7.71 o                         
  -5   3   1         82.90         80.21         5.41 o                         
  -4   3   1         23.05         14.98         2.86 o                         
  -3   3   1       1980.71       1768.46        22.26 o                         
  -2   3   1      14085.35      13927.73        90.22 o                         
  -1   3   1       9028.65       9327.19        64.54 o                         
   0   3   1       6843.94       7217.12        43.52 o                         
   1   3   1        154.20        153.02         4.04 o                         
   2   3   1        203.94        186.78         4.79 o                         
   3   3   1       1383.21       1401.80        14.24 o                         
   4   3   1        391.93        398.13         7.83 o                         
   5   3   1          1.99          0.56         1.68 o                         
   6   3   1       1507.63       1528.64        18.03 o                         
   7   3   1       1932.82       1893.69        32.52 o                         
   8   3   1        551.53        536.10        18.16 o                         
   9   3   1        198.31        170.37        11.25 o                         
 -10   4   1        117.23        126.41        10.20 o                         
  -9   4   1         48.29         57.70         6.78 o                         
  -8   4   1        451.01        455.83        16.41 o                         
  -6   4   1       2078.95       2033.16        29.66 o                         
  -5   4   1        354.95        324.32        11.01 o                         
  -4   4   1          0.51          3.23         2.36 o                         
  -3   4   1        133.46        164.40         5.04 o                         
  -2   4   1          4.69          4.66         2.24 o                         
  -1   4   1        321.68        311.88         9.14 o                         
   0   4   1        536.23        480.70         5.47 o                         
   1   4   1       1910.49       1913.96        16.79 o                         
   2   4   1       3263.41       3365.94        27.67 o                         
   3   4   1       1646.29       1668.05        17.10 o                         
   4   4   1        948.52        930.31        13.12 o                         
   5   4   1       2848.72       2719.85        40.04 o                         
   6   4   1        656.32        653.37        12.25 o                         
   7   4   1          6.96          2.05         3.67 o                         
   8   4   1        184.11        194.93        11.57 o                         
  -9   5   1          8.61          6.96         3.86 o                         
  -8   5   1         75.66         65.29         6.84 o                         
  -7   5   1        148.27        148.79         9.14 o                         
  -6   5   1        920.85        907.67        20.71 o                         
  -5   5   1       2702.06       2664.88        35.44 o                         
  -4   5   1       1645.09       1625.95        25.80 o                         
  -3   5   1        254.90        255.43         6.78 o                         
  -2   5   1        578.59        606.11        14.43 o                         
  -1   5   1        479.39        445.88         7.21 o                         
   0   5   1       1753.47       1727.99        16.35 o                         
   1   5   1        335.74        343.66         7.34 o                         
   2   5   1        340.46        335.70         7.52 o                         
   3   5   1       1534.58       1517.02        21.58 o                         
   4   5   1        186.31        183.11         6.28 o                         
   5   5   1       1041.17       1011.76        15.48 o                         
   6   5   1        320.97        312.82         9.08 o                         
  -9   6   1        253.34        269.54        14.61 o                         
  -8   6   1        152.58        155.69        10.51 o                         
  -7   6   1        101.22        102.47         8.08 o                         
  -6   6   1        103.26        107.19         7.90 o                         
  -5   6   1        280.46        271.03        11.57 o                         
  -4   6   1        782.98        791.77        19.09 o                         
  -3   6   1        865.01        824.42        18.90 o                         
  -2   6   1       1029.51       1047.33        21.08 o                         
  -1   6   1        499.84        493.38        14.18 o                         
   0   6   1       1072.55       1079.91        14.11 o                         
   1   6   1       2180.91       2208.87        26.67 o                         
   2   6   1       1761.81       1840.78        19.71 o                         
   3   6   1         47.85         39.98         3.30 o                         
   4   6   1         10.37         15.30         2.55 o                         
   5   6   1        127.26        122.06         8.21 o                         
   6   6   1        270.58        268.30        12.44 o                         
  -8   7   1        589.08        593.43        20.83 o                         
  -6   7   1        271.52        262.70        12.56 o                         
  -5   7   1        483.10        466.33        16.10 o                         
  -4   7   1        507.12        497.86        11.50 o                         
  -3   7   1        713.74        674.57        18.53 o                         
  -2   7   1        105.92        106.45         7.46 o                         
  -1   7   1        145.06        148.29         8.64 o                         
   0   7   1        563.15        566.13        16.60 o                         
   1   7   1       1723.75       1733.71        21.45 o                         
   2   7   1        338.29        339.80         8.77 o                         
   3   7   1       1237.66       1181.75        25.56 o                         
   4   7   1        623.49        608.22        18.78 o                         
   5   7   1        815.59        788.35        22.07 o                         
   6   7   1         30.12         30.65         5.29 o                         
  -8   8   1         42.92         45.14         7.03 o                         
  -6   8   1        282.54        301.50        14.43 o                         
  -5   8   1        104.69        100.79         8.33 o                         
  -4   8   1        354.23        346.08        10.32 o                         
  -3   8   1       1461.72       1439.05        29.60 o                         
  -2   8   1       1569.15       1522.68        30.09 o                         
  -1   8   1        489.63        465.53        16.35 o                         
   0   8   1        461.00        440.03        15.92 o                         
   1   8   1        295.43        275.26        12.68 o                         
   2   8   1         46.61         36.25         5.41 o                         
   3   8   1         27.58         26.18         4.73 o                         
   4   8   1         14.42         12.75         4.29 o                         
   5   8   1         81.79         83.01         8.15 o                         
   6   8   1        506.99        547.66        20.39 o                         
  -5   9   1         41.52         41.91         6.65 o                         
  -4   9   1        283.43        292.30        10.26 o                         
  -3   9   1        192.38        174.84        11.13 o                         
  -2   9   1        221.16        228.07        12.50 o                         
  -1   9   1        156.72        166.45        10.69 o                         
   0   9   1        694.03        658.78        21.08 o                         
   1   9   1        705.99        682.40        21.58 o                         
   2   9   1        130.07        135.73        10.07 o                         
   3   9   1        222.30        230.74        13.18 o                         
   4   9   1         61.67         56.52         7.15 o                         
   5   9   1         39.30         34.07         6.40 o                         
  -5  10   1        717.97        736.19        24.93 o                         
  -4  10   1        450.88        489.09        14.11 o                         
  -3  10   1          5.52          2.42         3.92 o                         
  -2  10   1         17.99         15.98         4.66 o                         
  -1  10   1         22.07         15.05         4.85 o                         
   0  10   1         13.08          5.72         4.10 o                         
   1  10   1         26.29         25.80         5.60 o                         
   2  10   1        253.05        257.67        14.67 o                         
   1 -11   2        117.53        119.38        10.69 o                         
   2 -11   2          5.95          5.04         4.60 o                         
   3 -11   2         87.90         89.91         9.33 o                         
  -3 -10   2         41.09         42.59         6.90 o                         
  -2 -10   2        398.43        395.45        17.72 o                         
  -1 -10   2        378.88        375.24        16.91 o                         
   0 -10   2        253.95        224.65        13.24 o                         
   1 -10   2        326.49        365.11        16.41 o                         
   2 -10   2        151.49        145.93        10.57 o                         
   3 -10   2        147.24        143.32        10.57 o                         
  -5  -9   2         11.99         11.01         4.91 o                         
  -4  -9   2        111.90        105.45         9.20 o                         
  -3  -9   2        205.76        213.27        12.50 o                         
  -2  -9   2        432.63        409.26        16.73 o                         
  -1  -9   2          4.78          9.08         3.67 o                         
   0  -9   2        393.11        400.18        16.04 o                         
   1  -9   2        919.47        940.50        24.37 o                         
   2  -9   2       1051.85       1092.90        26.30 o                         
   3  -9   2        227.71        205.13        11.50 o                         
   4  -9   2        278.61        259.03        12.93 o                         
   7  -9   2        167.61        172.67        11.81 o                         
  -7  -8   2          0.88          4.97         4.54 o                         
  -6  -8   2        338.95        344.78        16.29 o                         
  -5  -8   2        332.64        314.00        14.98 o                         
  -4  -8   2        582.85        561.72        19.28 o                         
  -3  -8   2        690.58        696.27        20.83 o                         
  -2  -8   2        148.36        162.84         9.95 o                         
  -1  -8   2        463.69        427.78        15.54 o                         
   0  -8   2        421.61        402.42        14.86 o                         
   1  -8   2        195.07        197.66        10.38 o                         
   2  -8   2          7.93          3.54         3.36 o                         
   3  -8   2         79.32         78.34         6.90 o                         
   4  -8   2         29.01         29.85         4.91 o                         
   5  -8   2        159.39        146.80         9.02 o                         
   6  -8   2        356.19        375.12        15.11 o                         
   7  -8   2        494.23        528.08        19.09 o                         
   8  -8   2        716.28        800.85        24.81 o                         
  -8  -7   2          7.56          5.29         4.73 o                         
  -7  -7   2          7.77          4.97         4.23 o                         
  -6  -7   2        277.22        243.12        13.00 o                         
  -5  -7   2        120.45        131.51         9.26 o                         
  -4  -7   2          3.16          3.23         3.23 o                         
  -3  -7   2        499.87        492.51        16.23 o                         
  -2  -7   2       1980.06       1979.00        32.58 o                         
  -1  -7   2       1013.32        989.93        22.01 o                         
   0  -7   2        690.85        671.15        17.53 o                         
   1  -7   2        581.93        568.93        10.94 o                         
   2  -7   2       1207.97       1205.94        16.35 o                         
   3  -7   2       1027.83       1079.60        22.32 o                         
   4  -7   2       1188.42       1180.95        23.57 o                         
   5  -7   2          8.58         11.94         3.67 o                         
   6  -7   2        118.59        117.33         8.39 o                         
   7  -7   2        174.35        163.71        10.38 o                         
   8  -7   2        200.15        191.82        11.88 o                         
  -8  -6   2        879.78        922.72        25.68 o                         
  -7  -6   2        913.20        869.50        23.88 o                         
  -6  -6   2        792.08        791.15        21.76 o                         
  -5  -6   2       1119.05       1111.68        24.81 o                         
  -4  -6   2        507.45        515.64        15.98 o                         
  -3  -6   2       1572.30       1484.44        26.61 o                         
  -2  -6   2         17.47         16.17         2.24 o                         
  -1  -6   2        121.85        120.25         4.60 o                         
   0  -6   2        237.92        214.33         6.09 o                         
   1  -6   2       1422.73       1464.23        16.60 o                         
   2  -6   2        339.01        353.85         8.02 o                         
   3  -6   2        750.33        744.27        16.66 o                         
   4  -6   2       4300.56       4243.08        26.36 o                         
   5  -6   2       3007.60       3079.36        39.36 o                         
   6  -6   2        925.17        957.79        22.38 o                         
   7  -6   2         24.64         27.73         4.79 o                         
   8  -6   2         53.99         50.24         6.40 o                         
   9  -6   2          0.63          1.18         3.98 o                         
  -8  -5   2        349.23        363.68        15.36 o                         
  -7  -5   2          0.21          0.75         3.54 o                         
  -6  -5   2        568.93        583.98        17.53 o                         
  -5  -5   2       1135.93       1082.95        22.88 o                         
  -4  -5   2       1283.86       1280.24        23.88 o                         
  -3  -5   2        569.38        561.78        14.86 o                         
  -2  -5   2       2307.72       2316.25        16.91 o                         
  -1  -5   2       5937.27       6020.13        35.94 o                         
   0  -5   2       7215.76       7228.56       108.69 o                         
   1  -5   2       2060.31       2091.17        18.72 o                         
   2  -5   2          4.45         13.06         2.80 o                         
   3  -5   2         66.49         62.80         4.48 o                         
   4  -5   2        587.65        604.06         8.02 o                         
   5  -5   2       1297.96       1270.17        23.32 o                         
   6  -5   2        463.34        480.70        15.30 o                         
   7  -5   2       1872.41       1784.44        32.21 o                         
   8  -5   2        771.61        747.44        21.95 o                         
   9  -5   2        308.54        295.72        14.86 o                         
  -8  -4   2        589.97        626.01        19.03 o                         
  -7  -4   2       1558.18       1618.62        29.53 o                         
  -6  -4   2        441.76        437.86        14.24 o                         
  -5  -4   2        234.58        245.91         6.59 o                         
  -4  -4   2        133.81        124.11         4.48 o                         
  -3  -4   2        812.09        860.98        10.38 o                         
  -2  -4   2          0.45          3.48         1.06 o                         
  -1  -4   2         42.34         32.46         2.30 o                         
   0  -4   2       7236.80       7484.73        42.90 o                         
   1  -4   2       9142.75       9385.82       120.87 o                         
   2  -4   2       9276.90       9741.79        67.77 o                         
   3  -4   2       1738.58       1800.05        15.73 o                         
   4  -4   2        242.85        255.36         5.97 o                         
   5  -4   2          3.11          4.85         2.67 o                         
   6  -4   2         76.02         74.43         6.09 o                         
   7  -4   2        121.09        116.58         8.27 o                         
   8  -4   2         30.58         26.99         4.91 o                         
   9  -4   2        396.94        381.77        16.48 o                         
  -8  -3   2        179.23        180.69         9.89 o                         
  -7  -3   2        275.04        275.08         7.90 o                         
  -6  -3   2        663.59        712.93        11.63 o                         
  -5  -3   2       2253.03       2292.00        20.27 o                         
  -4  -3   2       5311.60       5498.58        41.66 o                         
  -3  -3   2       2589.45       2635.41        18.72 o                         
  -2  -3   2       2752.87       2911.36        15.42 o                         
  -1  -3   2       2052.15       2285.10        12.50 o                         
   0  -3   2       1900.51       2103.04        15.79 o                         
   1  -3   2        244.14        231.12         6.16 o                         
   2  -3   2       4369.34       4468.04        37.37 o                         
   3  -3   2       4566.48       4383.11        24.13 o                         
   4  -3   2       3191.52       3191.97        45.08 o                         
   5  -3   2       1135.13       1100.67        20.27 o                         
   6  -3   2        847.47        829.95        19.09 o                         
   7  -3   2       2470.27       2454.72        36.81 o                         
   8  -3   2        965.88        945.60        23.88 o                         
   9  -3   2         58.73         65.41         7.27 o                         
  10  -3   2          2.15          1.37         4.29 o                         
  -8  -2   2          3.57          1.62         2.18 o                         
  -7  -2   2         37.48         31.40         2.98 o                         
  -6  -2   2         78.13         84.56         4.04 o                         
  -5  -2   2         60.77         60.00         3.17 o                         
  -4  -2   2        950.17        971.28        10.88 o                         
  -3  -2   2       9062.22       9407.46        45.20 o                         
  -2  -2   2      11959.34      12116.18        56.21 o                         
  -1  -2   2       9139.95       9567.57        50.55 o                         
   0  -2   2       7207.97       7400.17        70.26 o                         
   1  -2   2        867.81        879.44         7.77 o                         
   2  -2   2        573.71        581.43         6.16 o                         
   3  -2   2       1049.77       1018.29        13.99 o                         
   4  -2   2         72.59         93.89         2.98 o                         
   5  -2   2        263.42        254.62         9.51 o                         
   6  -2   2        512.38        481.63        14.30 o                         
   7  -2   2       1621.93       1637.21        29.22 o                         
   8  -2   2        462.89        460.55        16.41 o                         
   9  -2   2        664.59        650.19        21.08 o                         
 -10  -1   2        181.01        205.06        12.00 o                         
  -9  -1   2        512.00        543.99        17.72 o                         
  -8  -1   2        411.82        437.24        10.20 o                         
  -7  -1   2       1008.54       1000.63        14.36 o                         
  -6  -1   2       1407.12       1448.93        16.17 o                         
  -5  -1   2        626.66        612.27         9.33 o                         
  -4  -1   2        697.84        729.97         9.20 o                         
  -3  -1   2        222.39        252.82         4.66 o                         
  -2  -1   2       1908.59       1930.00        16.54 o                         
  -1  -1   2       6375.83       6528.56        31.96 o                         
   0  -1   2       6362.86       6669.08        32.46 o                         
   1  -1   2        570.92        609.65         6.16 o                         
   2  -1   2       2858.55       2938.03        26.05 o                         
   3  -1   2       2140.97       2074.75        13.99 o                         
   4  -1   2       4797.94       4885.07        27.36 o                         
   5  -1   2       1828.98       1880.51        26.67 o                         
   6  -1   2       2205.27       2312.34        32.52 o                         
   7  -1   2         51.64         49.99         5.66 o                         
   8  -1   2        373.76        380.78        14.92 o                         
   9  -1   2         37.60         38.49         6.03 o                         
  10  -1   2         93.45         82.07         8.39 o                         
 -11   0   2          2.45          6.72         5.35 o                         
 -10   0   2          4.77          4.41         4.29 o                         
  -9   0   2          9.26          7.40         3.79 o                         
  -8   0   2        210.05        209.97         7.09 o                         
  -7   0   2       1267.40       1272.97        16.23 o                         
  -6   0   2       4144.37       4213.74        53.35 o                         
  -5   0   2       6426.07       6311.00       105.58 o                         
  -4   0   2       3778.02       3647.61        23.75 o                         
  -3   0   2       2934.19       2903.65        27.67 o                         
  -2   0   2         16.30         23.75         2.55 o                         
  -1   0   2       3738.39       3700.46        23.69 o                         
   0   0   2       1330.10       1377.74         8.64 o                         
   1   0   2         69.64         68.71         1.49 o                         
   2   0   2       4432.76       4642.33        49.06 o                         
   3   0   2       6856.22       6998.13        35.32 o                         
   4   0   2       2400.32       2438.12        17.10 o                         
   5   0   2       1140.97       1146.93        11.88 o                         
   6   0   2       1342.96       1379.85        24.62 o                         
   8   0   2        130.82        144.07         9.39 o                         
   9   0   2        224.08        224.15        12.56 o                         
  10   0   2          0.39          3.54         4.48 o                         
 -11   1   2        585.88        603.56        22.01 o                         
 -10   1   2        454.28        475.35        18.16 o                         
  -9   1   2        568.56        568.56        18.34 o                         
  -8   1   2        613.25        616.87        12.06 o                         
  -7   1   2        251.37        247.84         7.15 o                         
  -6   1   2         22.52         17.85         2.36 o                         
  -5   1   2       3882.56       4079.56        27.92 o                         
  -4   1   2       5111.46       4715.45        41.16 o                         
  -3   1   2       9564.14       9679.92        66.90 o                         
  -2   1   2       1799.87       1693.73        18.78 o                         
  -1   1   2       2477.90       2512.42        15.61 o                         
   0   1   2       1042.31       1123.68         7.52 o                         
   1   1   2       8370.62       8719.34        41.35 o                         
   2   1   2      20344.47      20613.73       194.31 o                         
   3   1   2         60.54         78.90         2.86 o                         
   4   1   2        329.71        346.64         6.16 o                         
   5   1   2        897.76        919.30        11.25 o                         
   6   1   2        268.85        264.19        10.82 o                         
   7   1   2        139.29        133.12         8.39 o                         
   8   1   2        409.37        397.88        15.48 o                         
   9   1   2        806.25        848.54        24.37 o                         
  10   1   2       1083.22       1143.39        30.41 o                         
 -10   2   2        515.48        480.88        18.47 o                         
  -9   2   2        753.88        819.01        22.51 o                         
  -7   2   2        227.35        234.10         7.15 o                         
  -6   2   2        651.81        662.88        11.25 o                         
  -5   2   2       2117.87       2053.86        26.86 o                         
  -4   2   2        865.38        845.25        15.67 o                         
  -1   2   2       1910.72       1872.74        12.12 o                         
   0   2   2       2862.98       2986.03        18.96 o                         
   1   2   2       4990.42       5296.44        44.64 o                         
   2   2   2       5484.79       5846.34        32.02 o                         
   3   2   2       4911.27       5034.30        29.78 o                         
   4   2   2       3837.97       3962.85        26.61 o                         
   5   2   2        808.03        858.37        11.69 o                         
   6   2   2         90.21         98.24         7.03 o                         
   7   2   2          0.35         -0.06         3.05 o                         
   8   2   2        223.87        232.48        12.19 o                         
   9   2   2        115.53         96.69         8.77 o                         
  10   2   2        201.54        214.64        13.55 o                         
 -10   3   2        196.29        200.59        12.44 o                         
  -9   3   2          5.35          2.67         3.54 o                         
  -8   3   2        565.80        593.92        18.28 o                         
  -7   3   2       2225.88       2118.34        31.34 o                         
  -6   3   2       1059.10       1026.50        20.27 o                         
  -5   3   2       1223.83       1302.01        22.14 o                         
  -4   3   2         56.54         41.22         4.04 o                         
  -3   3   2       4959.18       5057.80        44.77 o                         
  -1   3   2       2618.59       2683.29        23.63 o                         
   0   3   2         20.24         39.05         2.55 o                         
   1   3   2        340.75        326.37         6.22 o                         
   2   3   2        714.06        719.21         9.76 o                         
   3   3   2         18.04         20.89         2.11 o                         
   4   3   2        123.12        124.67         4.60 o                         
   5   3   2       1295.08       1316.74        15.86 o                         
   6   3   2       2476.65       2456.46        36.44 o                         
   7   3   2       1502.80       1532.93        30.16 o                         
   8   3   2        387.16        383.33        15.92 o                         
   9   3   2        261.48        266.49        14.24 o                         
 -10   4   2        316.12        336.76        16.10 o                         
  -9   4   2         58.08         55.59         6.53 o                         
  -8   4   2        749.11        726.30        20.77 o                         
  -7   4   2        299.57        307.47         8.83 o                         
  -6   4   2        147.71        159.18         8.77 o                         
  -5   4   2         48.51         46.38         4.85 o                         
  -4   4   2        179.38        158.43         7.65 o                         
  -3   4   2        613.86        584.47        13.87 o                         
  -2   4   2       3078.17       3156.28        34.07 o                         
  -1   4   2       5816.81       6020.75        45.76 o                         
   0   4   2       7207.56       7370.01        40.85 o                         
   1   4   2       4993.74       5117.93        43.46 o                         
   2   4   2        653.05        699.00        10.63 o                         
   3   4   2        162.39        163.90         5.41 o                         
   4   4   2       1010.07        986.83        13.93 o                         
   5   4   2        337.40        318.85         8.27 o                         
   6   4   2         50.04         48.06         5.72 o                         
   7   4   2        239.46        258.54        12.81 o                         
   8   4   2        722.80        716.41        22.57 o                         
  -9   5   2        143.16        126.28         9.89 o                         
  -8   5   2         32.49         31.84         5.35 o                         
  -7   5   2        632.97        645.03        18.59 o                         
  -6   5   2       1487.30       1406.59        26.92 o                         
  -5   5   2       1475.28       1404.41        25.80 o                         
  -4   5   2       1062.48       1031.16        20.95 o                         
  -3   5   2         19.35         26.05         2.61 o                         
  -2   5   2        103.01        103.46         6.40 o                         
  -1   5   2          0.15          0.75         1.49 o                         
   0   5   2          2.26          5.84         1.93 o                         
   1   5   2         16.37         23.19         2.49 o                         
   2   5   2       1699.04       1674.33        18.22 o                         
   3   5   2       1491.67       1509.49        17.91 o                         
   4   5   2       1430.08       1467.77        18.40 o                         
   5   5   2       1968.39       1950.71        22.45 o                         
   6   5   2        260.04        260.71        12.62 o                         
   7   5   2        296.08        299.26        14.43 o                         
  -9   6   2          8.64         12.93         4.85 o                         
  -8   6   2          0.23          3.79         3.54 o                         
  -7   6   2         42.81         56.52         6.34 o                         
  -6   6   2         65.76         77.41         6.96 o                         
  -5   6   2        826.43        753.85        19.83 o                         
  -4   6   2       1322.03       1333.22        25.74 o                         
  -3   6   2       1785.01       1772.94        20.64 o                         
  -2   6   2        680.11        694.22        17.47 o                         
  -1   6   2        197.05        179.51         8.83 o                         
   0   6   2        529.11        532.06        10.20 o                         
   1   6   2        310.32        299.01         7.77 o                         
   2   6   2         60.14         56.15         3.79 o                         
   3   6   2         95.34         85.12         4.66 o                         
   4   6   2        463.30        476.53        11.01 o                         
   5   6   2       1027.61       1045.52        17.04 o                         
   6   6   2        537.37        507.75        17.04 o                         
  -8   7   2        448.90        503.89        19.21 o                         
  -6   7   2          5.09          5.53         3.79 o                         
  -5   7   2        267.00        245.98        12.12 o                         
  -4   7   2         13.59         14.61         4.04 o                         
  -3   7   2        151.93        141.02         5.16 o                         
  -2   7   2        412.22        401.17        14.30 o                         
  -1   7   2        698.55        683.77        18.59 o                         
   0   7   2       1417.92       1412.62        18.28 o                         
   1   7   2       1213.11       1221.42        17.16 o                         
   2   7   2        393.29        394.15         9.89 o                         
   3   7   2        724.78        708.52        13.68 o                         
   4   7   2        168.54        155.26         9.82 o                         
   5   7   2          0.20          2.18         3.67 o                         
   6   7   2         41.40         34.45         5.72 o                         
  -6   8   2        449.40        463.47        18.22 o                         
  -5   8   2        184.39        179.32        11.07 o                         
  -4   8   2        255.77        264.63         9.33 o                         
  -3   8   2        286.44        277.62        13.18 o                         
  -2   8   2        457.85        456.82        16.60 o                         
  -1   8   2        387.26        353.36        14.55 o                         
   0   8   2        156.49        151.09         9.64 o                         
   1   8   2        942.98        914.89        15.73 o                         
   2   8   2        505.10        495.50        17.53 o                         
   3   8   2        215.98        209.48        11.75 o                         
   4   8   2        391.69        372.94        15.92 o                         
   5   8   2        329.63        302.00        14.74 o                         
   6   8   2        439.75        440.72        18.28 o                         
  -6   9   2         49.76         55.40         7.65 o                         
  -5   9   2        259.97        271.34        14.49 o                         
  -4   9   2        260.51        277.31        10.14 o                         
  -3   9   2        423.46        379.41        16.48 o                         
  -2   9   2        247.03        223.84        12.68 o                         
  -1   9   2        942.73        900.96        24.93 o                         
   0   9   2        615.23        588.64        20.15 o                         
   1   9   2        103.28         99.48         8.83 o                         
   2   9   2          1.96          1.55         3.54 o                         
   3   9   2        229.59        224.90        13.12 o                         
   4   9   2         92.94         89.66         8.89 o                         
   5   9   2          1.79          5.47         4.48 o                         
  -6  10   2        307.73        319.10        17.16 o                         
  -5  10   2        293.27        316.86        16.85 o                         
  -4  10   2          0.06          1.74         3.11 o                         
  -3  10   2        115.42        114.16         7.09 o                         
  -2  10   2        321.71        338.75        16.54 o                         
  -1  10   2        152.33        162.22        11.63 o                         
   0  10   2        157.47        154.45        11.25 o                         
   1  10   2        249.19        241.19        14.18 o                         
   2  10   2        314.23        313.81        16.35 o                         
   1 -11   3         18.20         18.84         5.97 o                         
   2 -11   3        111.68        105.83         9.76 o                         
  -3 -10   3        315.91        349.94        17.04 o                         
  -2 -10   3        289.15        285.02        15.11 o                         
  -1 -10   3        444.95        432.14        18.16 o                         
   0 -10   3        208.37        232.05        13.31 o                         
   1 -10   3        159.55        182.93        11.75 o                         
   2 -10   3          9.39          8.15         4.66 o                         
   3 -10   3          0.01          0.44         3.98 o                         
  -5  -9   3         24.23         18.84         5.16 o                         
  -4  -9   3          0.96          3.05         3.98 o                         
  -3  -9   3        129.79        141.77        10.38 o                         
  -2  -9   3         53.69         46.32         6.16 o                         
  -1  -9   3         86.40         76.85         7.52 o                         
   0  -9   3        638.68        666.61        20.52 o                         
   1  -9   3        938.48       1005.48        25.06 o                         
   2  -9   3        621.92        663.44        20.27 o                         
   3  -9   3        338.54        359.95        14.92 o                         
  -6  -8   3        289.66        306.97        15.61 o                         
  -5  -8   3        481.14        455.83        18.16 o                         
  -4  -8   3        487.94        457.44        17.60 o                         
  -3  -8   3        271.26        248.09        12.62 o                         
  -2  -8   3        350.72        324.94        13.93 o                         
  -1  -8   3        275.24        288.75        12.75 o                         
   0  -8   3        140.39        126.97         8.52 o                         
   1  -8   3        194.57        193.12        10.26 o                         
   2  -8   3        548.86        555.19        17.10 o                         
   3  -8   3        960.39        950.58        16.04 o                         
   6  -8   3         72.63         80.02         7.52 o                         
   7  -8   3        329.37        336.88        15.23 o                         
   8  -8   3        833.31        834.99        25.43 o                         
  -8  -7   3         13.64         11.13         4.91 o                         
  -7  -7   3         88.10        100.23         9.08 o                         
  -6  -7   3          1.34         -1.12         3.30 o                         
  -5  -7   3         17.53         19.59         4.41 o                         
  -4  -7   3        379.29        370.70        14.67 o                         
  -3  -7   3       1029.65        974.58        23.13 o                         
  -2  -7   3       2114.05       2114.80        33.89 o                         
  -1  -7   3        101.72        115.65         7.71 o                         
   0  -7   3         66.27         60.19         3.79 o                         
   1  -7   3        138.93        138.35         5.60 o                         
   2  -7   3         12.42         19.15         2.61 o                         
   3  -7   3       1024.67       1011.70        12.06 o                         
   4  -7   3          0.79          2.61         3.42 o                         
   5  -7   3         11.08         13.00         3.79 o                         
   6  -7   3         70.62         71.44         6.72 o                         
   7  -7   3        112.20        117.52         8.95 o                         
   8  -7   3        261.91        278.74        14.36 o                         
  -9  -6   3        540.86        584.35        21.58 o                         
  -8  -6   3        271.35        296.09        14.92 o                         
  -7  -6   3        261.11        267.86        13.55 o                         
  -6  -6   3         27.34         22.94         4.73 o                         
  -5  -6   3        115.26        127.96         8.64 o                         
  -4  -6   3        374.61        392.96        14.18 o                         
  -3  -6   3         38.36         33.39         2.92 o                         
  -2  -6   3        120.11        121.00         4.85 o                         
  -1  -6   3       3973.20       3978.58        45.39 o                         
   0  -6   3       1824.54       1785.19        19.46 o                         
   1  -6   3        957.89        972.53        13.68 o                         
   2  -6   3          3.64          5.47         1.68 o                         
   3  -6   3        760.49        773.93        11.50 o                         
   4  -6   3       2392.28       2368.42        22.07 o                         
   5  -6   3        678.37        673.14        17.53 o                         
   6  -6   3        385.68        404.78        14.49 o                         
   7  -6   3         21.14         22.88         4.66 o                         
   8  -6   3        333.21        346.27        15.48 o                         
   9  -6   3         46.09         52.60         7.27 o                         
  -9  -5   3          2.79          2.80         4.41 o                         
  -8  -5   3         35.15         33.39         5.78 o                         
  -7  -5   3        827.32        794.88        21.95 o                         
  -6  -5   3       3094.43       3062.08        42.78 o                         
  -5  -5   3        915.96        853.83        20.58 o                         
  -4  -5   3       1635.38       1674.89        27.92 o                         
  -3  -5   3        161.19        156.38         5.29 o                         
  -2  -5   3        493.03        502.34         9.08 o                         
  -1  -5   3        648.92        668.35        10.32 o                         
   0  -5   3        137.98        214.45        14.92 o                         
   1  -5   3         59.45         61.74         3.36 o                         
   2  -5   3        119.70        123.92         4.10 o                         
   3  -5   3        144.41        139.78         4.54 o                         
   4  -5   3        941.03        892.25        17.91 o                         
   5  -5   3       1303.78       1309.65        23.88 o                         
   6  -5   3       2302.81       2252.15        34.45 o                         
   7  -5   3       1103.54       1146.13        25.80 o                         
   8  -5   3        124.47        120.44         9.14 o                         
   9  -5   3         32.67         28.17         5.84 o                         
  -9  -4   3         71.98         73.68         7.59 o                         
  -8  -4   3        121.75        122.43         8.89 o                         
  -7  -4   3        889.93        909.41        22.26 o                         
  -6  -4   3          1.68          3.30         3.05 o                         
  -5  -4   3        249.11        234.60        10.20 o                         
  -4  -4   3       2069.62       1964.26        28.60 o                         
  -3  -4   3       1412.94       1406.09        11.75 o                         
  -2  -4   3         17.32         10.76         1.12 o                         
  -1  -4   3       3586.06       3734.41        25.62 o                         
   0  -4   3       2042.35       2002.81        17.35 o                         
   1  -4   3       5663.25       5659.12        61.74 o                         
   2  -4   3       5542.45       5916.11        38.86 o                         
   3  -4   3        595.16        592.18         8.33 o                         
   4  -4   3         85.75         74.86         5.16 o                         
   5  -4   3        349.10        345.03        11.69 o                         
   6  -4   3        110.21        104.46         7.21 o                         
   7  -4   3        258.74        263.45        12.12 o                         
   8  -4   3        560.49        558.42        18.84 o                         
   9  -4   3        350.42        350.62        16.04 o                         
  -9  -3   3        519.38        538.83        18.28 o                         
  -8  -3   3       1320.52       1359.96        27.73 o                         
  -7  -3   3        778.64        770.20        19.52 o                         
  -6  -3   3        726.02        759.19        11.88 o                         
  -5  -3   3        553.43        545.18         9.08 o                         
  -4  -3   3        471.31        492.51         7.71 o                         
  -3  -3   3         36.37         69.45         7.71 o                         
  -2  -3   3         96.21        121.74         3.98 o                         
  -1  -3   3        685.32        766.78         9.45 o                         
   0  -3   3         72.40         64.67         2.05 o                         
   1  -3   3       2615.67       2654.50        15.36 o                         
   2  -3   3       5116.54       5292.59        28.29 o                         
   3  -3   3       5752.53       5473.27        55.40 o                         
   4  -3   3       3313.45       3512.87        36.87 o                         
   5  -3   3        504.41        513.71        13.93 o                         
   6  -3   3        209.08        203.76         9.76 o                         
   7  -3   3         40.26         29.78         4.91 o                         
   8  -3   3         17.51         17.04         4.41 o                         
   9  -3   3        130.00        125.48         9.95 o                         
  -9  -2   3          9.27         11.44         4.29 o                         
  -8  -2   3        377.57        400.74         9.95 o                         
  -7  -2   3        185.43        175.53         6.28 o                         
  -6  -2   3        849.76        871.18        12.50 o                         
  -5  -2   3         81.17         80.58         3.54 o                         
  -4  -2   3       1352.43       1330.48        12.87 o                         
  -3  -2   3       3911.87       3966.83        23.38 o                         
  -2  -2   3      11790.40      12453.37        48.93 o                         
  -1  -2   3      14365.09      15031.33        97.74 o                         
   0  -2   3        645.72        685.95         6.09 o                         
   1  -2   3        260.31        284.15         3.98 o                         
   2  -2   3        160.00        145.19         2.86 o                         
   3  -2   3        501.77        508.24         5.53 o                         
   4  -2   3        367.57        366.10        10.63 o                         
   5  -2   3       1599.29       1662.76        25.74 o                         
   6  -2   3       1910.65       1853.96        29.60 o                         
   7  -2   3       3362.18       3238.35        43.52 o                         
   8  -2   3        764.45        742.09        21.39 o                         
   9  -2   3        608.04        570.61        20.08 o                         
  10  -2   3        298.64        301.44        15.73 o                         
  -9  -1   3        497.57        528.64        17.16 o                         
  -8  -1   3        339.09        329.98         8.95 o                         
  -7  -1   3        241.84        236.84         7.03 o                         
  -6  -1   3         67.37         74.05         3.92 o                         
  -5  -1   3         41.89         48.56         2.98 o                         
  -4  -1   3        467.79        518.00         7.71 o                         
  -3  -1   3        267.98        245.85         4.60 o                         
  -2  -1   3       1632.06       1628.81        13.37 o                         
  -1  -1   3       5121.02       5121.85        26.24 o                         
   0  -1   3      15536.50      14718.57       103.15 o                         
   1  -1   3       4437.16       4615.41        25.43 o                         
   2  -1   3       2160.55       2235.67        22.94 o                         
   3  -1   3        311.97        291.93         8.52 o                         
   4  -1   3       1110.01       1170.56        19.46 o                         
   5  -1   3       2017.32       2028.56        28.79 o                         
   6  -1   3          0.37          1.24         2.86 o                         
   7  -1   3        596.80        612.14        17.91 o                         
   8  -1   3        491.90        511.35        17.66 o                         
   9  -1   3        417.50        417.96        17.16 o                         
  10  -1   3        353.25        318.29        16.17 o                         
 -11   0   3        312.31        326.25        16.04 o                         
 -10   0   3        194.56        192.01        11.57 o                         
  -9   0   3         51.04         52.23         6.16 o                         
  -8   0   3         84.49         92.15         5.04 o                         
  -7   0   3        228.77        264.38         7.52 o                         
  -6   0   3       3039.74       3107.28        66.78 o                         
  -5   0   3       2215.28       2141.84        24.19 o                         
  -4   0   3       1076.32       1000.69        17.04 o                         
  -3   0   3        219.16        214.14         7.09 o                         
  -2   0   3         39.51         57.02         3.61 o                         
  -1   0   3        450.42        512.84         4.85 o                         
   0   0   3       1190.54       1272.97         8.15 o                         
   1   0   3        117.33         89.66         2.18 o                         
   2   0   3       1750.01       1649.83        11.88 o                         
   3   0   3       3752.70       3761.39        22.32 o                         
   4   0   3        113.28         86.05         2.74 o                         
   5   0   3       4169.68       4059.54        43.65 o                         
   6   0   3       2195.02       2115.17        32.21 o                         
   7   0   3        929.91        913.27        22.20 o                         
   8   0   3         53.37         42.34         5.78 o                         
   9   0   3        114.47         90.28         8.52 o                         
  10   0   3        146.02        122.61        10.69 o                         
 -11   1   3        210.67        208.86        13.18 o                         
 -10   1   3         16.65         21.39         5.22 o                         
  -9   1   3         63.50         57.14         6.59 o                         
  -8   1   3         15.97         16.29         2.80 o                         
  -7   1   3         11.60         10.69         2.30 o                         
  -6   1   3          0.81          1.93         1.87 o                         
  -5   1   3       4784.25       4639.53        44.77 o                         
  -4   1   3       8205.75       7904.56        61.49 o                         
  -3   1   3       5943.58       5819.36        47.57 o                         
  -1   1   3        327.78        408.32         4.48 o                         
   0   1   3       8567.45       8507.31        43.46 o                         
   1   1   3       3599.78       3763.69        29.04 o                         
   2   1   3         20.11         17.47         1.55 o                         
   3   1   3        706.46        754.53         8.58 o                         
   4   1   3       2327.22       2325.14        17.78 o                         
   5   1   3       1899.22       1913.65        28.85 o                         
   6   1   3        876.17        876.58        20.58 o                         
   7   1   3        212.79        191.01        10.38 o                         
   8   1   3        232.11        230.49        12.25 o                         
   9   1   3        781.07        771.57        23.94 o                         
 -10   2   3        419.07        467.58        18.22 o                         
  -9   2   3       1194.26       1214.52        27.42 o                         
  -8   2   3        713.14        728.35        13.68 o                         
  -7   2   3        495.94        498.98        10.63 o                         
  -6   2   3        452.72        408.76        12.75 o                         
  -5   2   3        118.46        105.64         6.40 o                         
  -4   2   3        327.23        369.46        10.88 o                         
  -3   2   3        506.78        483.93        11.69 o                         
  -2   2   3       4069.69       4091.68        36.81 o                         
  -1   2   3       1756.66       1700.26        25.56 o                         
   0   2   3        272.15        217.50         2.86 o                         
   1   2   3       4180.40       4313.72        20.46 o                         
   2   2   3       5123.73       5435.04        35.81 o                         
   3   2   3       4868.32       5021.55        30.47 o                         
   4   2   3       2199.27       2209.00        18.84 o                         
   5   2   3          4.43          6.47         2.74 o                         
   6   2   3        131.58        125.54         8.21 o                         
   7   2   3        113.61        106.51         8.27 o                         
   8   2   3         21.00         21.58         5.04 o                         
   9   2   3         51.61         46.82         6.90 o                         
 -10   3   3         54.21         57.76         7.15 o                         
  -9   3   3        263.71        265.38        13.18 o                         
  -8   3   3       1176.87       1138.79        17.72 o                         
  -7   3   3       2404.03       2189.22        33.39 o                         
  -6   3   3        966.06        915.57        20.15 o                         
  -5   3   3        589.29        590.50        15.30 o                         
  -4   3   3       1222.99       1177.09        20.77 o                         
  -3   3   3       2278.57       2382.53        29.16 o                         
  -2   3   3       3390.61       3333.55        34.14 o                         
  -1   3   3        278.07        257.11         5.72 o                         
   0   3   3        500.57        519.87         8.15 o                         
   1   3   3       4070.12       4407.79        28.54 o                         
   2   3   3       3914.60       4132.41        27.92 o                         
   3   3   3        591.31        597.84         9.82 o                         
   4   3   3       1362.01       1356.78        15.61 o                         
   5   3   3       1262.85       1261.71        15.73 o                         
   6   3   3        438.34        472.30        16.10 o                         
   7   3   3        432.59        478.77        17.29 o                         
   8   3   3         79.10         84.44         8.21 o                         
   9   3   3         82.20         66.47         8.15 o                         
 -10   4   3        424.79        436.86        18.40 o                         
  -9   4   3        179.43        173.29        11.01 o                         
  -8   4   3          2.68          5.41         2.49 o                         
  -7   4   3          0.12          3.23         3.48 o                         
  -6   4   3       1026.20        987.70        22.01 o                         
  -5   4   3       1076.45       1015.99        21.33 o                         
  -4   4   3       1121.06       1094.89        21.02 o                         
  -3   4   3       1732.41       1689.93        25.43 o                         
  -2   4   3       1370.91       1437.18        15.92 o                         
  -1   4   3       6497.73       6628.73        39.17 o                         
   0   4   3       3727.12       3752.00        27.05 o                         
   1   4   3       1135.34       1149.79        13.93 o                         
   2   4   3        162.11        163.28         5.41 o                         
   3   4   3        853.02        802.90        12.25 o                         
   4   4   3          0.94          4.60         1.93 o                         
   5   4   3        190.64        173.10         6.28 o                         
   6   4   3         50.27         53.41         6.40 o                         
   7   4   3        635.88        697.57        21.64 o                         
   8   4   3       1390.49       1406.09        32.89 o                         
   9   4   3        640.22        642.42        23.44 o                         
  -9   5   3        233.93        225.95        13.06 o                         
  -8   5   3        155.31        154.76        10.01 o                         
  -7   5   3        257.85        255.61        12.25 o                         
  -6   5   3       1017.02        895.11        22.01 o                         
  -5   5   3       2293.51       2301.39        34.88 o                         
  -4   5   3        559.67        539.27        15.61 o                         
  -3   5   3        100.49         98.12         6.65 o                         
  -2   5   3       1247.29       1158.69        21.64 o                         
  -1   5   3       1007.82        971.41        13.49 o                         
   0   5   3       1386.61       1421.20        16.60 o                         
   1   5   3       1835.34       1802.35        19.21 o                         
   2   5   3       2600.30       2561.92        24.06 o                         
   3   5   3       1294.16       1254.38        17.35 o                         
   4   5   3       1605.28       1588.46        22.82 o                         
   5   5   3         85.73         89.85         5.10 o                         
   6   5   3         70.51         60.93         6.96 o                         
   7   5   3        247.73        256.73        13.93 o                         
   8   5   3          8.99         14.49         5.84 o                         
  -9   6   3        142.47        134.55        10.76 o                         
  -7   6   3         76.36         90.47         7.83 o                         
  -6   6   3        316.52        295.41        13.31 o                         
  -5   6   3        744.35        734.76        20.15 o                         
  -4   6   3       1108.91       1128.22        24.25 o                         
  -3   6   3       1879.76       1948.66        22.32 o                         
  -2   6   3        109.60        104.65         7.21 o                         
  -1   6   3          0.53          2.80         1.80 o                         
   0   6   3         62.18         66.59         4.10 o                         
   1   6   3        139.29        132.31         5.53 o                         
   2   6   3        204.35        202.33         6.90 o                         
   3   6   3         97.87         93.08         5.10 o                         
   4   6   3       1040.60       1064.30        16.97 o                         
   5   6   3       1314.48       1306.42        19.59 o                         
   6   6   3        234.75        233.17        12.93 o                         
  -7   7   3         13.80         13.00         4.73 o                         
  -6   7   3         51.51         46.51         6.22 o                         
  -5   7   3        204.42        190.70        10.88 o                         
  -4   7   3        192.34        190.95        10.69 o                         
  -3   7   3        879.23        862.47        15.54 o                         
  -2   7   3        768.87        740.29        20.02 o                         
  -1   7   3        922.27        969.17        22.82 o                         
   0   7   3        867.99        903.63        15.05 o                         
   1   7   3         36.58         41.66         3.73 o                         
   2   7   3        456.24        445.50        10.94 o                         
   3   7   3        266.07        254.74         8.58 o                         
   4   7   3        164.35        160.48         7.15 o                         
   5   7   3        135.01        127.53         9.26 o                         
  -7   8   3        652.66        676.56        23.19 o                         
  -6   8   3        310.52        337.13        15.92 o                         
  -5   8   3          6.15          5.91         3.86 o                         
  -4   8   3         17.50         24.06         4.97 o                         
  -3   8   3         27.91         26.24         3.36 o                         
  -2   8   3          0.65         -2.55         2.80 o                         
  -1   8   3         31.26         32.08         5.22 o                         
   0   8   3        897.01        887.90        15.92 o                         
   1   8   3        294.86        291.30         9.26 o                         
   2   8   3        751.59        742.28        14.98 o                         
   3   8   3        603.18        590.13        19.65 o                         
   4   8   3         87.74         78.78         7.65 o                         
   5   8   3        347.12        324.26        15.36 o                         
  -7   9   3        255.18        261.96        15.54 o                         
  -6   9   3        106.26        115.09        10.57 o                         
  -5   9   3        491.87        496.80        19.90 o                         
  -4   9   3         82.98         89.66         8.95 o                         
  -3   9   3        157.33        155.13         7.71 o                         
  -2   9   3        187.17        180.25        11.50 o                         
  -1   9   3        360.58        379.53        16.48 o                         
   0   9   3        325.90        323.88        15.23 o                         
   1   9   3          0.04          4.17         3.48 o                         
   2   9   3         19.52         30.09         5.72 o                         
   3   9   3        283.22        276.51        14.55 o                         
   4   9   3        114.45        110.93         9.82 o                         
  -5  10   3          3.56         10.01         5.53 o                         
  -4  10   3         78.67         80.71         9.20 o                         
  -3  10   3         81.24         81.95         6.16 o                         
  -2  10   3        633.69        629.55        22.76 o                         
  -1  10   3        195.31        184.92        12.50 o                         
   0  10   3        259.77        267.55        14.92 o                         
   1  10   3        224.63        211.09        13.37 o                         
   0 -11   4        447.46        441.09        19.46 o                         
   1 -11   4        261.20        302.00        16.10 o                         
   2 -11   4        137.77        138.91        11.32 o                         
  -3 -10   4        334.29        315.93        16.29 o                         
  -2 -10   4        113.65        100.36         9.39 o                         
  -1 -10   4        108.24        107.38         9.45 o                         
   0 -10   4         26.72         20.15         5.53 o                         
   1 -10   4         59.46         73.12         8.02 o                         
   2 -10   4          9.91          6.72         4.54 o                         
  -5  -9   4        121.44        127.96        10.69 o                         
  -4  -9   4        488.26        522.98        20.21 o                         
  -3  -9   4        341.27        343.41        15.98 o                         
  -2  -9   4        304.65        299.57        14.49 o                         
  -1  -9   4        449.60        428.90        16.85 o                         
   0  -9   4       1191.99       1181.63        27.48 o                         
   1  -9   4        940.98        966.12        24.56 o                         
   2  -9   4        454.36        455.89        16.66 o                         
   5  -9   4        155.37        180.69        12.12 o                         
  -6  -8   4        437.52        447.06        18.84 o                         
  -5  -8   4        637.97        676.06        22.26 o                         
  -4  -8   4         47.62         45.45         6.09 o                         
  -3  -8   4          0.01          0.44         3.11 o                         
  -2  -8   4         45.32         42.09         5.66 o                         
  -1  -8   4         38.16         38.55         5.41 o                         
   0  -8   4          0.48         -0.81         2.86 o                         
   1  -8   4       1062.48       1021.46        16.48 o                         
   2  -8   4       2027.67       2042.17        24.06 o                         
   3  -8   4       1910.30       1915.27        34.45 o                         
   4  -8   4        998.37       1026.12        25.74 o                         
   7  -8   4         52.45         56.27         7.15 o                         
   8  -8   4         60.57         67.46         7.90 o                         
  -7  -7   4         48.65         49.68         7.15 o                         
  -6  -7   4         49.81         55.65         6.84 o                         
  -5  -7   4        143.01        174.91        10.76 o                         
  -4  -7   4        868.88        810.18        22.01 o                         
  -3  -7   4       1450.69       1396.27        28.10 o                         
  -2  -7   4       1659.73       1604.87        23.38 o                         
  -1  -7   4        960.73        949.08        14.74 o                         
   0  -7   4        184.46        172.36         6.34 o                         
   1  -7   4        136.16        118.57         5.35 o                         
   2  -7   4        205.34        196.67         6.78 o                         
   3  -7   4        235.68        228.01         7.40 o                         
   5  -7   4        431.89        440.47        14.67 o                         
   6  -7   4         83.73         89.97         7.46 o                         
   7  -7   4        358.22        347.64        15.11 o                         
   8  -7   4        277.90        282.97        14.67 o                         
  -8  -6   4        163.35        169.93        11.63 o                         
  -7  -6   4          3.42          3.17         3.67 o                         
  -6  -6   4        130.05        124.79         9.20 o                         
  -5  -6   4         65.25         67.28         6.59 o                         
  -4  -6   4         38.17         35.01         4.97 o                         
  -3  -6   4        492.75        464.97         9.95 o                         
  -2  -6   4       1999.14       1935.04        20.58 o                         
  -1  -6   4       3012.02       2864.97        26.24 o                         
   0  -6   4       1930.93       1957.55        20.46 o                         
   1  -6   4        478.21        473.55         9.64 o                         
   2  -6   4         13.28         15.05         2.24 o                         
   3  -6   4        196.04        202.45         5.84 o                         
   4  -6   4        210.01        206.18         9.08 o                         
   5  -6   4        169.73        169.56         8.95 o                         
   6  -6   4         31.44         28.23         4.79 o                         
   7  -6   4        564.03        539.46        18.16 o                         
   8  -6   4        209.11        212.21        12.31 o                         
   9  -6   4        273.64        300.07        15.61 o                         
  -9  -5   4         86.74        104.65         9.39 o                         
  -8  -5   4        322.41        317.67        14.80 o                         
  -7  -5   4        897.56        888.09        23.57 o                         
  -6  -5   4       1152.47       1122.81        25.37 o                         
  -5  -5   4        881.60        868.38        21.08 o                         
  -4  -5   4        939.84        912.03        20.64 o                         
  -3  -5   4        183.47        173.66         5.78 o                         
  -2  -5   4         38.63         37.87         2.86 o                         
  -1  -5   4        123.26        108.07         4.41 o                         
   0  -5   4       3866.12       3972.18        62.74 o                         
   1  -5   4       2340.35       2394.29        20.21 o                         
   2  -5   4       2349.22       2393.73        16.35 o                         
   3  -5   4        947.15        945.98        11.69 o                         
   4  -5   4        674.01        651.81        15.42 o                         
   5  -5   4        685.29        700.81        17.47 o                         
   6  -5   4       1365.58       1332.78        26.30 o                         
   7  -5   4        370.19        396.76        15.30 o                         
   8  -5   4          1.09          2.61         3.61 o                         
   9  -5   4        122.66        131.01        10.69 o                         
  -9  -4   4          1.06          5.84         4.04 o                         
  -8  -4   4         86.27         84.69         7.77 o                         
  -7  -4   4        189.19        192.13        10.63 o                         
  -6  -4   4        335.85        331.10        13.00 o                         
  -5  -4   4       2703.88       2602.96        36.06 o                         
  -4  -4   4       5688.56       5949.50        56.52 o                         
  -3  -4   4       3363.97       3332.61        41.16 o                         
  -2  -4   4        671.46        618.98         9.89 o                         
  -1  -4   4          1.64          4.04         1.49 o                         
   0  -4   4         42.61         31.90         1.87 o                         
   1  -4   4       2356.74       2469.65        15.05 o                         
   2  -4   4         84.02         76.91         3.05 o                         
   3  -4   4         64.34         58.32         2.80 o                         
   4  -4   4       1359.56       1314.69        21.76 o                         
   5  -4   4       1220.27       1190.09        22.51 o                         
   6  -4   4       1031.69       1010.39        22.38 o                         
   7  -4   4        557.61        585.28        18.28 o                         
   8  -4   4        258.49        278.81        13.68 o                         
   9  -4   4        437.35        454.15        18.65 o                         
  -9  -3   4        589.72        629.43        20.27 o                         
  -8  -3   4        476.01        468.01        16.60 o                         
  -7  -3   4        221.40        221.42        10.88 o                         
  -6  -3   4        256.00        243.12        10.69 o                         
  -5  -3   4        157.18        161.29         8.33 o                         
  -4  -3   4         88.43         81.83         3.23 o                         
  -3  -3   4       3145.74       3216.46        20.33 o                         
  -2  -3   4       3388.38       3479.17        24.68 o                         
  -1  -3   4       6841.54       7429.21        60.13 o                         
   0  -3   4       1002.63       1002.93         8.02 o                         
   1  -3   4       1036.19        999.82         8.15 o                         
   2  -3   4       5481.07       5630.34        29.85 o                         
   3  -3   4       3389.72       3331.68        33.64 o                         
   4  -3   4       1215.96       1184.18        20.27 o                         
   5  -3   4        100.92         87.92         6.22 o                         
   6  -3   4        651.93        642.67        17.47 o                         
   7  -3   4        232.00        232.05        11.57 o                         
   8  -3   4         53.44         51.79         6.34 o                         
   9  -3   4         38.65         35.94         6.16 o                         
  -9  -2   4        289.17        293.85        13.55 o                         
  -8  -2   4       2439.91       2428.79        37.74 o                         
  -7  -2   4       3565.54       3657.43        57.83 o                         
  -6  -2   4       2247.14       2201.78        20.71 o                         
  -5  -2   4        389.32        385.94         7.46 o                         
  -4  -2   4        575.68        587.46         8.15 o                         
  -3  -2   4       1144.99       1183.43         9.14 o                         
  -2  -2   4        356.96        343.91         6.47 o                         
  -1  -2   4        130.12        138.35         2.36 o                         
   0  -2   4       1303.74       1402.73         9.26 o                         
   1  -2   4       3161.93       3281.44        17.35 o                         
   2  -2   4       4026.85       4240.35        39.92 o                         
   3  -2   4       3098.26       3170.20        32.64 o                         
   4  -2   4       2912.77       2937.04        33.82 o                         
   6  -2   4       1357.17       1308.85        25.31 o                         
   7  -2   4          0.90         -1.24         2.98 o                         
   8  -2   4        163.58        146.68        10.01 o                         
   9  -2   4        151.13        150.84        10.82 o                         
  -9  -1   4        463.12        458.31        16.48 o                         
  -8  -1   4          6.83          7.65         2.42 o                         
  -7  -1   4         14.72         15.42         2.74 o                         
  -6  -1   4        884.63        912.59        12.87 o                         
  -5  -1   4       1599.47       1600.96        15.98 o                         
  -4  -1   4        493.65        478.71         7.52 o                         
  -3  -1   4       2217.93       2166.84        25.80 o                         
  -2  -1   4       2842.02       2846.07        26.80 o                         
  -1  -1   4      18540.37      17987.95       107.19 o                         
   0  -1   4       9096.20       9259.97        38.30 o                         
   1  -1   4        762.50        793.20         6.34 o                         
   2  -1   4        106.83        131.38         5.60 o                         
   3  -1   4        117.54        101.23         5.60 o                         
   4  -1   4        122.60        126.59         6.78 o                         
   5  -1   4          8.92          6.65         3.05 o                         
   6  -1   4       1695.32       1703.18        29.22 o                         
   7  -1   4       1077.39       1078.91        24.75 o                         
   8  -1   4       1860.25       1844.45        35.19 o                         
   9  -1   4       1384.10       1383.33        32.39 o                         
 -10   0   4        446.39        488.47        17.85 o                         
  -9   0   4        326.05        335.45         9.89 o                         
  -8   0   4        594.10        596.47        12.56 o                         
  -7   0   4        211.92        216.50         7.40 o                         
  -6   0   4        427.95        432.20         8.95 o                         
  -5   0   4        484.39        434.93        12.50 o                         
  -4   0   4          2.86          3.79         2.92 o                         
  -3   0   4          5.11          9.02         2.67 o                         
  -2   0   4        106.91         90.28         3.17 o                         
  -1   0   4       4393.39       4505.54        20.71 o                         
   0   0   4       1908.46       1900.53        15.92 o                         
   1   0   4      12075.55      12067.43        49.31 o                         
   2   0   4       1434.34       1371.02        10.76 o                         
   3   0   4        610.39        584.97         6.22 o                         
   4   0   4        809.02        782.20        16.85 o                         
   5   0   4        646.90        614.50        16.17 o                         
   6   0   4        714.62        657.59        18.03 o                         
   7   0   4          2.11          2.55         3.23 o                         
   8   0   4          5.58          3.61         3.67 o                         
   9   0   4        560.63        582.86        21.14 o                         
 -11   1   4         53.21         45.39         7.21 o                         
 -10   1   4        190.97        217.31        12.37 o                         
  -9   1   4        331.27        329.17         9.89 o                         
  -8   1   4        468.39        485.92        11.38 o                         
  -7   1   4          1.10          3.05         1.99 o                         
  -6   1   4       1118.18       1066.35        21.39 o                         
  -5   1   4       2865.92       2561.17        32.71 o                         
  -4   1   4       3688.11       3499.44        37.37 o                         
  -3   1   4        657.26        546.54        12.50 o                         
  -2   1   4        472.14        463.54        10.63 o                         
  -1   1   4        418.41        449.98         5.22 o                         
   0   1   4        342.07        381.71         4.91 o                         
   1   1   4        130.03        138.59         2.36 o                         
   2   1   4        727.25        739.42         8.46 o                         
   3   1   4         74.27         48.56         2.42 o                         
   4   1   4       3834.13       3691.75        41.22 o                         
   5   1   4       2176.50       2117.90        31.90 o                         
   6   1   4       1429.88       1359.83        26.86 o                         
   7   1   4       1034.58        994.23        24.50 o                         
   9   1   4         40.16         35.63         6.28 o                         
 -10   2   4        153.44        170.31        11.38 o                         
  -9   2   4        204.07        211.47         8.15 o                         
  -8   2   4          3.45          5.91         2.61 o                         
  -7   2   4         32.29         29.53         4.85 o                         
  -6   2   4          4.56         10.07         3.05 o                         
  -5   2   4        290.77        312.38        11.19 o                         
  -4   2   4       1485.83       1335.96        22.20 o                         
  -3   2   4       6520.40       6578.86        55.34 o                         
  -2   2   4       4757.21       4692.13        61.68 o                         
  -1   2   4       4458.12       4508.58        27.98 o                         
   0   2   4        189.26        167.32         2.67 o                         
   1   2   4       2917.79       3139.05        18.16 o                         
   2   2   4         43.07         36.31         2.42 o                         
   3   2   4       1472.78       1505.39        14.80 o                         
   4   2   4         89.99         86.74         3.73 o                         
   5   2   4       1403.51       1463.30        27.05 o                         
   6   2   4        955.95        953.75        23.01 o                         
   7   2   4        906.37        869.06        23.50 o                         
   8   2   4        131.56        120.19         9.64 o                         
   9   2   4        112.91        104.02         9.70 o                         
 -10   3   4         75.76         83.26         8.39 o                         
  -9   3   4        426.73        446.13        11.88 o                         
  -8   3   4        972.56       1000.63        17.04 o                         
  -7   3   4       1114.51       1042.48        23.57 o                         
  -6   3   4       1686.24       1615.01        28.42 o                         
  -5   3   4        322.43        311.95        11.63 o                         
  -4   3   4          7.27          8.95         3.11 o                         
  -3   3   4         95.00         98.05         6.16 o                         
  -2   3   4         31.15         30.47         2.61 o                         
  -1   3   4        168.78        158.62         3.98 o                         
   0   3   4       2774.70       2797.57        26.74 o                         
   1   3   4       1558.02       1458.13        15.30 o                         
   2   3   4       2333.99       2368.48        26.99 o                         
   3   3   4       1537.50       1508.00        18.78 o                         
   4   3   4       1313.28       1384.76        16.17 o                         
   5   3   4        899.96        812.48        20.77 o                         
   6   3   4        270.63        270.54        12.81 o                         
   7   3   4          1.71          5.35         4.10 o                         
   8   3   4        244.08        248.90        14.05 o                         
   9   3   4        131.29        137.29        11.44 o                         
 -10   4   4         26.28         23.32         5.84 o                         
  -9   4   4          0.27          1.80         3.36 o                         
  -8   4   4         42.03         42.53         5.78 o                         
  -7   4   4        760.72        711.32        20.21 o                         
  -6   4   4       2036.43       1910.17        32.33 o                         
  -5   4   4       2278.84       2188.41        33.45 o                         
  -4   4   4       1145.32       1206.69        23.13 o                         
  -3   4   4        304.25        284.22        10.69 o                         
  -2   4   4        589.95        556.12        14.18 o                         
  -1   4   4       1831.44       1874.11        22.01 o                         
   0   4   4        855.23        809.25        11.94 o                         
   1   4   4         53.61         61.62         3.54 o                         
   2   4   4       3983.60       4011.72        33.70 o                         
   3   4   4       2566.91       2545.56        24.75 o                         
   4   4   4        885.65        856.75        13.55 o                         
   5   4   4        239.44        220.86        11.50 o                         
   6   4   4         59.99         67.90         7.34 o                         
   7   4   4        646.77        680.10        22.38 o                         
   8   4   4        400.04        462.98        19.65 o                         
  -9   5   4        147.30        169.31        11.38 o                         
  -8   5   4         18.18         26.74         5.35 o                         
  -7   5   4         20.90         13.06         3.98 o                         
  -6   5   4         66.70         69.14         6.65 o                         
  -5   5   4        122.46        113.41         8.08 o                         
  -4   5   4        444.30        469.01        15.05 o                         
  -3   5   4       1714.19       1722.27        28.48 o                         
  -2   5   4       1464.17       1471.57        17.97 o                         
  -1   5   4       1653.62       1658.47        18.78 o                         
   0   5   4       1545.05       1539.15        18.09 o                         
   1   5   4       2372.80       2275.77        35.13 o                         
   2   5   4       1849.99       1882.56        20.95 o                         
   3   5   4        133.16        135.92         5.72 o                         
   4   5   4        106.81         94.45         5.04 o                         
   5   5   4        327.34        313.07        14.05 o                         
   6   5   4         24.21         22.82         5.47 o                         
   7   5   4         35.29         29.53         6.34 o                         
   8   5   4        580.52        616.56        23.19 o                         
  -9   6   4        315.24        332.96        16.41 o                         
  -8   6   4        225.26        253.81        13.74 o                         
  -7   6   4         99.37         91.59         8.21 o                         
  -6   6   4        183.85        173.10        10.57 o                         
  -5   6   4        620.77        645.03        19.46 o                         
  -4   6   4       2522.66       2423.14        37.62 o                         
  -3   6   4        725.58        715.61        19.28 o                         
  -2   6   4         50.58         51.98         3.86 o                         
  -1   6   4        870.35        841.08        14.05 o                         
   0   6   4       1263.49       1305.24        17.72 o                         
   1   6   4        592.65        586.77        11.88 o                         
   2   6   4        343.90        331.41         9.14 o                         
   3   6   4        793.00        782.82        14.43 o                         
   4   6   4        836.97        817.70        15.17 o                         
   5   6   4        691.60        754.22        22.63 o                         
   6   6   4        104.30        123.05        10.14 o                         
   7   6   4         81.60         71.01         8.77 o                         
  -8   7   4         40.40         36.00         6.84 o                         
  -7   7   4         63.64         70.32         7.96 o                         
  -6   7   4        450.38        441.53        17.66 o                         
  -5   7   4        253.61        257.79        13.12 o                         
  -4   7   4        271.04        277.19        13.12 o                         
  -3   7   4       1100.51       1120.76        18.28 o                         
  -2   7   4        455.41        488.35         9.64 o                         
  -1   7   4        431.69        425.61        10.69 o                         
   0   7   4         25.39         28.48         3.30 o                         
   1   7   4        133.79        132.94         6.22 o                         
   2   7   4         87.62         82.76         5.10 o                         
   3   7   4         76.10         75.05         5.04 o                         
   4   7   4         35.22         36.44         4.04 o                         
   5   7   4         75.51         72.69         7.96 o                         
  -7   8   4        248.17        255.18        14.86 o                         
  -6   8   4         68.53         86.68         8.83 o                         
  -5   8   4          0.02          1.49         3.73 o                         
  -4   8   4        223.27        227.45        12.75 o                         
  -3   8   4        480.83        486.11        12.87 o                         
  -2   8   4        309.42        307.41         8.27 o                         
  -1   8   4        244.79        251.45        12.87 o                         
   0   8   4        513.54        512.78        12.50 o                         
   1   8   4        539.19        557.92        13.24 o                         
   2   8   4        286.83        292.24         9.76 o                         
   3   8   4        160.51        162.78         7.65 o                         
   4   8   4          3.56          2.55         3.79 o                         
  -7   9   4        224.42        228.57        14.86 o                         
  -6   9   4        252.33        269.04        15.67 o                         
  -5   9   4        258.02        295.22        15.92 o                         
  -4   9   4         24.81         25.99         5.66 o                         
  -3   9   4          0.26          1.99         2.74 o                         
  -2   9   4          0.15          0.87         2.05 o                         
  -1   9   4         13.67         13.93         4.35 o                         
   0   9   4         24.79         28.73         5.47 o                         
   1   9   4         45.98         45.02         4.54 o                         
   3   9   4        372.64        354.48        16.60 o                         
   4   9   4        164.00        172.36        12.00 o                         
  -3  10   4        169.64        177.64         9.08 o                         
  -2  10   4        141.03        143.88         8.21 o                         
  -1  10   4         34.02         30.03         6.09 o                         
   0  10   4         22.61         21.26         5.60 o                         
   1 -11   5         77.56         80.33         9.26 o                         
  -3 -10   5         30.63         32.39         6.53 o                         
  -2 -10   5         40.32         49.80         7.09 o                         
  -1 -10   5          1.89          4.35         4.10 o                         
   0 -10   5        206.95        219.43        13.06 o                         
   1 -10   5        531.61        556.80        20.08 o                         
  -4  -9   5        630.17        665.55        22.94 o                         
  -3  -9   5        282.95        289.50        14.80 o                         
  -2  -9   5        235.13        232.67        12.87 o                         
  -1  -9   5         29.37         36.13         5.78 o                         
   0  -9   5        126.50        110.24         8.70 o                         
   1  -9   5         78.61         85.06         7.90 o                         
   3  -9   5          1.88         -0.37         4.17 o                         
   4  -9   5         23.50         31.71         5.97 o                         
   5  -9   5        115.82        123.17        10.32 o                         
   6  -9   5        472.96        523.66        21.45 o                         
  -6  -8   5        124.49        129.27        10.63 o                         
  -5  -8   5         49.51         47.94         6.72 o                         
  -4  -8   5         89.15         95.69         8.64 o                         
  -3  -8   5        454.11        457.44        17.22 o                         
  -2  -8   5        484.58        481.75        17.10 o                         
  -1  -8   5        327.02        372.38        14.61 o                         
   0  -8   5        546.23        544.62        12.25 o                         
   1  -8   5       1035.54       1034.77        16.91 o                         
   2  -8   5       1346.56       1411.63        20.08 o                         
   3  -8   5       1104.65       1094.21        26.67 o                         
   4  -8   5        260.78        254.12        13.24 o                         
   5  -8   5          4.80          9.26         4.23 o                         
  -7  -7   5        376.22        404.96        17.91 o                         
  -6  -7   5        395.24        436.36        17.78 o                         
  -5  -7   5        374.90        411.18        16.54 o                         
  -4  -7   5        334.69        328.67        14.24 o                         
  -3  -7   5        606.08        555.75        11.94 o                         
  -2  -7   5         64.43         80.71         4.73 o                         
  -1  -7   5         44.98         46.26         3.79 o                         
   0  -7   5        239.71        239.07         7.65 o                         
   1  -7   5         97.18        102.78         5.16 o                         
   2  -7   5        142.70        157.75         6.28 o                         
   3  -7   5       1544.90       1559.98        30.47 o                         
   4  -7   5       1600.98       1598.84        31.96 o                         
   6  -7   5        749.58        728.91        20.46 o                         
   7  -7   5        192.90        169.99        10.88 o                         
   8  -7   5         54.94         53.85         7.34 o                         
  -8  -6   5         17.50         21.82         5.53 o                         
  -7  -6   5        127.46        127.96        10.01 o                         
  -6  -6   5        169.79        174.66        10.82 o                         
  -5  -6   5         32.56         43.21         5.72 o                         
  -4  -6   5        117.95        107.51         5.29 o                         
  -3  -6   5        161.76        158.62         6.16 o                         
  -2  -6   5       1646.63       1551.77        23.25 o                         
  -1  -6   5       2803.50       2655.81        28.42 o                         
   0  -6   5       3821.43       3807.47        56.46 o                         
   1  -6   5        191.71        199.03         6.47 o                         
   2  -6   5         25.38         23.57         2.67 o                         
   3  -6   5         37.64         38.05         5.16 o                         
   4  -6   5        134.51        132.00         7.46 o                         
   5  -6   5         26.11         30.65         4.54 o                         
   6  -6   5        331.77        336.76        13.68 o                         
   7  -6   5        432.27        417.03        16.23 o                         
   8  -6   5        379.21        382.52        16.73 o                         
  -9  -5   5         79.07         84.81         8.64 o                         
  -8  -5   5        418.23        422.13        17.35 o                         
  -7  -5   5        642.88        682.53        21.02 o                         
  -6  -5   5          0.91          0.68         3.11 o                         
  -5  -5   5        351.09        331.47        13.31 o                         
  -4  -5   5        241.90        230.12         7.27 o                         
  -3  -5   5          2.06          1.93         1.68 o                         
  -2  -5   5          0.54         -1.06         1.37 o                         
  -1  -5   5        742.14        763.48        12.06 o                         
   0  -5   5       1632.06       1583.24        24.56 o                         
   1  -5   5       5122.88       5198.82        51.98 o                         
   2  -5   5       1704.00       1746.83        14.86 o                         
   3  -5   5        362.04        350.99        10.45 o                         
   4  -5   5        103.02        107.01         6.59 o                         
   5  -5   5        701.50        655.67        17.22 o                         
   6  -5   5        790.49        766.53        20.21 o                         
   7  -5   5         42.30         36.44         5.66 o                         
   8  -5   5        115.30        118.76         9.64 o                         
   9  -5   5        493.04        511.29        20.33 o                         
 -10  -4   5         33.43         39.79         6.84 o                         
  -9  -4   5        274.78        307.97        15.17 o                         
  -8  -4   5         12.94         16.10         4.60 o                         
  -7  -4   5         25.06         28.23         4.91 o                         
  -6  -4   5         93.43         99.80         7.65 o                         
  -5  -4   5       2440.44       2428.61        35.57 o                         
  -4  -4   5       5664.06       6049.17        58.39 o                         
  -3  -4   5        905.47        890.08        13.06 o                         
  -2  -4   5       1210.64       1339.38        21.76 o                         
  -1  -4   5        108.11        127.71         4.66 o                         
   0  -4   5          0.12          1.99         1.06 o                         
   1  -4   5         13.05          9.02         1.31 o                         
   2  -4   5        885.41        931.43         9.08 o                         
   3  -4   5       1932.23       1882.62        24.87 o                         
   4  -4   5       1336.76       1312.58        22.32 o                         
   5  -4   5       1276.17       1249.34        23.69 o                         
   6  -4   5        514.56        506.38        16.17 o                         
   7  -4   5        939.85        916.69        23.50 o                         
   8  -4   5        763.67        739.67        22.57 o                         
   9  -4   5         45.74         42.28         6.78 o                         
 -10  -3   5        292.30        292.86        15.11 o                         
  -9  -3   5        201.16        192.69        11.75 o                         
  -8  -3   5         36.23         43.03         5.91 o                         
  -7  -3   5          1.05          1.87         3.23 o                         
  -6  -3   5          2.38          2.98         3.23 o                         
  -5  -3   5          4.24          2.92         2.80 o                         
  -4  -3   5       2134.06       2148.81        30.22 o                         
  -3  -3   5       4556.31       4624.24        45.14 o                         
  -2  -3   5       5335.72       5415.14        42.28 o                         
  -1  -3   5        595.73        577.38         9.14 o                         
   0  -3   5          1.65          4.97         1.06 o                         
   1  -3   5        891.79        921.10         8.52 o                         
   2  -3   5       1851.59       1944.12        14.43 o                         
   3  -3   5       1659.00       1607.30        22.63 o                         
   4  -3   5         66.52         66.47         5.22 o                         
   5  -3   5        611.96        614.19        16.29 o                         
   6  -3   5       1342.52       1312.39        26.05 o                         
   7  -3   5        671.29        681.16        20.08 o                         
   8  -3   5         74.94         67.34         7.34 o                         
   9  -3   5        256.84        270.54        14.61 o                         
 -10  -2   5          9.89         17.85         5.47 o                         
  -9  -2   5       1176.88       1231.06        28.60 o                         
  -8  -2   5        818.79        765.04        21.14 o                         
  -7  -2   5       1239.28       1202.77        25.37 o                         
  -6  -2   5       1350.49       1375.31        25.74 o                         
  -5  -2   5        412.26        430.58         7.90 o                         
  -4  -2   5        249.32        251.70         5.35 o                         
  -3  -2   5          5.68          5.53         1.74 o                         
  -2  -2   5        365.13        319.22         6.72 o                         
  -1  -2   5       2078.09       2171.63        14.92 o                         
   0  -2   5       7660.70       8199.96        34.45 o                         
   1  -2   5       3065.04       2994.55        17.60 o                         
   2  -2   5       2216.10       2278.14        15.30 o                         
   3  -2   5       4353.77       4302.40        41.22 o                         
   4  -2   5       2127.88       2177.72        29.53 o                         
   5  -2   5       1037.70        991.86        20.89 o                         
   6  -2   5         61.02         63.30         6.09 o                         
   7  -2   5        213.14        213.89        11.25 o                         
   8  -2   5         18.15         21.20         5.04 o                         
   9  -2   5        227.84        226.95        13.49 o                         
 -10  -1   5        202.77        190.26        11.81 o                         
  -9  -1   5         22.35         21.58         4.97 o                         
  -8  -1   5         88.26         88.17         7.46 o                         
  -7  -1   5       1605.52       1627.20        23.69 o                         
  -6  -1   5       3939.73       3977.27        59.88 o                         
  -5  -1   5       3829.16       3758.16        32.39 o                         
  -4  -1   5       1950.47       1875.54        26.61 o                         
  -3  -1   5        481.97        442.83        11.57 o                         
  -2  -1   5       3212.40       3227.28        34.88 o                         
  -1  -1   5       2569.03       2559.87        14.86 o                         
   0  -1   5       2593.48       2729.11        16.04 o                         
   1  -1   5        216.01        269.35         4.04 o                         
   2  -1   5       3172.18       3156.90        32.27 o                         
   3  -1   5       3182.64       3080.48        34.14 o                         
   4  -1   5       2767.13       2864.72        35.13 o                         
   5  -1   5       1154.51       1105.34        22.38 o                         
   6  -1   5        787.25        738.36        19.59 o                         
   7  -1   5        653.05        633.41        19.52 o                         
   8  -1   5        470.98        478.15        18.22 o                         
   9  -1   5        588.69        601.07        21.82 o                         
 -10   0   5        340.87        354.79        15.73 o                         
  -9   0   5        684.53        718.40        14.55 o                         
  -8   0   5         67.87         64.67         4.48 o                         
  -7   0   5        354.88        338.87         8.70 o                         
  -6   0   5        212.82        213.02         6.96 o                         
  -5   0   5        133.90        133.99         7.52 o                         
  -4   0   5        383.12        338.99        11.07 o                         
  -3   0   5        815.55        721.89        14.98 o                         
  -2   0   5       2606.50       2693.73        15.86 o                         
  -1   0   5       6957.57       6966.35        42.34 o                         
   0   0   5       5256.07       5314.60        24.44 o                         
   1   0   5       5912.07       5916.35        26.43 o                         
   2   0   5       4499.20       4597.62        26.55 o                         
   3   0   5        372.82        379.41        11.44 o                         
   4   0   5         62.18         67.03         5.41 o                         
   5   0   5        201.87        189.08         9.45 o                         
   6   0   5         20.48         26.11         4.66 o                         
   7   0   5         59.99         40.10         5.78 o                         
   8   0   5        609.24        625.82        21.14 o                         
 -10   1   5        377.34        404.90        16.54 o                         
  -9   1   5       1119.95       1124.86        18.53 o                         
  -8   1   5        771.23        776.66        18.90 o                         
  -7   1   5        342.41        317.36         8.64 o                         
  -6   1   5        529.14        523.29        15.61 o                         
  -5   1   5        771.16        713.86        17.22 o                         
  -4   1   5       1782.39       1649.15        25.31 o                         
  -3   1   5       2037.90       2061.70        26.99 o                         
  -2   1   5         77.26         76.85         3.36 o                         
  -1   1   5       2066.43       2072.51        13.43 o                         
   0   1   5       1534.30       1586.59        12.44 o                         
   1   1   5       1950.95       1995.97        14.30 o                         
   2   1   5       2706.11       2662.33        20.58 o                         
   3   1   5       1059.28       1026.37        11.07 o                         
   4   1   5       2587.45       2522.62        34.63 o                         
   5   1   5        571.66        553.45        16.54 o                         
   6   1   5        347.61        322.02        13.49 o                         
   7   1   5        319.20        322.14        14.55 o                         
   8   1   5         81.61         79.09         8.21 o                         
   9   1   5         51.32         42.72         7.03 o                         
 -10   2   5         37.06         33.14         5.91 o                         
  -9   2   5         11.32         13.00         3.17 o                         
  -8   2   5        196.95        207.55         7.77 o                         
  -7   2   5        103.94        101.16         7.90 o                         
  -6   2   5        374.90        381.03        13.55 o                         
  -5   2   5       1274.22       1252.45        23.69 o                         
  -4   2   5        865.63        780.21        17.47 o                         
  -3   2   5       7589.73       7649.56        63.36 o                         
  -2   2   5       4110.17       3950.04        27.48 o                         
  -1   2   5       1375.21       1415.92        11.32 o                         
   0   2   5         25.30         29.78         1.87 o                         
   1   2   5        241.46        228.26         4.23 o                         
   2   2   5        632.10        699.94         8.08 o                         
   3   2   5        287.36        294.10         6.53 o                         
   4   2   5        323.28        358.21        13.06 o                         
   5   2   5       1452.58       1488.54        28.60 o                         
   6   2   5       2238.55       2157.64        37.00 o                         
   7   2   5       1570.88       1533.37        32.71 o                         
   8   2   5        384.92        366.91        16.79 o                         
 -10   3   5        252.30        268.48        14.30 o                         
  -9   3   5         30.25         35.44         4.10 o                         
  -8   3   5        880.35        828.71        22.76 o                         
  -7   3   5        825.26        786.99        21.33 o                         
  -6   3   5          0.57          1.12         3.17 o                         
  -5   3   5          3.10          2.49         2.74 o                         
  -4   3   5        202.82        201.71         9.39 o                         
  -3   3   5        342.15        322.52        11.13 o                         
  -2   3   5       1502.01       1534.24        16.66 o                         
  -1   3   5       2596.47       2631.43        22.32 o                         
   0   3   5       1968.78       1908.86        14.92 o                         
   1   3   5       2366.09       2314.95        24.81 o                         
   2   3   5        523.45        512.47         9.33 o                         
   3   3   5        407.89        409.81         8.52 o                         
   4   3   5       1302.49       1259.85        26.05 o                         
   5   3   5        260.89        247.78        12.19 o                         
   6   3   5         11.81          9.89         4.17 o                         
   7   3   5        465.94        477.40        18.65 o                         
   8   3   5        213.42        208.98        13.31 o                         
 -10   4   5        140.43        134.99        10.94 o                         
  -9   4   5         31.99         30.03         3.86 o                         
  -8   4   5         95.99         99.98         8.46 o                         
  -7   4   5       1691.58       1689.93        32.58 o                         
  -6   4   5       1895.52       1822.06        32.58 o                         
  -5   4   5       1024.01       1085.69        23.81 o                         
  -4   4   5          1.73          8.27         3.48 o                         
  -3   4   5        294.17        296.71        11.32 o                         
  -2   4   5          4.55          3.54         1.93 o                         
  -1   4   5        216.69        204.88         6.28 o                         
   0   4   5         27.35         28.17         2.80 o                         
   1   4   5        175.93        169.43         5.84 o                         
   2   4   5       2358.58       2290.57        24.31 o                         
   3   4   5       1281.10       1317.67        17.35 o                         
   4   4   5       1182.38       1148.55        25.80 o                         
   5   4   5        394.44        401.30        16.04 o                         
   6   4   5        478.90        464.47        18.16 o                         
   7   4   5        405.83        447.49        18.96 o                         
   8   4   5         29.36         39.36         7.40 o                         
  -9   5   5          0.05          1.80         4.35 o                         
  -8   5   5          3.96          5.72         4.10 o                         
  -7   5   5         76.74         73.37         7.40 o                         
  -6   5   5        579.36        511.04        17.60 o                         
  -5   5   5        569.99        585.47        18.22 o                         
  -4   5   5       2183.38       2207.44        34.94 o                         
  -3   5   5       2215.90       2201.72        33.76 o                         
  -2   5   5        517.65        512.47        10.76 o                         
  -1   5   5       1012.57       1021.83        12.37 o                         
   0   5   5        674.35        668.35        12.19 o                         
   1   5   5       1291.21       1286.09        17.35 o                         
   2   5   5          0.17          0.37         1.80 o                         
   3   5   5        334.52        307.53         8.70 o                         
   4   5   5        757.27        715.11        21.08 o                         
   5   5   5        927.32        889.02        24.62 o                         
   6   5   5        178.93        192.63        12.31 o                         
   7   5   5        192.10        197.60        13.18 o                         
  -9   6   5        764.01        776.23        25.56 o                         
  -8   6   5        312.31        321.46        15.92 o                         
  -7   6   5         36.53         30.96         5.47 o                         
  -6   6   5          7.40          6.78         3.92 o                         
  -5   6   5          2.10          0.56         2.92 o                         
  -4   6   5        399.65        376.18        14.92 o                         
  -3   6   5         14.90          7.59         3.67 o                         
  -2   6   5        302.98        284.96         8.70 o                         
  -1   6   5       1090.88       1010.89        16.10 o                         
   0   6   5       2147.17       2055.10        23.57 o                         
   1   6   5        677.50        656.04        13.12 o                         
   2   6   5        897.75        845.12        15.17 o                         
   3   6   5       1094.87       1024.57        17.10 o                         
   4   6   5        554.25        562.59        19.40 o                         
   5   6   5        144.38        153.52        11.01 o                         
   6   6   5          6.48          8.70         4.79 o                         
   7   6   5        243.58        207.55        13.99 o                         
  -8   7   5        158.69        153.52        11.81 o                         
  -7   7   5        295.17        307.84        15.67 o                         
  -6   7   5        264.99        274.58        14.43 o                         
  -5   7   5        158.39        167.01        11.01 o                         
  -4   7   5        749.39        700.31        21.45 o                         
  -3   7   5        756.30        768.46        21.89 o                         
  -2   7   5        538.93        524.47        17.72 o                         
  -1   7   5        396.84        385.01        10.57 o                         
   0   7   5        292.02        297.58         9.33 o                         
   1   7   5        572.63        587.52        13.18 o                         
   2   7   5        699.50        694.65        14.61 o                         
   3   7   5         97.36         94.45         5.72 o                         
   4   7   5        172.09        182.06        11.75 o                         
   5   7   5        338.19        341.98        16.48 o                         
  -8   8   5          8.75          7.40         5.22 o                         
  -7   8   5          1.09          2.36         5.16 o                         
  -6   8   5         10.16         12.93         5.22 o                         
  -5   8   5        299.58        311.51        15.67 o                         
  -4   8   5        486.73        473.48        18.72 o                         
  -3   8   5        499.60        481.32        18.47 o                         
  -2   8   5        156.51        166.14         7.77 o                         
  -1   8   5        677.36        620.85        20.39 o                         
   0   8   5        407.81        418.64        11.75 o                         
   1   8   5        474.92        505.57        13.06 o                         
   2   8   5         56.64         59.32         4.91 o                         
   3   8   5         15.85         13.55         3.17 o                         
   4   8   5         24.54         21.33         5.53 o                         
  -6   9   5        483.02        538.46        22.26 o                         
  -5   9   5        337.13        357.77        17.85 o                         
  -4   9   5         49.52         51.86         7.15 o                         
  -3   9   5        122.49        110.55         9.95 o                         
  -2   9   5        160.38        162.16         8.21 o                         
  -1   9   5         84.02         77.35         8.15 o                         
   0   9   5        105.87        111.86         6.78 o                         
   1   9   5        214.05        212.59         9.08 o                         
   2   9   5        734.62        793.51        24.81 o                         
   3   9   5        305.27        307.03        15.73 o                         
  -2 -10   6         24.90         23.32         5.60 o                         
  -1 -10   6        174.12        169.43        11.81 o                         
   0 -10   6        818.91        822.24        24.81 o                         
  -4  -9   6        440.11        426.23        18.59 o                         
  -3  -9   6        227.19        232.73        13.49 o                         
  -2  -9   6          0.30         -1.12         3.67 o                         
  -1  -9   6         16.12         12.06         4.48 o                         
   0  -9   6         49.20         50.24         6.40 o                         
   1  -9   6        238.34        231.67        12.19 o                         
   2  -9   6        218.62        213.39        12.50 o                         
   3  -9   6        340.70        334.46        16.04 o                         
   4  -9   6        138.98        134.06        10.63 o                         
   5  -9   6        187.26        177.33        12.68 o                         
   6  -9   6         94.69        116.33        10.82 o                         
  -6  -8   6          0.79          4.48         4.35 o                         
  -5  -8   6        158.71        136.11        10.57 o                         
  -4  -8   6        490.17        478.77        18.47 o                         
  -3  -8   6       1424.87       1435.69        31.15 o                         
  -2  -8   6       1714.24       1673.46        23.81 o                         
  -1  -8   6        206.36        210.16         7.90 o                         
   0  -8   6        117.45        108.81         5.84 o                         
   1  -8   6          6.84          7.65         2.61 o                         
   2  -8   6         59.05         77.85         7.71 o                         
   3  -8   6        317.01        333.09        15.36 o                         
   4  -8   6         17.85         23.44         5.10 o                         
   5  -8   6         59.67         59.82         7.77 o                         
  -7  -7   6        386.87        381.83        17.72 o                         
  -6  -7   6        232.76        222.35        13.00 o                         
  -5  -7   6        368.72        371.95        15.98 o                         
  -4  -7   6         34.04         27.11         3.42 o                         
  -3  -7   6          7.16          3.79         2.30 o                         
  -2  -7   6        443.55        415.60        10.51 o                         
  -1  -7   6        767.29        767.96        14.18 o                         
   0  -7   6       1072.33       1061.13        16.54 o                         
   1  -7   6       1180.31       1222.92        24.13 o                         
   2  -7   6        193.19        182.68        10.69 o                         
   3  -7   6       1902.28       1837.73        34.63 o                         
   4  -7   6       1110.51       1104.84        27.30 o                         
   8  -7   6         15.82         15.42         5.72 o                         
  -8  -6   6          5.48          6.59         4.91 o                         
  -7  -6   6        947.16        964.69        26.80 o                         
  -6  -6   6        865.11        863.71        24.25 o                         
  -5  -6   6        765.84        776.29        21.95 o                         
  -4  -6   6        581.46        559.60        12.19 o                         
  -3  -6   6          6.66         15.05         2.61 o                         
  -2  -6   6        937.19        858.74        14.36 o                         
  -1  -6   6        390.81        381.28         9.39 o                         
   0  -6   6        246.33        249.33         7.52 o                         
   1  -6   6          5.55          9.58         2.36 o                         
   2  -6   6        203.46        200.52        10.57 o                         
   3  -6   6        209.98        213.46        11.13 o                         
   5  -6   6        664.25        662.94        18.03 o                         
   6  -6   6       1398.51       1429.78        28.91 o                         
   7  -6   6        414.30        414.04        16.66 o                         
   8  -6   6        169.19        169.62        11.75 o                         
  -9  -5   6        193.08        206.24        13.18 o                         
  -8  -5   6        139.26        154.39        10.88 o                         
  -7  -5   6         63.38         73.31         7.59 o                         
  -6  -5   6         51.92         59.44         6.72 o                         
  -5  -5   6        232.29        232.48        11.63 o                         
  -4  -5   6       1317.29       1273.72        17.85 o                         
  -3  -5   6        193.97        192.25         6.72 o                         
  -2  -5   6          5.80          8.52         2.05 o                         
  -1  -5   6       3360.75       3387.21        28.79 o                         
   0  -5   6       3083.10       3047.96        63.48 o                         
   1  -5   6       3231.12       3461.63        39.55 o                         
   2  -5   6        479.92        438.91        14.61 o                         
   3  -5   6         42.33         38.18         3.36 o                         
   4  -5   6        191.61        174.16         8.52 o                         
   5  -5   6         11.98         21.39         4.29 o                         
   6  -5   6         19.31         18.03         4.41 o                         
   7  -5   6          4.58          7.40         4.04 o                         
   8  -5   6        457.27        465.84        18.59 o                         
  -9  -4   6        586.67        614.63        21.82 o                         
  -8  -4   6        318.68        361.81        15.98 o                         
  -7  -4   6        182.58        191.45        11.19 o                         
  -6  -4   6        632.30        619.98        18.72 o                         
  -5  -4   6        538.07        556.62        16.91 o                         
  -4  -4   6        159.21        157.75         6.09 o                         
  -3  -4   6         39.59         34.20         3.11 o                         
  -2  -4   6         58.76         63.67         3.79 o                         
  -1  -4   6        605.61        626.88        10.63 o                         
   0  -4   6         96.16         77.10         3.73 o                         
   1  -4   6       1238.13       1271.54        16.54 o                         
   2  -4   6       2999.98       3128.67        24.81 o                         
   3  -4   6       1729.78       1731.03        24.62 o                         
   4  -4   6        815.20        765.53        17.41 o                         
   5  -4   6        469.48        439.91        14.30 o                         
   6  -4   6        570.90        544.12        17.22 o                         
   7  -4   6        480.74        445.44        16.79 o                         
   8  -4   6         99.36         86.80         8.46 o                         
 -10  -3   6         23.07         36.13         6.65 o                         
  -9  -3   6         78.90         84.62         8.39 o                         
  -8  -3   6        783.63        793.76        22.82 o                         
  -7  -3   6          1.71          3.11         3.30 o                         
  -6  -3   6         12.51         10.07         3.92 o                         
  -5  -3   6        293.45        296.96        11.88 o                         
  -4  -3   6       1538.90       1484.62        17.97 o                         
  -3  -3   6       4663.00       4542.10        39.30 o                         
  -2  -3   6       3874.55       3911.49        28.97 o                         
  -1  -3   6       1010.97       1026.00         8.46 o                         
   0  -3   6         64.17         70.57         2.49 o                         
   1  -3   6        297.43        295.28         4.79 o                         
   2  -3   6         13.57         16.35         2.18 o                         
   3  -3   6          6.31          5.66         2.74 o                         
   4  -3   6        365.26        338.99        11.57 o                         
   5  -3   6        806.12        818.20        19.59 o                         
   6  -3   6       1658.18       1597.91        29.91 o                         
   7  -3   6        723.86        713.24        21.20 o                         
   8  -3   6        591.34        619.17        21.14 o                         
   9  -3   6        152.34        158.37        11.75 o                         
 -10  -2   6        334.96        372.38        17.10 o                         
  -9  -2   6        266.99        294.35        14.49 o                         
  -8  -2   6        108.23        118.57         8.89 o                         
  -7  -2   6        187.99        166.95         9.95 o                         
  -6  -2   6         78.42         63.73         6.28 o                         
  -5  -2   6        404.42        425.42        13.93 o                         
  -4  -2   6        411.10        414.85        12.93 o                         
  -3  -2   6        568.12        552.70         9.89 o                         
  -2  -2   6       1693.02       1701.62        17.16 o                         
  -1  -2   6       4209.08       4255.52        22.32 o                         
   0  -2   6        678.72        657.03         7.21 o                         
   1  -2   6       1142.35       1177.59        10.76 o                         
   2  -2   6        228.41        240.32         3.67 o                         
   3  -2   6        394.84        383.14        11.38 o                         
   4  -2   6        753.00        683.02        16.60 o                         
   5  -2   6        487.03        473.24        14.92 o                         
   6  -2   6        119.01        113.66         8.21 o                         
   7  -2   6        831.54        797.74        22.45 o                         
   8  -2   6        679.70        667.11        22.01 o                         
   9  -2   6        162.88        166.70        12.06 o                         
 -10  -1   6         97.55         96.31         8.95 o                         
  -9  -1   6         77.52         75.48         7.71 o                         
  -8  -1   6        127.61        131.63         9.39 o                         
  -7  -1   6        869.39        834.68        21.39 o                         
  -6  -1   6       4253.62       4400.58        42.22 o                         
  -5  -1   6       2421.48       2370.35        33.64 o                         
  -4  -1   6        409.96        384.63        12.25 o                         
  -3  -1   6         39.64         33.64         2.74 o                         
  -2  -1   6         59.80         58.88         2.36 o                         
  -1  -1   6         26.09         37.56         2.05 o                         
   0  -1   6        176.31        178.26         3.86 o                         
   1  -1   6       2062.92       2165.53        14.11 o                         
   2  -1   6       3903.98       3907.51        20.33 o                         
   3  -1   6       4955.12       4706.06        46.51 o                         
   4  -1   6       1287.16       1289.88        23.63 o                         
   5  -1   6       1215.11       1218.94        24.62 o                         
   6  -1   6        322.26        330.16        13.62 o                         
   7  -1   6        229.43        214.20        11.94 o                         
   8  -1   6         25.17         23.38         5.35 o                         
   9  -1   6        266.41        244.79        14.61 o                         
 -10   0   6         98.83         98.43         9.33 o                         
  -9   0   6          3.99          2.92         4.10 o                         
  -8   0   6          0.69          2.80         2.61 o                         
  -7   0   6         15.66         16.17         2.74 o                         
  -6   0   6        988.48        959.97        21.89 o                         
  -5   0   6       2146.73       2080.72        31.40 o                         
  -4   0   6       2864.57       2710.96        34.57 o                         
  -3   0   6       2696.26       2647.35        32.21 o                         
  -2   0   6       2255.11       2391.43        16.66 o                         
  -1   0   6          6.01          2.92         1.31 o                         
   0   0   6       3256.21       3410.27        20.58 o                         
   1   0   6       4126.21       4388.89        30.65 o                         
   2   0   6         68.72         71.44         2.42 o                         
   3   0   6       1175.28       1164.41        21.58 o                         
   4   0   6       2568.03       2468.22        34.63 o                         
   5   0   6       1260.40       1238.83        25.37 o                         
   6   0   6        463.42        411.56        15.54 o                         
   7   0   6        125.34        138.59         9.89 o                         
   8   0   6        483.53        501.96        19.65 o                         
 -10   1   6        382.54        412.67        12.12 o                         
  -9   1   6        839.22        884.29        24.31 o                         
  -8   1   6        367.64        357.15        10.01 o                         
  -7   1   6         83.59         79.21         7.27 o                         
  -6   1   6        134.35        138.97         8.70 o                         
  -5   1   6         53.81         57.02         5.53 o                         
  -4   1   6        118.63        119.63         7.21 o                         
  -3   1   6          8.55         10.57         3.42 o                         
  -2   1   6       3302.77       3403.06        19.90 o                         
  -1   1   6       1542.11       1524.11        12.81 o                         
   0   1   6       2660.14       2713.88        18.09 o                         
   1   1   6       5117.26       5294.89        28.48 o                         
   2   1   6        946.24        978.37         9.26 o                         
   3   1   6       4109.06       3974.85        45.02 o                         
   4   1   6        108.36        111.05         7.65 o                         
   5   1   6          2.38          5.78         3.30 o                         
   6   1   6         11.59          9.51         3.98 o                         
   7   1   6         49.85         35.19         5.91 o                         
   8   1   6         30.10         33.45         6.28 o                         
 -10   2   6         38.89         50.43         4.97 o                         
  -9   2   6        443.77        430.77        12.00 o                         
  -8   2   6        487.24        467.89        17.35 o                         
  -7   2   6       1787.41       1644.11        31.52 o                         
  -6   2   6        308.40        301.81        12.68 o                         
  -5   2   6         40.84         45.33         5.22 o                         
  -4   2   6       2250.89       2390.43        33.33 o                         
  -3   2   6       1841.25       1913.84        28.04 o                         
  -2   2   6       2559.98       2499.80        21.89 o                         
  -1   2   6        382.61        399.00         5.91 o                         
   0   2   6        239.66        234.22         4.66 o                         
   1   2   6       3012.35       2976.15        23.13 o                         
   2   2   6       1538.65       1582.74        13.37 o                         
   3   2   6        352.23        393.52        13.74 o                         
   4   2   6       1042.64        999.57        23.07 o                         
   5   2   6        579.70        549.84        17.91 o                         
   6   2   6        923.16        921.79        24.68 o                         
   7   2   6        225.27        250.83        13.74 o                         
   8   2   6         53.02         49.68         7.15 o                         
 -10   3   6         33.44         37.68         4.60 o                         
  -9   3   6         49.57         49.43         4.73 o                         
  -8   3   6         72.35         61.74         7.09 o                         
  -7   3   6          8.27          1.74         3.54 o                         
  -6   3   6        332.00        346.08        13.87 o                         
  -5   3   6          2.75          2.98         2.92 o                         
  -4   3   6       1422.69       1384.45        25.62 o                         
  -3   3   6       1226.49       1241.20        23.19 o                         
  -2   3   6       2430.13       2415.36        24.93 o                         
  -1   3   6       3490.58       3639.34        28.48 o                         
   0   3   6        990.54        973.33        13.49 o                         
   1   3   6        340.29        348.20         6.34 o                         
   2   3   6          3.86          2.80         1.80 o                         
   3   3   6        144.70        137.91         8.70 o                         
   4   3   6         37.10         31.09         4.97 o                         
   5   3   6         47.17         42.65         6.22 o                         
   6   3   6        340.56        408.94        17.16 o                         
   7   3   6        931.92        999.76        28.23 o                         
   8   3   6        696.13        756.08        25.87 o                         
 -10   4   6         33.64         32.95         6.96 o                         
  -9   4   6         64.02         59.82         7.40 o                         
  -8   4   6         86.05         90.22         8.46 o                         
  -7   4   6        906.46        848.17        23.50 o                         
  -6   4   6        306.38        298.27        13.37 o                         
  -5   4   6        390.24        396.14        14.74 o                         
  -4   4   6         60.13         60.75         6.16 o                         
  -3   4   6       1482.90       1471.13        26.55 o                         
  -2   4   6        177.13        166.20         6.16 o                         
  -1   4   6        663.68        685.08        12.12 o                         
   0   4   6        227.95        233.29         5.72 o                         
   1   4   6        822.53        822.18        13.24 o                         
   2   4   6       1289.43       1257.86        16.79 o                         
   3   4   6        208.63        224.28         7.15 o                         
   4   4   6        392.35        361.94        15.05 o                         
   5   4   6         59.17         64.35         7.09 o                         
   6   4   6         36.23         42.65         6.65 o                         
   7   4   6         80.12         74.86         8.77 o                         
  -9   5   6         13.85         19.46         5.72 o                         
  -8   5   6        370.51        392.78        17.35 o                         
  -7   5   6        154.25        158.18        10.76 o                         
  -6   5   6        788.39        749.18        22.01 o                         
  -5   5   6        918.52        882.24        23.19 o                         
  -4   5   6       1295.94       1284.47        27.05 o                         
  -3   5   6        124.74        131.51         8.46 o                         
  -2   5   6         96.64         85.49         4.85 o                         
  -1   5   6         18.88         15.42         2.11 o                         
   0   5   6          1.24         -0.44         1.55 o                         
   1   5   6         18.93         18.03         2.74 o                         
   2   5   6         34.25         30.28         3.23 o                         
   3   5   6        512.22        499.54        11.44 o                         
   4   5   6       1457.39       1445.82        31.46 o                         
   5   5   6        679.97        692.35        22.57 o                         
   6   5   6         96.45         99.67         9.45 o                         
   7   5   6         50.79         55.21         8.15 o                         
  -9   6   6        519.14        548.97        22.14 o                         
  -8   6   6         53.21         51.61         7.52 o                         
  -7   6   6         14.52         19.15         4.97 o                         
  -6   6   6        347.35        354.85        15.98 o                         
  -5   6   6         83.14         90.78         8.15 o                         
  -4   6   6        180.18        165.64        10.45 o                         
  -3   6   6        902.91        918.99        23.25 o                         
  -2   6   6        851.13        853.14        15.42 o                         
  -1   6   6       1525.24       1519.63        16.91 o                         
   0   6   6        585.10        559.54        12.44 o                         
   1   6   6         24.77         31.40         3.42 o                         
   2   6   6         94.98         87.55         5.22 o                         
   3   6   6         36.41         35.75         3.79 o                         
   4   6   6         20.49         18.96         5.35 o                         
   5   6   6        117.54        106.08         9.82 o                         
   6   6   6        262.01        273.21        15.54 o                         
  -8   7   6        634.94        655.85        24.13 o                         
  -7   7   6        312.03        333.21        16.73 o                         
  -6   7   6         79.54         86.61         8.77 o                         
  -5   7   6         10.32         13.18         4.79 o                         
  -4   7   6         41.07         38.49         6.22 o                         
  -3   7   6         30.19         26.11         4.91 o                         
  -2   7   6        298.46        276.44        13.43 o                         
  -1   7   6          4.74          6.78         1.99 o                         
   0   7   6       1003.75        976.44        17.53 o                         
   1   7   6        588.37        569.61        13.49 o                         
   2   7   6        435.47        411.00        11.63 o                         
   3   7   6        136.53        121.43         6.65 o                         
   4   7   6        106.64        100.36         9.33 o                         
   5   7   6        317.16        334.70        16.97 o                         
  -7   8   6         17.80         22.63         6.03 o                         
  -6   8   6        140.78        153.14        12.00 o                         
  -5   8   6        512.07        546.61        21.14 o                         
  -4   8   6        355.00        362.44        16.85 o                         
  -3   8   6        152.53        154.20        11.13 o                         
  -2   8   6        150.79        151.28        10.76 o                         
  -1   8   6        237.12        246.91         7.65 o                         
   0   8   6         61.95         61.12         4.97 o                         
   1   8   6          3.39          3.11         2.98 o                         
   2   8   6        141.75        129.89         7.15 o                         
   3   8   6        321.07        288.51        10.57 o                         
   4   8   6         20.90         15.05         5.60 o                         
  -4   9   6         90.74         95.19         9.76 o                         
  -3   9   6         85.87         89.04         9.26 o                         
  -2   9   6        445.82        474.29        19.77 o                         
  -1   9   6        106.42        115.96         7.09 o                         
   0   9   6        165.04        173.85         8.46 o                         
   1   9   6        129.34        140.21         7.77 o                         
   2   9   6        273.55        290.68        11.19 o                         
   3   9   6        187.10        206.68        13.18 o                         
  -2 -10   7          3.75          7.96         4.85 o                         
  -1 -10   7        118.27        130.01        10.45 o                         
   0 -10   7       1106.60       1054.79        28.23 o                         
   4 -10   7         11.54         24.25         6.09 o                         
  -4  -9   7         50.25         50.24         7.34 o                         
  -3  -9   7         49.01         46.38         7.03 o                         
  -2  -9   7          2.80          0.81         3.98 o                         
  -1  -9   7          2.19          4.10         3.98 o                         
   0  -9   7         42.04         38.74         4.23 o                         
   1  -9   7        361.22        341.11        15.79 o                         
   2  -9   7        607.81        612.51        21.58 o                         
   3  -9   7        861.41        796.87        25.43 o                         
   4  -9   7        182.45        178.95        12.62 o                         
   5  -9   7         46.89         43.84         7.34 o                         
  -5  -8   7        164.94        169.19        11.81 o                         
  -4  -8   7        498.39        519.81        19.59 o                         
  -3  -8   7        926.19        895.30        17.10 o                         
  -2  -8   7        780.20        772.19        15.61 o                         
  -1  -8   7         95.85         82.26         5.41 o                         
   0  -8   7          9.08          8.15         2.74 o                         
   1  -8   7        151.19        131.88         9.70 o                         
   2  -8   7          3.03         -1.12         3.30 o                         
   3  -8   7         43.35         50.24         7.03 o                         
   4  -8   7        376.45        367.47        16.97 o                         
   5  -8   7        253.87        260.53        14.92 o                         
   6  -8   7        193.45        223.28        14.61 o                         
  -7  -7   7         35.02         35.57         6.53 o                         
  -6  -7   7          3.34          1.24         3.98 o                         
  -5  -7   7         27.13         25.80         5.35 o                         
  -4  -7   7         88.90         88.35         5.53 o                         
  -3  -7   7        215.64        206.43         7.90 o                         
  -2  -7   7       1592.01       1570.12        21.51 o                         
  -1  -7   7       2378.92       2278.70        34.07 o                         
   0  -7   7        903.65        934.10        19.03 o                         
   1  -7   7        164.11        171.42        10.38 o                         
   2  -7   7        304.15        307.16        14.24 o                         
   3  -7   7        489.43        492.45        18.34 o                         
   4  -7   7        395.65        423.31        17.41 o                         
   5  -7   7         32.89         25.49         6.03 o                         
  -8  -6   7        242.02        251.82        14.67 o                         
  -7  -6   7        672.83        672.70        22.82 o                         
  -6  -6   7        820.07        776.79        23.50 o                         
  -5  -6   7       1234.63       1171.43        27.67 o                         
  -4  -6   7        355.34        342.72         9.95 o                         
  -3  -6   7        139.76        118.95         5.84 o                         
  -2  -6   7         69.50         61.49         4.29 o                         
  -1  -6   7          4.08          4.04         2.05 o                         
   0  -6   7        786.32        734.26        13.18 o                         
   1  -6   7        440.94        444.76        10.07 o                         
   2  -6   7       1020.01       1033.58        24.93 o                         
   3  -6   7       1283.43       1274.40        28.35 o                         
   4  -6   7       1031.47        973.52        25.37 o                         
   6  -6   7        238.64        255.49        12.56 o                         
   7  -6   7         31.15         36.56         6.22 o                         
   8  -6   7          0.58          0.75         4.60 o                         
  -8  -5   7         85.53         93.64         9.20 o                         
  -7  -5   7         23.12         18.65         4.85 o                         
  -6  -5   7        313.98        305.42        14.18 o                         
  -4  -5   7       1191.65       1187.10        27.42 o                         
  -3  -5   7        374.78        382.21         9.70 o                         
  -2  -5   7        895.46        926.64        14.80 o                         
  -1  -5   7        530.02        487.79        10.32 o                         
   0  -5   7        663.93        642.92        11.50 o                         
   1  -5   7       1527.54       1533.81        17.72 o                         
   2  -5   7        240.71        238.89        11.44 o                         
   3  -5   7        409.41        374.00        14.55 o                         
   4  -5   7        460.63        448.24        10.57 o                         
   5  -5   7        858.95        866.51        20.95 o                         
   6  -5   7        483.87        504.76        17.16 o                         
   7  -5   7        463.27        488.16        18.09 o                         
   8  -5   7        360.05        395.14        17.60 o                         
  -9  -4   7        449.90        459.49        19.40 o                         
  -8  -4   7        417.93        416.78        17.53 o                         
  -7  -4   7        217.87        215.88        12.00 o                         
  -6  -4   7        496.73        468.95        16.79 o                         
  -5  -4   7         27.29         26.43         4.66 o                         
  -4  -4   7        137.02        140.02         6.03 o                         
  -3  -4   7         43.28         42.41         3.48 o                         
  -2  -4   7       1644.79       1724.13        19.65 o                         
  -1  -4   7       1165.04       1205.07        23.19 o                         
   0  -4   7       2561.77       2640.26        23.25 o                         
   1  -4   7       3544.78       3729.62        45.14 o                         
   2  -4   7       3193.02       3161.62        26.11 o                         
   3  -4   7       1363.42       1341.05        21.76 o                         
   4  -4   7         52.06         58.07         5.41 o                         
   5  -4   7         65.82         63.73         6.28 o                         
   6  -4   7         76.05         76.85         7.21 o                         
   7  -4   7          4.30          5.78         4.10 o                         
   8  -4   7          0.54         -2.67         3.92 o                         
 -10  -3   7          0.25          2.49         4.79 o                         
  -9  -3   7        649.93        679.79        22.82 o                         
  -8  -3   7        335.82        357.71        15.92 o                         
  -7  -3   7       1208.90       1127.72        26.74 o                         
  -6  -3   7        445.88        418.40        15.42 o                         
  -5  -3   7        175.65        187.28         9.89 o                         
  -4  -3   7        498.64        500.78        10.69 o                         
  -3  -3   7       2786.94       2759.33        25.37 o                         
  -2  -3   7       1462.61       1497.06        17.47 o                         
  -1  -3   7          6.12         14.43         2.24 o                         
   0  -3   7        221.54        219.05         4.48 o                         
   1  -3   7        235.55        219.43         4.48 o                         
   2  -3   7        702.43        703.05        14.67 o                         
   3  -3   7        630.40        675.19        11.81 o                         
   4  -3   7       1023.01        982.16        20.71 o                         
   5  -3   7       1841.24       1798.50        30.72 o                         
   6  -3   7       1406.16       1392.23        28.85 o                         
   7  -3   7        437.42        424.74        16.85 o                         
   8  -3   7        235.49        246.04        13.93 o                         
 -10  -2   7        194.80        204.57        13.43 o                         
  -9  -2   7          8.45          9.33         4.48 o                         
  -8  -2   7         36.27         38.55         5.97 o                         
  -7  -2   7         23.33         20.64         4.91 o                         
  -6  -2   7        350.26        320.65        13.37 o                         
  -5  -2   7        272.10        264.07        11.57 o                         
  -4  -2   7         48.99         55.96         3.79 o                         
  -3  -2   7       1672.68       1598.47        18.16 o                         
  -2  -2   7       4117.47       4097.96        25.62 o                         
  -1  -2   7       5315.58       5408.11        27.48 o                         
   0  -2   7       2665.73       2681.86        17.04 o                         
   1  -2   7         97.12         93.08         2.98 o                         
   2  -2   7        163.84        167.26         5.53 o                         
   3  -2   7          4.36          2.86         1.80 o                         
   4  -2   7        314.41        308.15        11.69 o                         
   5  -2   7         98.75         84.13         6.90 o                         
   6  -2   7        830.03        790.03        21.64 o                         
   7  -2   7        718.52        695.40        21.76 o                         
   8  -2   7       1040.47       1068.65        28.85 o                         
 -10  -1   7        439.96        437.17        18.78 o                         
  -9  -1   7         74.78         77.85         8.08 o                         
  -8  -1   7        165.44        141.95        10.01 o                         
  -7  -1   7       1406.80       1334.53        28.42 o                         
  -6  -1   7        630.52        546.05        17.10 o                         
  -5  -1   7          5.28          0.93         3.54 o                         
  -4  -1   7        360.87        337.38        12.12 o                         
  -3  -1   7        908.19        933.73        13.37 o                         
  -2  -1   7       1341.10       1387.81        11.94 o                         
  -1  -1   7        407.78        394.08         6.16 o                         
   0  -1   7        657.67        612.02         7.59 o                         
   1  -1   7       3123.88       3296.24        22.38 o                         
   2  -1   7       2158.64       2162.80        20.77 o                         
   3  -1   7        663.10        636.08        16.10 o                         
   4  -1   7        422.87        378.73        13.31 o                         
   5  -1   7        722.75        706.34        19.40 o                         
   6  -1   7        275.02        271.47        12.87 o                         
   7  -1   7          3.39          0.93         3.48 o                         
   8  -1   7         98.64        100.17         9.33 o                         
 -10   0   7        131.51        142.64        11.32 o                         
  -9   0   7         69.55         75.36         8.15 o                         
  -8   0   7         39.96         39.30         5.97 o                         
  -7   0   7        174.85        155.82         9.89 o                         
  -6   0   7        972.18        930.80        22.51 o                         
  -4   0   7       4081.95       3914.04        44.64 o                         
  -3   0   7       2166.82       2150.55        20.64 o                         
  -2   0   7         43.27         51.17         2.55 o                         
  -1   0   7        220.85        237.52         4.85 o                         
   0   0   7       1088.28       1133.07        10.63 o                         
   1   0   7         90.07         96.13         3.42 o                         
   2   0   7        189.83        199.40         6.09 o                         
   3   0   7       1014.74       1023.95        21.39 o                         
   4   0   7       4743.17       4665.89        52.54 o                         
   5   0   7       1293.87       1301.26        27.30 o                         
   6   0   7       1145.58       1123.93        26.86 o                         
   7   0   7        207.81        180.88        11.63 o                         
   8   0   7        279.69        275.70        15.17 o                         
 -10   1   7        480.37        501.59        20.02 o                         
  -9   1   7        211.58        228.01         8.89 o                         
  -8   1   7        170.65        172.98         7.27 o                         
  -7   1   7         10.67          7.77         4.10 o                         
  -6   1   7        652.92        605.05        18.28 o                         
  -5   1   7        145.78        134.37         8.46 o                         
  -4   1   7        807.52        761.56        18.34 o                         
  -3   1   7       2071.12       2117.22        29.97 o                         
  -2   1   7       1558.13       1497.31        13.00 o                         
  -1   1   7       1773.38       1782.08        14.11 o                         
   0   1   7       1229.55       1228.95        11.75 o                         
   1   1   7       3328.89       3376.64        20.21 o                         
   2   1   7        448.50        456.26         6.65 o                         
   3   1   7        742.56        735.50        12.06 o                         
   4   1   7         28.16         25.93         4.48 o                         
   5   1   7        586.07        527.58        17.78 o                         
   6   1   7        426.41        414.66        16.73 o                         
   7   1   7        611.95        609.59        21.45 o                         
   8   1   7         64.52         67.71         8.39 o                         
 -10   2   7         86.62         88.29         6.28 o                         
  -9   2   7        361.58        354.35        11.13 o                         
  -8   2   7       1213.35       1097.25        27.73 o                         
  -7   2   7       1095.32        951.20        24.62 o                         
  -6   2   7        166.20        159.05         9.76 o                         
  -5   2   7         96.65         97.99         7.34 o                         
  -4   2   7        208.09        212.21        10.07 o                         
  -3   2   7         11.20         17.91         3.92 o                         
  -2   2   7        325.36        320.53         7.83 o                         
  -1   2   7        263.32        247.97         5.10 o                         
   0   2   7       2834.96       2878.09        28.54 o                         
   1   2   7       3818.36       3856.28        25.24 o                         
   2   2   7       2172.94       2125.18        20.08 o                         
   3   2   7       1183.62       1136.49        24.68 o                         
   4   2   7       1369.59       1377.37        28.73 o                         
   5   2   7        307.37        314.93        14.36 o                         
   6   2   7        312.69        316.30        15.17 o                         
   7   2   7          1.82          0.81         3.92 o                         
 -10   3   7          0.11          2.49         3.42 o                         
  -9   3   7         15.47         20.39         5.47 o                         
  -8   3   7        120.78        105.39         9.20 o                         
  -7   3   7        595.28        584.85        19.59 o                         
  -6   3   7        661.69        675.50        20.08 o                         
  -5   3   7        433.85        437.55        15.42 o                         
  -3   3   7       1020.73       1040.55        22.07 o                         
  -2   3   7       1556.50       1559.80        18.65 o                         
  -1   3   7       3098.52       3215.84        27.73 o                         
   0   3   7        190.38        196.17         6.40 o                         
   1   3   7          0.06         -0.19         1.68 o                         
   2   3   7       1539.48       1496.06        14.05 o                         
   3   3   7       1011.99       1004.55        24.06 o                         
   4   3   7        396.08        364.11        15.11 o                         
   5   3   7        364.82        352.74        15.73 o                         
   6   3   7        498.93        518.13        20.02 o                         
   7   3   7        813.99        867.07        27.30 o                         
 -10   4   7         75.70         72.87         9.14 o                         
  -9   4   7         62.77         58.76         7.77 o                         
  -8   4   7         33.52         37.06         6.09 o                         
  -7   4   7          0.64          3.73         3.67 o                         
  -6   4   7        624.34        593.99        19.52 o                         
  -4   4   7        308.54        284.96        12.62 o                         
  -3   4   7        862.66        843.20        20.64 o                         
  -2   4   7        847.72        824.29        14.05 o                         
  -1   4   7       1321.55       1346.96        18.03 o                         
   0   4   7       1323.66       1340.49        17.97 o                         
   1   4   7       1365.66       1325.32        14.24 o                         
   2   4   7        914.99        911.03        11.69 o                         
   3   4   7        804.90        829.95        22.69 o                         
   4   4   7          7.67         29.04         5.35 o                         
   5   4   7          8.96          8.27         4.23 o                         
   6   4   7          0.35         -0.25         4.23 o                         
   7   4   7         85.79         82.51         9.39 o                         
  -9   5   7        229.88        240.44        14.80 o                         
  -8   5   7        102.06         99.80         9.51 o                         
  -7   5   7         32.37         31.40         5.72 o                         
  -6   5   7        305.24        307.72        14.67 o                         
  -5   5   7        834.59        818.39        23.07 o                         
  -4   5   7       1072.34       1086.93        25.68 o                         
  -3   5   7          3.84          5.04         3.54 o                         
  -2   5   7        184.42        193.19         7.27 o                         
  -1   5   7        768.11        766.22        14.30 o                         
   0   5   7        328.40        326.31         7.52 o                         
   1   5   7         41.81         42.47         3.05 o                         
   2   5   7        272.12        267.49         8.58 o                         
   3   5   7       1005.27       1039.62        26.61 o                         
   4   5   7        776.04        807.50        24.25 o                         
   5   5   7        166.42        169.50        11.88 o                         
   6   5   7         52.10         50.61         7.77 o                         
  -8   6   7         71.33         74.43         8.83 o                         
  -7   6   7        145.34        149.54        11.32 o                         
  -6   6   7        282.93        281.67        14.61 o                         
  -5   6   7        403.09        422.56        17.29 o                         
  -4   6   7        700.83        706.65        21.64 o                         
  -3   6   7        568.71        609.34        19.52 o                         
  -2   6   7        735.97        750.99        15.05 o                         
  -1   6   7        431.77        462.54        11.75 o                         
   0   6   7         13.14         10.01         2.24 o                         
   1   6   7          0.11          0.44         1.55 o                         
   2   6   7         71.45         71.57         5.04 o                         
   3   6   7          0.41          3.23         3.67 o                         
   4   6   7        363.35        362.25        16.91 o                         
   5   6   7        436.40        437.79        19.21 o                         
  -7   7   7        290.05        329.98        17.10 o                         
  -6   7   7          7.73         14.05         5.41 o                         
  -5   7   7        177.61        193.56        12.50 o                         
  -4   7   7         95.86        106.32         9.26 o                         
  -3   7   7         82.68         93.83         8.58 o                         
  -2   7   7         75.76         79.84         7.90 o                         
  -1   7   7        950.61        956.67        17.97 o                         
   0   7   7        808.19        838.66        13.68 o                         
   1   7   7        723.61        723.75        11.01 o                         
   2   7   7        244.29        237.71         9.20 o                         
   3   7   7         10.62         13.93         4.73 o                         
   4   7   7          2.33          2.05         4.48 o                         
  -6   8   7        447.10        496.86        21.33 o                         
  -5   8   7        218.29        229.25        14.30 o                         
  -4   8   7          0.80          0.50         4.35 o                         
  -3   8   7          0.86         -3.54         3.86 o                         
  -2   8   7         45.45         38.36         6.28 o                         
  -1   8   7          4.98          2.24         2.11 o                         
   0   8   7          9.81          9.89         2.67 o                         
   1   8   7        180.11        188.90         6.16 o                         
   2   8   7        434.78        427.60        13.00 o                         
   3   8   7        442.80        440.41        19.71 o                         
  -2   9   7        630.96        672.02        24.19 o                         
  -1   9   7         79.39         85.56         9.26 o                         
   0   9   7          4.30          2.61         4.48 o                         
  -2 -10   8         70.42         65.35         8.39 o                         
  -1 -10   8        329.19        342.97        16.79 o                         
   2 -10   8          3.06          1.74         4.54 o                         
   3 -10   8        102.38         98.86         9.82 o                         
  -3  -9   8        202.15        214.82        13.31 o                         
  -2  -9   8         52.59         50.36         7.46 o                         
  -1  -9   8         10.83         13.24         3.48 o                         
   0  -9   8        111.60        122.49         9.95 o                         
   1  -9   8        587.12        578.63        21.33 o                         
   2  -9   8        882.49        881.87        26.86 o                         
   3  -9   8        496.12        464.66        20.02 o                         
   4  -9   8         16.79         13.62         5.72 o                         
  -5  -8   8         93.38         94.45         9.45 o                         
  -4  -8   8        101.05        103.34         6.40 o                         
  -3  -8   8        286.12        288.57        10.07 o                         
  -2  -8   8        160.77        159.61         7.52 o                         
  -1  -8   8          6.30          6.22         2.86 o                         
   0  -8   8         81.77         81.89         7.96 o                         
   1  -8   8         39.45         39.61         6.03 o                         
   2  -8   8        127.08        139.53        10.51 o                         
   3  -8   8        490.53        481.63        19.71 o                         
   4  -8   8        254.07        266.99        15.11 o                         
   5  -8   8        204.18        211.59        13.87 o                         
  -6  -7   8        187.67        222.10        13.49 o                         
  -5  -7   8        254.98        279.55        14.55 o                         
  -4  -7   8         56.20         55.40         4.66 o                         
  -3  -7   8        328.45        319.16        10.07 o                         
  -2  -7   8       1023.20       1002.06        17.60 o                         
  -1  -7   8       1077.14       1042.66        17.60 o                         
   0  -7   8        522.99        525.53        12.19 o                         
   1  -7   8         20.84         24.19         4.91 o                         
   2  -7   8         15.21         12.19         4.29 o                         
   3  -7   8        171.52        192.50        12.06 o                         
   4  -7   8          0.37          1.12         3.86 o                         
   5  -7   8          0.30          3.36         4.04 o                         
   6  -7   8        256.88        286.08        16.41 o                         
  -7  -6   8        232.63        230.24        13.74 o                         
  -6  -6   8        307.37        328.86        15.67 o                         
  -5  -6   8        123.73        120.94         9.45 o                         
  -4  -6   8         65.66         66.47         4.85 o                         
  -3  -6   8          0.58          2.24         2.24 o                         
  -2  -6   8        395.52        381.96        10.32 o                         
  -1  -6   8       1010.90        967.49        22.38 o                         
   0  -6   8        586.28        592.99        12.75 o                         
   1  -6   8        880.68        930.18        24.06 o                         
   2  -6   8        944.07        937.95        24.68 o                         
   3  -6   8        417.12        430.89        17.10 o                         
   4  -6   8        232.58        218.93        12.68 o                         
   5  -6   8        740.65        755.96        24.13 o                         
  -8  -5   8         30.66         35.44         6.34 o                         
  -7  -5   8        135.58        131.38        10.26 o                         
  -6  -5   8        305.97        326.62        15.05 o                         
  -5  -5   8       1721.91       1747.82        33.51 o                         
  -4  -5   8       1175.66       1164.28        18.40 o                         
  -3  -5   8        563.74        529.63        11.94 o                         
  -2  -5   8         99.60         85.00         4.85 o                         
  -1  -5   8        311.55        323.51         8.70 o                         
   0  -5   8        213.05        212.28         6.90 o                         
   1  -5   8         25.64         18.90         4.41 o                         
   2  -5   8        282.78        264.82        12.68 o                         
   3  -5   8        984.03        942.56        24.25 o                         
   4  -5   8        998.00       1006.04        25.74 o                         
   5  -5   8       1077.15       1103.04        18.47 o                         
   6  -5   8        273.24        289.07        13.49 o                         
   7  -5   8        126.92        129.27         9.95 o                         
   8  -5   8        119.06        124.17        10.69 o                         
  -9  -4   8         30.05         26.05         6.09 o                         
  -8  -4   8         15.51         13.87         4.85 o                         
  -7  -4   8         89.54         79.40         7.90 o                         
  -6  -4   8        192.11        191.51        11.19 o                         
  -5  -4   8        140.34        133.56         9.14 o                         
  -4  -4   8       1024.32       1003.05        16.41 o                         
  -3  -4   8       1482.18       1456.21        31.77 o                         
  -2  -4   8       2022.13       2080.54        22.69 o                         
  -1  -4   8        227.16        257.48         7.40 o                         
   0  -4   8        206.51        210.41         6.47 o                         
   1  -4   8       1839.96       1740.30        30.90 o                         
   2  -4   8       1644.55       1628.63        30.34 o                         
   3  -4   8        282.14        280.86         8.15 o                         
   4  -4   8         67.38         68.15         4.60 o                         
   5  -4   8        932.24        933.29        22.51 o                         
   6  -4   8        888.26        854.70        23.13 o                         
   7  -4   8        238.84        237.71        13.18 o                         
   8  -4   8        223.96        224.96        13.68 o                         
  -9  -3   8        644.74        709.14        24.06 o                         
  -8  -3   8        600.11        666.42        22.26 o                         
  -7  -3   8       1025.01        954.31        25.37 o                         
  -6  -3   8        143.34        141.39         9.51 o                         
  -5  -3   8         75.19         65.78         6.59 o                         
  -4  -3   8        839.18        787.79        14.11 o                         
  -3  -3   8        172.35        165.52         6.34 o                         
  -2  -3   8        174.90        153.27         5.78 o                         
  -1  -3   8        410.84        422.75         9.08 o                         
   0  -3   8       2045.03       2126.86        25.93 o                         
   1  -3   8       3029.61       3063.94        25.62 o                         
   2  -3   8       1560.95       1562.47        18.34 o                         
   3  -3   8       2108.94       2079.23        22.57 o                         
   4  -3   8        872.85        861.60        14.92 o                         
   5  -3   8        492.87        512.66        16.79 o                         
   6  -3   8         46.91         41.53         6.03 o                         
   7  -3   8          8.12          5.97         4.10 o                         
   8  -3   8         33.04         26.80         6.03 o                         
  -9  -2   8          0.52         -0.62         3.86 o                         
  -8  -2   8         68.12         77.04         8.08 o                         
  -7  -2   8        901.21        887.78        24.06 o                         
  -6  -2   8       1454.94       1371.83        28.66 o                         
  -5  -2   8         18.15         17.72         4.41 o                         
  -4  -2   8         98.48        112.92         5.41 o                         
  -3  -2   8        668.79        692.97        12.37 o                         
  -2  -2   8       2149.37       2095.02        21.39 o                         
  -1  -2   8       2206.99       2194.26        16.10 o                         
   0  -2   8        637.05        636.08         8.15 o                         
   1  -2   8        255.71        251.07         6.96 o                         
   2  -2   8        530.19        535.54        10.51 o                         
   3  -2   8        520.04        540.39        11.07 o                         
   4  -2   8         38.48         37.43         4.97 o                         
   5  -2   8        512.10        488.41        16.60 o                         
   6  -2   8        823.65        770.32        22.26 o                         
   7  -2   8        715.53        689.18        22.45 o                         
   8  -2   8        600.54        607.91        22.32 o                         
 -10  -1   8          3.48          3.05         4.66 o                         
  -9  -1   8         50.57         41.60         7.09 o                         
  -8  -1   8        137.20        133.93        10.01 o                         
  -7  -1   8         40.94         30.78         5.35 o                         
  -6  -1   8         58.10         67.09         6.84 o                         
  -5  -1   8          1.07         -1.18         3.48 o                         
  -4  -1   8        642.45        619.91        17.16 o                         
  -3  -1   8        690.57        659.27        11.75 o                         
  -2  -1   8       1978.07       1941.82        15.42 o                         
  -1  -1   8        969.21        960.59        10.38 o                         
   0  -1   8       4284.62       4418.68        24.68 o                         
   1  -1   8       1412.39       1352.37        16.35 o                         
   2  -1   8          4.30          3.54         1.93 o                         
   3  -1   8         19.53         18.09         2.61 o                         
   4  -1   8          4.52          2.98         3.11 o                         
   5  -1   8          0.28          2.18         2.86 o                         
   6  -1   8         25.47         20.21         4.54 o                         
   7  -1   8         22.29         22.01         5.29 o                         
   8  -1   8        336.58        387.56        18.16 o                         
 -10   0   8        383.04        445.88        19.59 o                         
  -9   0   8        454.78        464.28        19.09 o                         
  -8   0   8        186.72        177.33        11.50 o                         
  -7   0   8        263.04        270.47        13.31 o                         
  -6   0   8        348.24        340.11        14.18 o                         
  -5   0   8       1166.87       1092.90        24.19 o                         
  -4   0   8        971.81        845.74        20.02 o                         
  -3   0   8          5.57          8.21         2.05 o                         
  -2   0   8       1041.02       1042.97        11.38 o                         
  -1   0   8       1029.49        994.29        12.62 o                         
   0   0   8        483.98        494.00         7.27 o                         
   1   0   8        284.43        288.75         5.47 o                         
   2   0   8        247.92        276.19         7.59 o                         
   3   0   8       1232.92       1229.82        24.00 o                         
   4   0   8       1783.66       1712.07        31.28 o                         
   5   0   8        541.92        511.54        17.78 o                         
   6   0   8         97.71         79.96         7.83 o                         
   7   0   8         84.46         66.59         7.83 o                         
 -10   1   8         32.39         31.40         6.47 o                         
  -9   1   8         43.05         40.04         6.90 o                         
  -8   1   8         13.15          9.64         4.73 o                         
  -7   1   8        314.70        311.76        14.49 o                         
  -6   1   8        164.68        158.18        10.01 o                         
  -5   1   8        822.34        841.76        21.26 o                         
  -4   1   8       2356.74       2228.27        33.76 o                         
  -3   1   8       2190.50       2120.21        31.28 o                         
  -2   1   8       1246.81       1243.81        12.50 o                         
  -1   1   8        352.78        380.47         6.65 o                         
   0   1   8         18.45         20.83         2.05 o                         
   1   1   8        538.96        535.66         7.65 o                         
   2   1   8        309.70        312.32         7.96 o                         
   3   1   8         85.81         79.09         4.48 o                         
   4   1   8        345.74        343.53        14.30 o                         
   5   1   8       1273.64       1246.54        28.85 o                         
   6   1   8        990.30        952.44        26.43 o                         
   7   1   8        443.21        433.94        18.90 o                         
 -10   2   8        120.48        113.10        10.63 o                         
  -9   2   8        308.76        298.58        15.79 o                         
  -8   2   8        797.43        779.77        24.19 o                         
  -7   2   8        379.16        372.63        16.10 o                         
  -6   2   8        113.45         76.29         7.34 o                         
  -5   2   8        392.98        353.73        14.05 o                         
  -4   2   8       1183.33       1164.34        24.44 o                         
  -3   2   8        122.82        123.80         7.77 o                         
  -2   2   8        101.67        103.22         4.85 o                         
  -1   2   8        838.44        828.46         9.95 o                         
   0   2   8       2419.19       2484.01        18.59 o                         
   1   2   8        635.35        668.79        11.44 o                         
   2   2   8        839.75        828.96        20.95 o                         
   3   2   8        135.73        141.70         9.26 o                         
   4   2   8         27.70         20.71         4.60 o                         
   5   2   8         93.95         90.22         8.58 o                         
   6   2   8         22.74         18.53         5.47 o                         
   7   2   8        105.77        108.07        10.38 o                         
 -10   3   8         30.64         25.80         4.54 o                         
  -9   3   8         67.90         57.39         7.83 o                         
  -8   3   8        339.45        324.69        15.92 o                         
  -7   3   8       1165.35       1100.11        27.86 o                         
  -5   3   8       1981.03       1858.00        33.64 o                         
  -4   3   8          5.84          9.26         3.67 o                         
  -3   3   8         26.30         27.23         4.35 o                         
  -2   3   8        291.66        287.51         8.27 o                         
  -1   3   8         82.78         85.31         4.79 o                         
   0   3   8          0.19          1.12         2.05 o                         
   1   3   8       1311.54       1298.83        17.22 o                         
   2   3   8       1441.09       1458.07        29.35 o                         
   3   3   8       1529.05       1490.53        30.84 o                         
   4   3   8        550.93        498.11        18.34 o                         
   5   3   8        155.18        169.75        11.57 o                         
   6   3   8        317.52        352.18        17.16 o                         
  -9   4   8         15.31         14.11         5.29 o                         
  -8   4   8         46.63         45.02         6.78 o                         
  -7   4   8         23.30         21.89         5.16 o                         
  -6   4   8         92.51        103.09         8.83 o                         
  -5   4   8        194.27        184.85        11.13 o                         
  -4   4   8        874.38        868.87        22.57 o                         
  -3   4   8        337.93        325.25        13.37 o                         
  -2   4   8       1308.92       1258.98        18.34 o                         
  -1   4   8        733.10        718.34        14.11 o                         
   0   4   8        592.13        617.61        12.50 o                         
   1   4   8        571.59        561.28        11.94 o                         
   2   4   8         50.81         48.93         6.34 o                         
   3   4   8        201.56        193.31        11.63 o                         
   4   4   8        241.00        229.44        13.06 o                         
   5   4   8         48.04         45.70         6.96 o                         
   6   4   8         73.47         61.37         8.21 o                         
  -9   5   8        293.92        313.31        17.10 o                         
  -8   5   8          7.67          2.61         4.35 o                         
  -7   5   8         31.49         29.72         5.97 o                         
  -6   5   8         34.17         37.18         6.09 o                         
  -5   5   8        333.35        334.70        15.23 o                         
  -4   5   8         40.08         35.81         5.60 o                         
  -3   5   8          3.81          4.35         3.54 o                         
  -2   5   8        239.86        235.09         8.39 o                         
  -1   5   8        762.36        750.61        14.80 o                         
   0   5   8        307.31        326.62         9.70 o                         
   1   5   8        141.31        147.49         6.72 o                         
   2   5   8        512.08        494.50         9.58 o                         
   3   5   8        732.97        729.29        23.07 o                         
   4   5   8        350.53        375.24        17.29 o                         
   5   5   8        140.94        154.70        11.88 o                         
  -8   6   8         45.71         48.81         7.96 o                         
  -7   6   8         74.73         79.96         8.77 o                         
  -6   6   8        278.73        288.32        15.30 o                         
  -5   6   8         80.38         82.76         8.46 o                         
  -4   6   8        384.67        388.24        16.60 o                         
  -3   6   8        454.08        519.12        18.59 o                         
  -2   6   8        144.78        147.36         7.15 o                         
  -1   6   8         16.95         17.10         3.30 o                         
   0   6   8        290.75        272.46         9.51 o                         
   1   6   8         26.80         31.03         3.17 o                         
   2   6   8         85.87         74.24         4.29 o                         
   3   6   8         99.14         99.86         9.14 o                         
   4   6   8         42.94         50.80         7.40 o                         
  -6   7   8         37.90         43.03         7.21 o                         
  -5   7   8        314.06        316.67        16.29 o                         
  -4   7   8        210.97        212.77        13.06 o                         
  -3   7   8         51.47         45.14         6.47 o                         
  -2   7   8        174.14        171.36        11.25 o                         
  -1   7   8        218.80        211.40         8.89 o                         
   0   7   8        340.54        376.49        11.88 o                         
   1   7   8        463.41        485.80        10.82 o                         
   2   7   8         33.21         35.57         3.67 o                         
   3   7   8          0.41          4.54         4.54 o                         
  -4   8   8          3.25          3.05         4.91 o                         
  -3   8   8         40.76         37.00         6.84 o                         
  -2   8   8        165.71        167.88        12.00 o                         
  -1   8   8          5.89          3.42         3.05 o                         
   0   8   8          0.41         -0.68         3.17 o                         
   1   8   8        300.33        333.65         9.64 o                         
   2   8   8        551.07        588.83        15.23 o                         
   1 -10   9         11.98          9.33         5.10 o                         
   2 -10   9        151.14        147.92        12.00 o                         
  -3  -9   9        581.10        610.65        22.38 o                         
  -2  -9   9        561.07        579.68        15.11 o                         
  -1  -9   9        267.22        254.99        14.49 o                         
   0  -9   9        169.16        192.19        12.75 o                         
   1  -9   9        357.30        383.45        18.09 o                         
   2  -9   9        527.48        501.78        21.02 o                         
   3  -9   9         34.95         45.51         7.34 o                         
  -5  -8   9          9.98         13.80         5.41 o                         
  -4  -8   9         17.24         11.88         3.30 o                         
  -3  -8   9         72.80         77.97         5.78 o                         
  -2  -8   9        154.58        147.80         7.52 o                         
  -1  -8   9         51.04         50.12         4.73 o                         
   0  -8   9        200.10        201.02        12.50 o                         
   1  -8   9        252.25        231.99        13.49 o                         
   2  -8   9        470.27        462.17        19.28 o                         
   3  -8   9        631.80        649.14        23.50 o                         
   4  -8   9        393.57        400.67        19.15 o                         
  -6  -7   9        400.09        383.89        18.16 o                         
  -5  -7   9        313.41        321.96        15.86 o                         
  -4  -7   9          2.73          7.83         2.74 o                         
  -3  -7   9        211.71        219.05         8.77 o                         
  -2  -7   9        736.62        749.31        15.61 o                         
  -1  -7   9        491.08        490.77        12.37 o                         
   0  -7   9         38.41         38.12         5.84 o                         
   1  -7   9         75.17         80.27         7.96 o                         
   2  -7   9        546.71        547.79        20.21 o                         
   3  -7   9        255.17        239.88        13.93 o                         
   4  -7   9         45.69         62.18         7.83 o                         
  -7  -6   9          2.53          4.04         4.29 o                         
  -6  -6   9         16.53         19.83         5.41 o                         
  -5  -6   9        209.04        214.51         8.77 o                         
  -4  -6   9        415.23        421.13        11.88 o                         
  -3  -6   9        250.15        249.96         8.89 o                         
  -2  -6   9        523.60        496.86        12.12 o                         
  -1  -6   9        821.63        779.15        14.74 o                         
   0  -6   9       1336.44       1198.42        28.17 o                         
   1  -6   9       1721.43       1625.70        33.33 o                         
   2  -6   9          6.22          8.39         4.04 o                         
   3  -6   9        125.14        132.31        10.20 o                         
   4  -6   9          3.53          2.42         3.92 o                         
   5  -6   9          3.20          3.05         4.41 o                         
   6  -6   9          3.44          7.27         4.97 o                         
  -7  -5   9        119.33        128.27        10.38 o                         
  -6  -5   9        481.64        494.87        18.84 o                         
  -5  -5   9        588.14        587.33        13.99 o                         
  -4  -5   9        643.37        638.26        14.11 o                         
  -3  -5   9          0.88          1.06         2.24 o                         
  -2  -5   9        222.81        238.14         8.08 o                         
  -1  -5   9        453.31        474.42        10.94 o                         
   0  -5   9        186.07        174.04        10.38 o                         
   1  -5   9        226.96        223.22        11.81 o                         
   2  -5   9        997.94        979.74        25.24 o                         
   3  -5   9        357.06        351.55        15.42 o                         
   4  -5   9        999.43       1008.77        26.92 o                         
   5  -5   9        647.67        645.03        22.20 o                         
   6  -5   9        325.54        358.64        17.47 o                         
   7  -5   9        296.45        307.78        15.42 o                         
  -8  -4   9        152.92        160.23        11.81 o                         
  -7  -4   9        112.11        110.49         9.51 o                         
  -6  -4   9        216.05        230.68        12.68 o                         
  -5  -4   9        459.48        461.11        16.91 o                         
  -4  -4   9       1575.87       1525.54        21.26 o                         
  -3  -4   9       3264.92       3121.21        31.65 o                         
  -2  -4   9        143.16        138.16         6.03 o                         
  -1  -4   9         58.42         63.42         4.23 o                         
   0  -4   9          7.51          4.04         3.11 o                         
   1  -4   9         13.17         17.22         4.10 o                         
   2  -4   9          0.01          1.24         3.11 o                         
   3  -4   9         10.07         12.50         4.10 o                         
   4  -4   9        446.81        417.03        10.94 o                         
   5  -4   9       1127.82       1150.29        27.98 o                         
   6  -4   9        654.85        662.51        21.02 o                         
   7  -4   9        197.69        187.40        12.19 o                         
  -9  -3   9        267.26        281.04        15.86 o                         
  -8  -3   9        417.46        432.07        18.59 o                         
  -7  -3   9        189.10        200.59        12.25 o                         
  -6  -3   9          7.40          5.78         3.79 o                         
  -5  -3   9        178.95        172.30        10.38 o                         
  -4  -3   9         82.62         81.70         5.04 o                         
  -3  -3   9       1584.31       1511.05        27.30 o                         
  -2  -3   9        666.35        669.84        12.50 o                         
  -1  -3   9        962.25        974.27        14.55 o                         
   0  -3   9       1675.07       1635.34        18.28 o                         
   1  -3   9        742.97        729.53        19.71 o                         
   2  -3   9       1895.78       1908.18        21.64 o                         
   3  -3   9       1409.95       1409.64        19.21 o                         
   4  -3   9        463.22        458.06        11.38 o                         
   5  -3   9          0.02          6.28         2.86 o                         
   6  -3   9        448.90        458.13        17.66 o                         
   7  -3   9        342.82        354.54        16.66 o                         
  -9  -2   9          0.36          2.05         4.29 o                         
  -8  -2   9        713.79        755.03        24.13 o                         
  -7  -2   9       1083.25       1107.51        27.86 o                         
  -6  -2   9        788.07        768.77        22.01 o                         
  -5  -2   9        910.20        872.05        22.45 o                         
  -4  -2   9        271.28        260.46         8.33 o                         
  -3  -2   9        205.69        195.49         7.03 o                         
  -2  -2   9        268.08        289.56         8.08 o                         
  -1  -2   9        514.35        505.94        10.14 o                         
   0  -2   9         97.42         89.72         3.48 o                         
   1  -2   9       2343.86       2343.67        23.25 o                         
   2  -2   9       2088.55       2042.92        22.51 o                         
   3  -2   9       1802.58       1851.85        22.20 o                         
   4  -2   9       1154.34       1120.70        17.78 o                         
   5  -2   9        511.55        534.36        12.87 o                         
   6  -2   9        250.39        265.00        13.62 o                         
   7  -2   9        319.32        301.38        15.54 o                         
  -9  -1   9          3.92          5.91         4.60 o                         
  -8  -1   9          9.63         10.57         4.35 o                         
  -7  -1   9        127.88        116.89         9.33 o                         
  -6  -1   9        178.10        182.80        10.94 o                         
  -5  -1   9        753.75        734.76        20.52 o                         
  -4  -1   9        479.29        435.00        10.51 o                         
  -3  -1   9        364.30        359.39         9.14 o                         
  -2  -1   9        384.16        391.53         7.09 o                         
  -1  -1   9       1563.10       1546.30        14.18 o                         
   0  -1   9       2215.40       2275.03        17.35 o                         
   1  -1   9       1008.13        982.47        14.55 o                         
   2  -1   9        159.61        151.03         6.09 o                         
   3  -1   9        407.14        389.61         9.89 o                         
   4  -1   9        861.24        874.16        15.54 o                         
   5  -1   9        198.86        204.19         8.02 o                         
   6  -1   9         65.10         68.02         7.59 o                         
   7  -1   9        337.23        326.68        16.48 o                         
  -9   0   9        240.70        240.32        14.36 o                         
  -8   0   9        143.95        117.08        10.01 o                         
  -7   0   9         53.09         44.52         6.28 o                         
  -6   0   9        223.27        201.39        11.50 o                         
  -5   0   9        756.53        689.24        19.83 o                         
  -4   0   9        114.32        122.68         8.46 o                         
  -3   0   9        230.63        235.34         7.34 o                         
  -2   0   9       2178.38       2156.21        18.65 o                         
  -1   0   9       1981.62       1992.62        16.54 o                         
   0   0   9       2125.16       2156.89        16.97 o                         
   1   0   9        926.76        930.49        14.11 o                         
   2   0   9        379.33        379.85         9.33 o                         
   3   0   9       1919.39       1953.57        25.24 o                         
   4   0   9         81.51         76.98         4.91 o                         
   5   0   9          2.94          3.36         3.54 o                         
   6   0   9          9.54          5.91         3.86 o                         
   7   0   9          4.58          5.10         4.79 o                         
  -9   1   9        281.80        301.44        16.17 o                         
  -8   1   9        532.92        494.75        19.71 o                         
  -7   1   9        380.31        372.32        16.29 o                         
  -6   1   9        128.29        126.22         9.33 o                         
  -5   1   9        287.19        278.87        12.81 o                         
  -4   1   9        923.95        920.30        22.01 o                         
  -3   1   9       1678.62       1611.15        19.21 o                         
  -2   1   9       1042.85       1047.64        13.00 o                         
  -1   1   9        187.03        185.54         5.04 o                         
   0   1   9       1172.29       1148.43        13.87 o                         
   1   1   9        503.37        483.62        10.01 o                         
   2   1   9         14.52         15.98         3.98 o                         
   3   1   9        608.74        604.80        18.90 o                         
   4   1   9        760.42        768.77        22.45 o                         
   5   1   9       1080.70       1076.30        27.98 o                         
   6   1   9       1284.34       1281.11        32.21 o                         
   7   1   9         88.53         98.49         9.95 o                         
  -9   2   9         53.36         60.69         8.02 o                         
  -8   2   9        368.45        363.68        17.10 o                         
  -7   2   9          2.41          1.37         4.10 o                         
  -6   2   9         65.98         59.82         6.90 o                         
  -5   2   9        522.15        487.85        17.04 o                         
  -4   2   9       1801.65       1780.09        31.71 o                         
  -3   2   9        176.23        181.44         6.78 o                         
  -2   2   9       1886.52       1840.96        21.39 o                         
  -1   2   9       1415.65       1426.36        18.28 o                         
   0   2   9        398.47        403.41         9.39 o                         
   1   2   9        199.80        177.89         9.95 o                         
   2   2   9         21.16         30.65         5.04 o                         
   3   2   9         43.78         42.59         5.78 o                         
   4   2   9         39.24         33.70         5.78 o                         
   5   2   9         18.33         22.94         5.41 o                         
   6   2   9        474.34        453.34        19.71 o                         
  -9   3   9        152.75        160.61        12.31 o                         
  -8   3   9        199.66        192.69        12.87 o                         
  -7   3   9        852.98        788.66        24.31 o                         
  -6   3   9        547.36        499.41        18.53 o                         
  -5   3   9         12.09         10.38         4.29 o                         
  -4   3   9        443.93        436.61        15.92 o                         
  -3   3   9        564.66        540.33        12.06 o                         
  -2   3   9         97.12         96.19         5.22 o                         
  -1   3   9        708.66        701.37        13.31 o                         
   0   3   9        106.94        106.70         5.35 o                         
   1   3   9       1228.86       1256.24        26.74 o                         
   2   3   9       1870.00       1934.48        35.50 o                         
   3   3   9        623.01        585.16        19.90 o                         
   4   3   9         34.36         33.20         5.97 o                         
   5   3   9          6.40          7.83         4.17 o                         
   6   3   9          0.08         -1.12         4.48 o                         
  -7   4   9        246.32        273.15        14.80 o                         
  -6   4   9        900.68        922.16        25.93 o                         
  -5   4   9        743.58        738.92        22.26 o                         
  -4   4   9       1098.94       1093.71        26.24 o                         
  -3   4   9        337.76        319.97        13.80 o                         
  -2   4   9        315.97        316.98         9.58 o                         
  -1   4   9          7.10          6.22         2.49 o                         
   0   4   9         11.84         12.19         2.86 o                         
   1   4   9          3.96          5.91         2.55 o                         
   2   4   9        370.93        362.99        15.73 o                         
   3   4   9        849.86        876.83        25.31 o                         
   4   4   9        891.28        909.48        26.74 o                         
   5   4   9        607.82        573.84        22.14 o                         
  -8   5   9          0.15         -1.68         4.54 o                         
  -7   5   9          5.83          5.84         4.48 o                         
  -6   5   9        185.86        178.39        12.06 o                         
  -5   5   9         85.75         95.13         8.64 o                         
  -4   5   9          4.67          3.23         3.67 o                         
  -3   5   9        376.66        403.47        16.17 o                         
  -2   5   9        967.07        956.48        17.53 o                         
  -1   5   9       1130.37       1090.60        18.59 o                         
   0   5   9        563.48        571.54        13.31 o                         
   1   5   9        166.81        167.82         7.34 o                         
   2   5   9        147.49        139.59        10.51 o                         
   3   5   9          0.16          0.31         3.54 o                         
   4   5   9          0.41         -1.93         4.54 o                         
  -7   6   9        173.09        181.87        13.06 o                         
  -6   6   9         66.74         58.20         7.77 o                         
  -5   6   9         20.32         10.14         4.91 o                         
  -4   6   9         53.66         58.14         7.27 o                         
  -3   6   9         63.23         60.50         7.27 o                         
  -2   6   9          0.98          0.87         2.49 o                         
  -1   6   9        206.74        218.74         8.95 o                         
   0   6   9        398.08        421.26        12.19 o                         
   1   6   9        659.00        674.07        15.36 o                         
   2   6   9        150.51        149.97        11.32 o                         
   3   6   9         76.39         65.54         8.02 o                         
  -5   7   9        335.30        346.46        17.60 o                         
  -4   7   9        239.55        224.65        13.87 o                         
  -3   7   9        216.77        250.08        14.24 o                         
  -2   7   9        172.97        172.73         8.39 o                         
  -1   7   9         18.96         22.63         3.92 o                         
   0   7   9        115.88        138.28         7.71 o                         
   1   7   9         33.65         29.78         4.41 o                         
   2   7   9        194.57        170.55        12.62 o                         
  -2   8   9        108.78        119.57        10.69 o                         
  -1   8   9          4.17          1.49         4.54 o                         
   0   8   9        110.50        102.41         9.89 o                         
   1   8   9        354.81        396.88        18.09 o                         
  -3  -9  10        645.66        615.25        23.19 o                         
  -2  -9  10        174.85        176.52        12.75 o                         
  -1  -9  10          9.16          5.47         4.97 o                         
   0  -9  10         28.64         24.62         6.09 o                         
   1  -9  10         17.11         17.60         5.84 o                         
   2  -9  10          8.40          6.59         4.97 o                         
  -4  -8  10          7.32          6.47         3.30 o                         
  -3  -8  10        123.10        126.91         7.46 o                         
  -2  -8  10        721.82        743.83        16.79 o                         
  -1  -8  10        624.78        598.59        22.07 o                         
   0  -8  10        294.15        282.23        15.23 o                         
   1  -8  10        177.06        187.65        12.68 o                         
   2  -8  10        327.84        298.70        16.23 o                         
   3  -8  10        510.33        509.98        21.51 o                         
  -5  -7  10         21.62         17.29         3.86 o                         
  -4  -7  10          4.21          2.05         2.67 o                         
  -3  -7  10         23.38         19.15         3.54 o                         
  -2  -7  10        112.39        113.47         6.47 o                         
  -1  -7  10         41.84         26.61         5.60 o                         
   0  -7  10         10.55         10.20         4.35 o                         
   1  -7  10        370.68        374.12        16.97 o                         
   2  -7  10        716.06        696.52        23.63 o                         
   3  -7  10        170.04        176.65        12.37 o                         
   4  -7  10        461.77        490.02        20.95 o                         
  -6  -6  10        254.36        279.30        15.30 o                         
  -5  -6  10        524.23        514.65        13.99 o                         
  -4  -6  10        422.67        440.47        12.62 o                         
  -3  -6  10        153.73        163.22         7.59 o                         
  -2  -6  10        165.82        180.07         7.65 o                         
  -1  -6  10        862.17        861.79        24.75 o                         
   0  -6  10        831.73        813.23        24.00 o                         
   1  -6  10        322.51        298.89        14.80 o                         
   2  -6  10         39.07         36.00         6.09 o                         
   3  -6  10        428.32        407.58        17.97 o                         
   4  -6  10        133.59        143.82        11.19 o                         
  -7  -5  10         12.20         10.69         4.79 o                         
  -6  -5  10         44.32         33.82         6.09 o                         
  -5  -5  10         42.57         36.68         4.29 o                         
  -4  -5  10         13.55         11.07         2.98 o                         
  -3  -5  10        127.90        143.69         6.96 o                         
  -2  -5  10        667.64        670.22        13.99 o                         
  -1  -5  10        244.68        241.87         8.15 o                         
   0  -5  10       1398.09       1386.57        30.41 o                         
   1  -5  10        856.95        842.70        23.81 o                         
   2  -5  10        470.62        445.38        17.60 o                         
   3  -5  10        124.56        120.00         9.95 o                         
   4  -5  10        120.54        119.13        10.14 o                         
   5  -5  10          1.29          0.56         4.48 o                         
   6  -5  10          5.60         13.43         5.72 o                         
  -8  -4  10        164.37        176.71        12.81 o                         
  -7  -4  10        156.92        156.32        11.50 o                         
  -6  -4  10        119.70        111.61         9.45 o                         
  -5  -4  10        258.47        271.97         9.64 o                         
  -4  -4  10        586.54        580.74        13.55 o                         
  -3  -4  10        949.51        960.96        16.85 o                         
  -2  -4  10         45.02         44.89         4.04 o                         
  -1  -4  10          0.42          2.36         2.36 o                         
   0  -4  10       1002.01       1003.55        24.87 o                         
   1  -4  10        399.38        385.75        15.48 o                         
   2  -4  10          1.29          5.29         3.54 o                         
   3  -4  10        164.38        171.11        11.07 o                         
   4  -4  10        280.82        277.56        14.36 o                         
   5  -4  10        793.88        796.81        24.75 o                         
   6  -4  10        468.28        476.72        13.55 o                         
   7  -4  10        390.29        393.52        17.97 o                         
  -8  -3  10         81.55         67.96         8.27 o                         
  -7  -3  10         92.77        113.23         9.76 o                         
  -6  -3  10        144.72        144.50        10.45 o                         
  -5  -3  10        408.20        401.61        15.92 o                         
  -4  -3  10       1205.62       1186.17        18.96 o                         
  -3  -3  10       1124.23       1083.70        17.41 o                         
  -2  -3  10       1215.49       1172.05        17.41 o                         
  -1  -3  10        970.94        994.10        15.36 o                         
   0  -3  10        479.36        482.19        16.48 o                         
   1  -3  10        114.48        105.02         8.15 o                         
   2  -3  10          4.41          7.90         3.79 o                         
   3  -3  10          1.20          2.61         2.36 o                         
   4  -3  10          5.35          5.60         2.61 o                         
   5  -3  10        121.32        113.41         6.47 o                         
   6  -3  10        339.32        373.19        11.94 o                         
   7  -3  10        471.99        520.68        14.80 o                         
  -8  -2  10        305.67        318.85        16.29 o                         
  -7  -2  10        906.69        857.19        25.37 o                         
  -6  -2  10        773.92        753.85        22.76 o                         
  -5  -2  10         98.62         90.84         8.15 o                         
  -4  -2  10        408.99        406.27        10.82 o                         
  -3  -2  10        307.92        336.38         9.51 o                         
  -2  -2  10        157.77        161.54         6.47 o                         
  -1  -2  10         58.91         61.18         4.10 o                         
   0  -2  10        968.22        926.51        21.95 o                         
   1  -2  10        550.69        554.57        11.38 o                         
   2  -2  10       1943.95       1983.97        23.19 o                         
   3  -2  10       1363.30       1382.71        19.90 o                         
   4  -2  10        416.58        420.45        11.38 o                         
   5  -2  10        263.03        263.26         9.51 o                         
   6  -2  10         67.86         65.35         5.47 o                         
   7  -2  10          2.22          1.80         4.48 o                         
  -9  -1  10          5.77          5.10         5.04 o                         
  -8  -1  10         45.28         41.85         6.72 o                         
  -7  -1  10        256.93        246.41        13.68 o                         
  -6  -1  10        555.05        530.50        19.03 o                         
  -5  -1  10       2141.63       2056.35        36.19 o                         
  -4  -1  10        611.64        580.93        12.62 o                         
  -3  -1  10        247.41        243.36         7.96 o                         
  -2  -1  10          6.03          5.60         2.30 o                         
  -1  -1  10        193.05        200.21         5.41 o                         
   0  -1  10        626.64        599.52        11.57 o                         
   1  -1  10          0.88          0.31         1.99 o                         
   2  -1  10        320.15        325.69         9.14 o                         
   3  -1  10       1606.13       1584.42        21.39 o                         
   4  -1  10       1044.31       1075.49        19.21 o                         
   5  -1  10        118.11        116.33         6.47 o                         
   6  -1  10        178.01        173.66        12.00 o                         
   7  -1  10        269.23        284.84        15.98 o                         
  -9   0  10        100.81         85.06         9.45 o                         
  -8   0  10         18.79         16.66         5.35 o                         
  -7   0  10         73.81         76.48         8.15 o                         
  -6   0  10         12.88         13.49         4.35 o                         
  -5   0  10        162.07        148.05         9.82 o                         
  -4   0  10        103.18         84.31         7.27 o                         
  -3   0  10        375.90        393.90         7.77 o                         
  -2   0  10        901.54        863.53        11.38 o                         
  -1   0  10        492.69        505.44         8.52 o                         
   0   0  10        746.47        749.06        13.00 o                         
   1   0  10        557.40        583.85        11.69 o                         
   2   0  10       1498.47       1484.25        19.65 o                         
   3   0  10        177.52        164.34         6.96 o                         
   4   0  10        176.46        153.77        10.38 o                         
   5   0  10         52.23         50.43         7.03 o                         
   6   0  10         91.93         86.24         8.95 o                         
  -9   1  10        309.24        312.69        17.04 o                         
  -8   1  10        507.75        514.40        20.64 o                         
  -7   1  10        199.66        192.19        12.19 o                         
  -6   1  10          8.78         10.14         4.04 o                         
  -5   1  10        301.44        282.66        13.37 o                         
  -4   1  10        299.72        309.09        13.31 o                         
  -3   1  10        596.53        555.93        11.63 o                         
  -2   1  10          4.83          4.54         1.80 o                         
  -1   1  10       1081.90       1119.45        13.55 o                         
   0   1  10       1346.55       1331.23        20.77 o                         
   1   1  10        799.78        789.72        20.71 o                         
   2   1  10        579.70        561.22        18.16 o                         
   3   1  10        123.36        115.03         8.89 o                         
   4   1  10        518.78        513.34        19.09 o                         
   5   1  10        503.17        512.72        20.08 o                         
   6   1  10        363.31        378.60        18.22 o                         
  -8   2  10         20.79         22.01         5.78 o                         
  -7   2  10        164.51        178.89        12.12 o                         
  -6   2  10        206.12        193.75        11.94 o                         
  -5   2  10        344.78        348.13        14.98 o                         
  -4   2  10         91.70         88.91         7.71 o                         
  -3   2  10        369.53        397.50        10.32 o                         
  -2   2  10        818.61        836.85        14.74 o                         
  -1   2  10        623.95        645.90        12.68 o                         
   0   2  10          7.80          8.15         2.55 o                         
   1   2  10         82.33         78.10         7.27 o                         
   2   2  10        195.92        200.21        11.38 o                         
   3   2  10        156.67        155.01        10.57 o                         
   4   2  10          2.32          0.99         3.48 o                         
   5   2  10        203.11        205.19        13.31 o                         
  -8   3  10         43.08         34.20         6.72 o                         
  -7   3  10         93.13         81.02         8.70 o                         
  -6   3  10        228.85        217.06        12.75 o                         
  -5   3  10          5.35          4.91         3.79 o                         
  -4   3  10        523.55        534.17        18.28 o                         
  -3   3  10       1004.18        995.66        17.16 o                         
  -2   3  10        644.08        623.40        13.31 o                         
  -1   3  10         80.06         84.44         5.04 o                         
   0   3  10        134.94        146.30         6.47 o                         
   1   3  10        583.59        580.43        19.40 o                         
   2   3  10        604.55        607.73        20.46 o                         
   3   3  10         29.70         33.95         5.84 o                         
   4   3  10         47.82         50.74         6.96 o                         
   5   3  10         47.15         43.77         7.34 o                         
  -8   4  10        177.49        164.52        12.62 o                         
  -6   4  10        307.59        309.71        15.54 o                         
  -5   4  10        234.86        226.95        12.93 o                         
  -4   4  10        160.19        173.66        11.07 o                         
  -3   4  10        112.07        112.73         6.28 o                         
  -2   4  10        508.40        495.99        12.50 o                         
  -1   4  10        105.78         99.80         5.78 o                         
   0   4  10         92.23         93.95         5.66 o                         
   1   4  10         18.50         20.15         4.85 o                         
   2   4  10        336.48        325.94        15.61 o                         
   3   4  10        965.35        967.74        27.79 o                         
   4   4  10        528.70        538.77        21.45 o                         
  -7   5  10        302.42        299.45        16.41 o                         
  -5   5  10        146.11        141.39        10.76 o                         
  -4   5  10        195.03        207.86        12.37 o                         
  -3   5  10        552.47        575.33        19.96 o                         
  -2   5  10        567.16        556.99        13.87 o                         
  -1   5  10        383.37        405.28        11.75 o                         
   0   5  10        190.52        199.47         8.33 o                         
   1   5  10          2.17          3.73         4.29 o                         
   2   5  10          0.75         -3.61         3.42 o                         
   3   5  10          3.70          7.15         4.73 o                         
  -6   6  10          9.02          6.53         4.85 o                         
  -5   6  10         31.66         30.84         6.53 o                         
  -4   6  10          1.85          1.68         4.35 o                         
  -3   6  10          6.07          2.74         4.04 o                         
  -2   6  10         95.10         86.12         6.09 o                         
  -1   6  10        339.74        359.82        15.98 o                         
   0   6  10        740.13        757.76        22.76 o                         
   1   6  10        477.38        453.77        19.59 o                         
   2   6  10         58.29         49.93         7.46 o                         
  -4   7  10         86.07         94.51        10.01 o                         
  -3   7  10         57.91         65.66         8.39 o                         
  -2   7  10         39.52         38.30         4.79 o                         
  -1   7  10         29.73         25.74         4.04 o                         
   0   7  10          2.06         -0.56         4.85 o                         
  -4  -8  11        123.08        117.64        10.88 o                         
  -3  -8  11        700.23        696.95        17.10 o                         
  -2  -8  11        525.39        477.34        20.52 o                         
  -1  -8  11        329.47        314.25        16.66 o                         
   0  -8  11         32.58         24.19         5.91 o                         
   1  -8  11         29.60         28.91         6.22 o                         
   2  -8  11         10.47          8.27         5.04 o                         
  -5  -7  11         28.78         28.42         4.48 o                         
  -4  -7  11          4.32          5.60         3.30 o                         
  -3  -7  11         54.53         57.14         5.16 o                         
  -2  -7  11         24.15         29.29         5.78 o                         
  -1  -7  11        293.97        322.21        16.29 o                         
   0  -7  11        477.52        515.14        20.52 o                         
   1  -7  11        337.54        321.21        16.41 o                         
   2  -7  11        367.99        377.92        18.03 o                         
   3  -7  11        344.84        337.25        17.53 o                         
  -6  -6  11        437.26        497.86        20.95 o                         
  -5  -6  11        578.87        587.64        15.54 o                         
  -4  -6  11        206.03        192.81         8.83 o                         
  -3  -6  11          9.65         13.43         3.30 o                         
  -2  -6  11          0.51         -0.87         2.49 o                         
  -1  -6  11         49.98         53.91         7.09 o                         
   0  -6  11        325.61        321.27        15.67 o                         
   1  -6  11         11.79          8.21         4.29 o                         
   2  -6  11        254.48        231.55        13.80 o                         
   3  -6  11        639.36        664.68        23.69 o                         
   4  -6  11        988.28       1030.10        30.34 o                         
  -6  -5  11          0.05          3.42         4.48 o                         
  -5  -5  11         34.43         37.31         4.54 o                         
  -4  -5  11        193.64        213.02         8.95 o                         
  -3  -5  11        636.05        659.15        14.92 o                         
  -2  -5  11        505.69        552.51        13.18 o                         
  -1  -5  11        690.68        719.27        22.57 o                         
   0  -5  11        587.27        584.41        20.27 o                         
   1  -5  11        551.75        545.30        19.83 o                         
   2  -5  11        681.44        647.77        22.01 o                         
   3  -5  11        206.39        183.55        12.31 o                         
   4  -5  11        211.78        202.45        13.43 o                         
   5  -5  11        355.45        358.64        17.97 o                         
  -7  -4  11        176.18        170.93        12.44 o                         
  -6  -4  11         20.98         17.47         5.29 o                         
  -5  -4  11          3.51          1.55         2.55 o                         
  -4  -4  11        405.57        392.59        11.63 o                         
  -3  -4  11        157.02        155.13         7.21 o                         
  -2  -4  11         69.16         72.31         4.97 o                         
  -1  -4  11        584.86        549.16        19.03 o                         
   0  -4  11       1231.55       1163.78        27.86 o                         
   1  -4  11        750.18        753.53        22.51 o                         
   2  -4  11        361.13        351.37        15.67 o                         
   3  -4  11        294.20        301.81        14.98 o                         
   4  -4  11        249.84        242.62        13.99 o                         
   5  -4  11        224.72        211.16        13.74 o                         
  -7  -3  11        114.72        126.72        10.51 o                         
  -6  -3  11        571.87        562.83        20.58 o                         
  -5  -3  11        130.18        116.52         9.45 o                         
  -4  -3  11        282.35        292.11         9.82 o                         
  -3  -3  11        383.75        380.90        10.69 o                         
  -2  -3  11        908.79        910.41        15.86 o                         
  -1  -3  11        849.01        850.22        22.88 o                         
   0  -3  11        173.97        143.69         9.51 o                         
   1  -3  11        289.25        291.30        13.55 o                         
   2  -3  11        127.26        142.26         9.89 o                         
   3  -3  11        236.19        241.93        13.06 o                         
   5  -3  11        265.62        286.95        10.45 o                         
   6  -3  11        646.03        685.01        16.73 o                         
  -8  -2  11         87.84         83.32         9.51 o                         
  -7  -2  11         94.72         88.60         9.08 o                         
  -6  -2  11         52.83         43.03         6.90 o                         
  -5  -2  11        142.64        132.25         9.82 o                         
  -4  -2  11        553.41        557.55        13.12 o                         
  -3  -2  11       1173.22       1219.06        18.84 o                         
  -2  -2  11       1339.10       1276.89        18.53 o                         
  -1  -2  11       1157.65       1091.22        25.06 o                         
   0  -2  11        834.83        854.88        22.01 o                         
   1  -2  11        483.71        485.11        16.73 o                         
   2  -2  11         82.75         81.89         5.16 o                         
   3  -2  11          0.55          0.68         2.49 o                         
   4  -2  11          0.30          2.36         2.67 o                         
   5  -2  11          0.08          0.81         2.80 o                         
   6  -2  11         79.06         75.73         6.03 o                         
  -8  -1  11        231.61        239.20        14.61 o                         
  -7  -1  11        134.61        139.15        10.76 o                         
  -6  -1  11       1493.71       1453.66        32.58 o                         
  -5  -1  11        724.60        701.99        21.45 o                         
  -4  -1  11        114.86        112.85         6.16 o                         
  -3  -1  11          0.79          1.80         2.30 o                         
  -2  -1  11        329.28        358.27         9.58 o                         
  -1  -1  11         92.74         91.84         7.27 o                         
   0  -1  11         57.18         62.80         4.29 o                         
   1  -1  11        180.37        180.56         6.96 o                         
   2  -1  11        718.97        726.67        14.30 o                         
   3  -1  11       2029.82       2002.56        25.24 o                         
   4  -1  11        805.67        811.67        16.48 o                         
   5  -1  11        419.99        419.51        18.03 o                         
   6  -1  11        133.17        118.08        10.51 o                         
  -8   0  11          5.22          0.99         4.73 o                         
  -7   0  11        172.83        174.60        12.12 o                         
  -6   0  11        301.52        260.59        13.93 o                         
  -5   0  11        605.81        585.59        19.65 o                         
  -4   0  11       1089.60       1130.02        26.05 o                         
  -3   0  11        885.96        911.72        15.73 o                         
  -2   0  11        560.11        556.99         9.51 o                         
  -1   0  11         82.88         80.40         3.86 o                         
   0   0  11         90.96         98.30         5.16 o                         
   1   0  11         42.94         46.07         3.86 o                         
   2   0  11          9.01          8.02         3.92 o                         
   3   0  11        229.94        224.90        12.31 o                         
   4   0  11        283.92        288.51        14.61 o                         
   5   0  11        659.73        601.14        22.07 o                         
   6   0  11        342.28        341.23        17.60 o                         
  -8   1  11        416.57        392.72        18.59 o                         
  -7   1  11         19.88         11.25         4.91 o                         
  -6   1  11         37.46         47.13         6.90 o                         
  -5   1  11        210.49        209.73        11.94 o                         
  -4   1  11         64.99         64.79         6.96 o                         
  -3   1  11          0.74          0.62         2.24 o                         
  -2   1  11        222.19        231.74         6.28 o                         
  -1   1  11        987.04        964.32        15.54 o                         
   0   1  11       1586.99       1545.68        29.97 o                         
   1   1  11        812.23        827.53        22.20 o                         
   2   1  11        606.62        616.74        19.83 o                         
   3   1  11         34.11         33.27         5.84 o                         
   4   1  11         83.76         79.77         8.46 o                         
   5   1  11         75.44         82.57         9.14 o                         
  -8   2  11        200.21        221.48        14.30 o                         
  -7   2  11        503.44        557.98        21.39 o                         
  -6   2  11        310.47        322.14        15.61 o                         
  -5   2  11        422.14        437.24        17.41 o                         
  -4   2  11         67.52         65.04         6.96 o                         
  -3   2  11        141.90        147.98         6.78 o                         
  -2   2  11        197.30        201.27         7.65 o                         
  -1   2  11         34.03         35.50         3.73 o                         
   0   2  11         35.07         36.31         5.53 o                         
   1   2  11       1249.18       1185.24        27.92 o                         
   2   2  11       1182.33       1162.54        28.48 o                         
   3   2  11        174.04        167.38        11.38 o                         
   4   2  11          8.26          9.20         4.97 o                         
   5   2  11        364.86        358.39        17.91 o                         
  -7   3  11          0.16         -2.80         3.92 o                         
  -6   3  11          1.31          1.74         3.61 o                         
  -5   3  11        262.05        244.17        13.49 o                         
  -4   3  11        444.76        459.06        17.60 o                         
  -3   3  11        402.83        409.75        11.44 o                         
  -2   3  11        304.39        306.48         9.76 o                         
  -1   3  11          0.91         -0.93         2.36 o                         
   0   3  11        433.09        450.35        17.53 o                         
   1   3  11        110.17        118.57         9.51 o                         
   2   3  11         73.40         72.31         7.90 o                         
   3   3  11         39.36         34.94         6.28 o                         
   4   3  11         87.88         66.97         8.39 o                         
  -7   4  11         41.78         37.18         6.59 o                         
  -6   4  11          9.27          4.17         4.29 o                         
  -5   4  11        295.17        284.59        14.86 o                         
  -4   4  11          0.07         -1.80         3.73 o                         
  -3   4  11        429.37        426.91        12.25 o                         
  -2   4  11       1022.26       1027.43        18.72 o                         
  -1   4  11        382.55        372.57        11.13 o                         
   0   4  11        100.50        111.55         9.39 o                         
   1   4  11         50.44         45.58         6.72 o                         
   2   4  11         74.96         82.26         8.58 o                         
   3   4  11        335.01        341.11        17.16 o                         
  -6   5  11        230.00        249.40        14.92 o                         
  -5   5  11         91.16         95.94         9.45 o                         
  -4   5  11        134.70        134.68        10.76 o                         
  -3   5  11         93.60         98.86         9.02 o                         
  -2   5  11         50.51         47.44         4.79 o                         
  -1   5  11          1.83          5.66         3.17 o                         
   0   5  11         82.19         77.72         8.46 o                         
   1   5  11        110.53        107.44        10.14 o                         
   2   5  11         19.76         14.80         5.16 o                         
  -4   6  11        233.72        229.81        14.24 o                         
  -3   6  11         69.79         61.62         7.83 o                         
  -2   6  11         65.05         72.19         5.84 o                         
  -1   6  11        177.37        180.25         8.77 o                         
   0   6  11        410.73        424.92        19.52 o                         
  -1   7  11         12.99         10.01         5.84 o                         
  -4  -7  12        163.36        192.44        12.93 o                         
  -3  -7  12        102.47        103.09        10.14 o                         
  -2  -7  12        318.82        310.45        16.60 o                         
  -1  -7  12        399.02        370.27        18.03 o                         
   0  -7  12        300.17        320.28        16.91 o                         
   1  -7  12        307.83        278.25        15.86 o                         
  -5  -6  12        616.23        649.51        16.97 o                         
  -4  -6  12        102.49         88.98         6.53 o                         
  -3  -6  12         66.50         79.84         6.03 o                         
  -2  -6  12        146.84        150.04        11.38 o                         
  -1  -6  12         87.91         95.44         9.33 o                         
   0  -6  12         46.17         44.71         6.72 o                         
   1  -6  12         79.34         83.19         8.95 o                         
   2  -6  12        421.27        449.24        19.65 o                         
   3  -6  12        469.15        459.87        20.33 o                         
  -6  -5  12        206.78        235.34        14.61 o                         
  -5  -5  12        169.96        198.22        13.00 o                         
  -4  -5  12        793.44        833.06        18.03 o                         
  -3  -5  12        691.21        711.63        16.04 o                         
  -2  -5  12         32.12         27.30         5.41 o                         
  -1  -5  12         28.13         19.21         5.10 o                         
   0  -5  12          2.37          3.61         4.10 o                         
   1  -5  12        482.11        487.41        19.52 o                         
   2  -5  12         77.04         76.42         8.39 o                         
   3  -5  12         63.84         61.18         8.08 o                         
   4  -5  12        556.14        584.04        22.94 o                         
  -6  -4  12          2.40          5.04         4.60 o                         
  -5  -4  12         24.05         20.77         3.92 o                         
  -4  -4  12         44.42         39.30         4.48 o                         
  -3  -4  12        118.11        120.63         6.72 o                         
  -2  -4  12         48.90         59.63         7.15 o                         
  -1  -4  12        775.31        795.26        23.88 o                         
   0  -4  12        875.09        876.27        25.06 o                         
   1  -4  12        218.93        228.63        13.06 o                         
   2  -4  12        981.61        995.22        27.42 o                         
   3  -4  12        282.06        290.87        15.36 o                         
   4  -4  12        167.30        169.68        12.31 o                         
  -7  -3  12        344.19        373.94        18.16 o                         
  -6  -3  12        120.41        120.13        10.32 o                         
  -5  -3  12          0.51         -0.06         3.86 o                         
  -4  -3  12          0.72          5.84         2.67 o                         
  -3  -3  12        159.98        156.75         7.34 o                         
  -2  -3  12        188.95        181.75        11.32 o                         
  -1  -3  12        185.38        181.06        11.07 o                         
   0  -3  12        164.17        162.66        10.57 o                         
   1  -3  12        312.47        334.08        15.11 o                         
   2  -3  12       1066.12       1042.79        27.17 o                         
   3  -3  12        139.15        145.37        10.82 o                         
   4  -3  12         28.77         27.11         6.28 o                         
   5  -3  12        134.28        136.98        11.25 o                         
  -7  -2  12         43.25         52.17         7.65 o                         
  -6  -2  12          0.35         -1.49         3.98 o                         
  -5  -2  12        521.65        481.88        18.53 o                         
  -4  -2  12        161.52        168.56         7.65 o                         
  -3  -2  12        733.81        767.84        15.36 o                         
  -2  -2  12        368.77        368.53        10.32 o                         
  -1  -2  12        415.74        438.67        16.48 o                         
   0  -2  12        281.34        290.99        13.49 o                         
   1  -2  12         61.68         62.74         6.96 o                         
   2  -2  12          3.39          3.48         3.98 o                         
   3  -2  12         60.18         56.27         7.27 o                         
   4  -2  12         96.28         89.85         6.16 o                         
   5  -2  12         85.29         80.40         6.22 o                         
  -7  -1  12          1.66         -0.56         4.54 o                         
  -6  -1  12        152.72        130.39        10.51 o                         
  -5  -1  12        188.77        183.05        11.63 o                         
  -4  -1  12         54.39         47.69         4.54 o                         
  -3  -1  12        273.41        272.53         9.20 o                         
  -2  -1  12       1245.44       1240.70        18.65 o                         
  -1  -1  12        763.40        761.24        20.89 o                         
   0  -1  12        382.96        363.68        14.43 o                         
   1  -1  12        247.04        266.99        12.50 o                         
   2  -1  12        352.17        343.35        10.32 o                         
   3  -1  12        272.75        302.50        10.07 o                         
   4  -1  12        328.23        327.06        15.86 o                         
   5  -1  12         46.79         41.41         7.09 o                         
  -7   0  12        130.61        127.59        10.88 o                         
  -6   0  12        208.37        207.43        12.93 o                         
  -5   0  12        496.87        505.63        18.96 o                         
  -4   0  12        290.51        285.27        13.68 o                         
  -3   0  12        475.17        464.78        11.69 o                         
  -2   0  12         28.89         35.44         3.86 o                         
  -1   0  12          1.08          3.30         3.48 o                         
   0   0  12        138.87        153.70         6.65 o                         
   1   0  12          1.86         -0.68         3.23 o                         
   2   0  12          1.57          2.11         3.54 o                         
   3   0  12        274.58        267.55        13.99 o                         
   4   0  12        832.86        896.92        26.61 o                         
   5   0  12        973.34       1009.33        29.66 o                         
  -7   1  12         35.36         43.34         6.96 o                         
  -6   1  12        154.62        148.98        11.13 o                         
  -5   1  12        406.31        431.58        17.66 o                         
  -4   1  12        342.59        327.86        14.86 o                         
  -3   1  12        284.50        274.83        13.00 o                         
  -2   1  12        562.92        567.62        12.68 o                         
  -1   1  12        833.81        872.79        22.88 o                         
   0   1  12        381.29        370.08        15.23 o                         
   1   1  12        216.10        214.27        11.94 o                         
   2   1  12         20.62         18.34         4.79 o                         
   3   1  12          0.02          4.10         4.04 o                         
   4   1  12          0.51          1.12         4.48 o                         
  -7   2  12        292.84        287.82        16.10 o                         
  -6   2  12        319.84        338.99        16.66 o                         
  -5   2  12          0.14          2.36         4.17 o                         
  -4   2  12        129.11        140.65        10.07 o                         
  -3   2  12         10.41          9.82         2.92 o                         
  -2   2  12         49.34         46.76         4.35 o                         
  -1   2  12         17.34         13.31         4.35 o                         
   0   2  12        420.59        465.34        17.72 o                         
   1   2  12       1611.90       1543.94        33.39 o                         
   2   2  12        880.83        860.79        25.43 o                         
   3   2  12        368.20        365.11        17.16 o                         
   4   2  12        185.07        181.44        12.93 o                         
  -6   3  12        188.25        196.73        13.00 o                         
  -5   3  12        253.02        262.95        14.30 o                         
  -4   3  12        570.37        603.00        20.77 o                         
  -3   3  12        264.56        268.30         9.76 o                         
  -2   3  12         90.05         80.64         5.60 o                         
  -1   3  12        151.18        167.94        11.19 o                         
   0   3  12         39.77         34.51         6.22 o                         
   1   3  12          1.16          1.43         3.92 o                         
   2   3  12        276.28        264.38        14.86 o                         
   3   3  12        154.36        153.89        11.81 o                         
  -6   4  12          0.20         -2.92         4.29 o                         
  -5   4  12          0.07         -0.25         4.41 o                         
  -4   4  12          2.86          2.92         4.41 o                         
  -3   4  12        383.24        384.82        12.00 o                         
  -2   4  12        318.66        343.04        12.50 o                         
  -1   4  12        557.24        528.57        20.27 o                         
   0   4  12         84.73         99.55         9.51 o                         
   1   4  12          7.53          6.22         4.54 o                         
   2   4  12        131.11        133.12        11.25 o                         
  -4   5  12        105.54        105.08         9.89 o                         
  -3   5  12          1.37         -1.43         4.54 o                         
  -2   5  12         20.72         18.72         3.73 o                         
   0   5  12        507.35        530.94        21.51 o                         
  -2   6  12         19.13         24.62         6.22 o                         
  -4  -6  13          1.26          6.16         5.60 o                         
  -3  -6  13        219.48        229.81        14.67 o                         
  -1  -6  13        274.75        282.35        15.86 o                         
   0  -6  13        170.47        162.84        12.37 o                         
   1  -6  13        351.02        346.02        17.53 o                         
  -5  -5  13        441.55        484.74        20.27 o                         
  -4  -5  13       1034.16       1100.61        21.33 o                         
  -3  -5  13        178.05        181.50        12.75 o                         
  -2  -5  13         18.63         23.13         5.72 o                         
  -1  -5  13         92.26        102.28         9.45 o                         
   0  -5  13        312.92        318.66        16.29 o                         
   1  -5  13         64.20         61.06         7.90 o                         
   2  -5  13         22.40         23.81         5.78 o                         
  -6  -4  13        188.85        201.27        13.68 o                         
  -5  -4  13        114.82        118.57         7.40 o                         
  -4  -4  13        348.13        384.38        12.25 o                         
  -3  -4  13        339.20        378.29        17.47 o                         
  -2  -4  13        419.80        428.53        18.34 o                         
  -1  -4  13        469.85        460.55        18.78 o                         
   0  -4  13        214.28        205.31        12.87 o                         
   1  -4  13        141.65        138.72        10.76 o                         
   2  -4  13         91.49         85.43         9.02 o                         
   3  -4  13          1.13          0.93         4.66 o                         
  -6  -3  13        285.53        296.03        15.98 o                         
  -5  -3  13         19.42         13.93         5.35 o                         
  -4  -3  13        182.26        188.21         8.52 o                         
  -3  -3  13         19.63         20.58         3.61 o                         
  -2  -3  13          9.00          5.35         3.73 o                         
  -1  -3  13          1.47          5.04         3.98 o                         
   0  -3  13        356.12        362.93        16.17 o                         
   1  -3  13       1000.65       1010.95        27.23 o                         
   2  -3  13        771.30        783.63        24.37 o                         
   3  -3  13        326.21        329.36        16.29 o                         
   4  -3  13         69.31         69.64         8.83 o                         
  -6  -2  13        214.11        206.37        13.31 o                         
  -5  -2  13        252.10        272.09        14.43 o                         
  -4  -2  13        209.23        208.05         8.70 o                         
  -3  -2  13         40.94         40.98         4.41 o                         
  -2  -2  13         21.60         19.15         4.73 o                         
  -1  -2  13         24.48         29.66         5.47 o                         
   0  -2  13        118.02        122.68         9.39 o                         
   1  -2  13          8.33          7.96         4.17 o                         
   2  -2  13        418.30        424.80        17.35 o                         
   3  -2  13        491.41        500.35        19.28 o                         
  -6  -1  13          1.46         -1.87         4.10 o                         
  -5  -1  13          4.27          7.83         4.91 o                         
  -4  -1  13         91.49        102.10         6.28 o                         
  -3  -1  13        481.88        513.71        12.93 o                         
  -2  -1  13        858.17        911.90        24.25 o                         
  -1  -1  13        418.14        458.75        16.91 o                         
   0  -1  13        274.50        267.80        12.93 o                         
   1  -1  13         32.20         30.53         5.47 o                         
   3  -1  13         79.87         86.55         8.77 o                         
   4  -1  13         11.25          7.83         5.04 o                         
  -6   0  13         19.08         21.02         5.91 o                         
  -5   0  13         77.09         84.94         8.64 o                         
  -4   0  13        188.79        195.67        11.94 o                         
  -3   0  13         47.21         46.82         4.41 o                         
  -2   0  13        131.21        129.39         9.26 o                         
   1   0  13        109.84        114.22         9.08 o                         
   2   0  13         87.18         85.68         8.27 o                         
   3   0  13         41.43         42.72         6.72 o                         
   4   0  13        299.41        336.51        17.10 o                         
  -6   1  13        206.47        209.23        13.55 o                         
  -5   1  13        484.10        522.23        20.08 o                         
  -4   1  13        146.22        119.51         9.89 o                         
  -3   1  13        106.28        107.07         8.89 o                         
  -1   1  13         31.91         31.21         5.78 o                         
   0   1  13          0.34          1.24         3.98 o                         
   1   1  13          2.00          5.16         4.04 o                         
   2   1  13         28.25         29.35         5.78 o                         
   3   1  13         11.31          9.64         5.22 o                         
  -6   2  13          0.25         -1.87         4.35 o                         
  -5   2  13        171.26        188.71        12.68 o                         
  -4   2  13        307.55        342.23        15.98 o                         
  -3   2  13        431.21        440.28        12.31 o                         
  -2   2  13        207.22        204.94        12.06 o                         
  -1   2  13        167.98        159.92        10.94 o                         
   0   2  13        260.44        261.52        13.99 o                         
   1   2  13        397.59        401.67        17.66 o                         
   2   2  13        268.86        275.26        15.11 o                         
   3   2  13          1.18          4.29         4.73 o                         
  -5   3  13         86.19         87.17         8.95 o                         
  -4   3  13         43.11         40.73         6.59 o                         
  -3   3  13         26.80         20.52         3.79 o                         
  -2   3  13         14.98         20.15         5.04 o                         
  -1   3  13         29.56         30.41         5.72 o                         
   0   3  13         44.73         40.60         6.78 o                         
   1   3  13         23.47         27.36         6.09 o                         
   2   3  13        421.04        466.52        20.21 o                         
  -4   4  13         31.07         34.57         6.65 o                         
  -3   4  13        534.69        588.83        21.33 o                         
  -2   4  13        237.56        231.67        13.99 o                         
  -1   4  13        196.64        206.87        13.49 o                         
   0   4  13          2.08          2.92         4.41 o                         
  -3   5  13         39.43         35.50         6.90 o                         
  -2  -5  14          6.93          6.40         4.54 o                         
  -1  -5  14        426.29        442.46        19.83 o                         
   0  -5  14        274.15        293.85        16.23 o                         
  -5  -4  14        282.80        303.74        16.17 o                         
  -4  -4  14        472.11        473.67        20.64 o                         
  -3  -4  14        294.25        283.78        15.79 o                         
  -2  -4  14        514.31        521.05        20.89 o                         
  -1  -4  14        148.46        145.19        11.25 o                         
   0  -4  14         85.98         87.61         9.08 o                         
   1  -4  14        107.42        109.12        10.14 o                         
   2  -4  14         87.27         86.61         9.39 o                         
  -5  -3  14        199.63        208.54        13.49 o                         
  -4  -3  14        187.32        199.22         9.08 o                         
  -3  -3  14        141.17        151.53        11.44 o                         
  -2  -3  14         21.05         26.99         5.72 o                         
  -1  -3  14        343.61        347.64        16.48 o                         
   0  -3  14        295.04        313.87        15.73 o                         
   1  -3  14        856.29        856.63        25.99 o                         
   2  -3  14        288.42        272.21        15.11 o                         
   3  -3  14         47.59         49.43         7.90 o                         
  -5  -2  14        248.52        245.85        14.18 o                         
  -4  -2  14         33.49         35.63         4.48 o                         
  -3  -2  14         24.73         29.47         5.84 o                         
  -2  -2  14         17.01         22.57         5.41 o                         
  -1  -2  14         13.14          7.96         4.35 o                         
   0  -2  14          2.91          2.30         3.79 o                         
   1  -2  14        159.77        158.37        11.19 o                         
   2  -2  14        493.25        510.23        19.71 o                         
  -6  -1  14        154.50        162.60        12.37 o                         
  -5  -1  14         58.03         52.91         7.46 o                         
  -4  -1  14         84.44         88.98         6.16 o                         
  -3  -1  14        462.36        473.36        18.47 o                         
  -2  -1  14        311.34        345.15        15.54 o                         
  -1  -1  14        196.54        194.12        11.75 o                         
  -5   0  14          6.71          3.61         4.85 o                         
  -4   0  14          6.11         -1.31         4.35 o                         
   3   0  14         54.83         47.88         7.34 o                         
  -5   1  14         60.83         59.01         8.15 o                         
  -4   1  14        134.70        151.09        11.25 o                         
   0   1  14         65.11         74.49         8.27 o                         
   1   1  14        176.47        185.41        12.37 o                         
   2   1  14        301.21        300.82        15.86 o                         
  -5   2  14        234.98        237.46        14.49 o                         
  -4   2  14        440.51        481.82        19.59 o                         
  -2   2  14         73.38         69.45         7.83 o                         
  -1   2  14         16.19         14.67         4.66 o                         
   0   2  14         88.82         81.14         8.77 o                         
   1   2  14         72.86         73.62         8.70 o                         
  -4   3  14          5.70          1.31         4.91 o                         
  -3   3  14        381.26        411.99        18.40 o                         
  -2   3  14        362.21        331.04        16.54 o                         
  -1   3  14        127.66        119.51        10.32 o                         
   0   3  14         54.25         54.53         7.83 o                         
  -2  -3  15        289.71        291.55        15.86 o                         
  -1  -3  15        103.15        109.25        10.01 o                         
   0  -3  15        117.08        110.86        10.07 o                         
   1  -3  15          1.52          4.60         5.10 o                         
  -4  -2  15          3.72          3.05         5.04 o                         
  -3  -2  15        103.52        102.34         9.89 o                         
  -2  -2  15        345.32        387.80        17.72 o                         
  -1  -2  15         22.03         25.56         5.84 o                         
   0  -2  15         19.92         15.54         5.16 o                         
  -3  -1  15        130.35        143.63        11.01 o                         
   0   2  15          3.35         15.79         5.72 o                         
                                                                                
