# Supplementary material for: Coordination chemistry of nitrile-functionalized mixed thia-aza macrocycles [9]aneN2S and [9]aneNS2 towards silver(I)
Source: Acta Crystallogr C Struct Chem. 2022 Feb 14;78(Pt 3):169–75. doi: 10.1107/S205322962200105X (PMC8896526; doi:10.1107/S205322962200105X)
Supplement: Supplementary file 4 [file c-78-00169-Ag2L32mu-SCNBF4sup4.hkl]

data_Ag2L32mu-SCNBF4                                                            
_shelx_title ' agscnb in C2/c MS/VL'                                            
_shelx_refln_list_code          4                                               
_shelx_F_calc_maximum      729.76                                               
_exptl_crystal_F_000      3168.00                                               
_reflns_d_resolution_high  0.8414                                               
                                                                                
loop_                                                                           
 _space_group_symop_operation_xyz                                               
 'x, y, z'                                                                      
 '-x, y, -z+1/2'                                                                
 'x+1/2, y+1/2, z'                                                              
 '-x+1/2, y+1/2, -z+1/2'                                                        
 '-x, -y, -z'                                                                   
 'x, -y, z-1/2'                                                                 
 '-x+1/2, -y+1/2, -z'                                                           
 'x+1/2, -y+1/2, z-1/2'                                                         
                                                                                
_cell_length_a    28.5370                                                       
_cell_length_b     8.4362                                                       
_cell_length_c    27.2156                                                       
_cell_angle_alpha  90.000                                                       
_cell_angle_beta  119.940                                                       
_cell_angle_gamma  90.000                                                       
                                                                                
_shelx_F_squared_multiplier     1.000                                           
                                                                                
loop_                                                                           
 _refln_index_h                                                                 
 _refln_index_k                                                                 
 _refln_index_l                                                                 
 _refln_F_squared_calc                                                          
 _refln_F_squared_meas                                                          
 _refln_F_squared_sigma                                                         
 _refln_observed_status                                                         
   4   0   0     334624.88     336489.91      4544.77 o                         
   6   0   0     258992.38     259953.98      2560.38 o                         
   8   0   0      71439.08      72462.36       724.03 o                         
  10   0   0      77382.57      75870.85       755.07 o                         
  12   0   0     268602.66     261069.16      4629.37 o                         
  14   0   0       6018.31       5381.64       304.99 o                         
  16   0   0     195258.53     190589.03      2037.60 o                         
  18   0   0      97217.38      93965.39      2374.40 o                         
  20   0   0      10451.98       9143.34       447.60 o                         
  22   0   0       7735.09       7216.17       440.42 o                         
  24   0   0      18495.40      16928.46       635.95 o                         
  26   0   0       1585.20       2924.51       874.99 o                         
  28   0   0       5014.45       5427.00       448.51 o                         
   1   1   0     342719.31     343824.47      1358.34 o                         
   3   1   0       5505.11       5809.70       237.53 o                         
   5   1   0     192413.20     192511.97      1268.13 o                         
   7   1   0     287969.91     287060.03      1867.30 o                         
   9   1   0      34471.46      33988.11       715.25 o                         
  11   1   0     112639.96     112053.55      1384.58 o                         
  13   1   0      31165.46      32096.29       835.39 o                         
  15   1   0      41503.50      38411.29       959.55 o                         
  17   1   0     109995.41     111146.05      1722.78 o                         
  19   1   0       1943.37       2057.26       387.24 o                         
  21   1   0      19357.92      19954.61       627.35 o                         
  23   1   0       9196.80       9565.07       505.48 o                         
  25   1   0       6354.56       6609.20       551.31 o                         
  27   1   0       1586.65       1311.04       340.46 o                         
  29   1   0       3422.96       3201.07       416.01 o                         
   0   2   0     108065.73     109857.09       999.57 o                         
   2   2   0      22773.71      23229.16       501.43 o                         
   4   2   0     158798.00     164558.58      1284.80 o                         
   6   2   0     267905.16     265853.31      1795.92 o                         
   8   2   0          3.57       -442.68       221.34 o                         
  10   2   0     107188.27     102456.88      1316.43 o                         
  12   2   0      64223.48      65308.34      1141.09 o                         
  14   2   0         29.69       -124.27       227.21 o                         
  16   2   0      13571.66      11650.54       629.14 o                         
  18   2   0      22817.99      22803.97       863.10 o                         
  20   2   0       6422.99       5376.17       529.72 o                         
  22   2   0      10059.23       9141.59       679.15 o                         
  24   2   0        474.24        129.07       342.41 o                         
  26   2   0       2019.20       1451.85       469.37 o                         
  28   2   0          0.83       -697.62       348.81 o                         
   1   3   0      34945.94      34715.77       715.38 o                         
   3   3   0       4593.79       5011.30       351.59 o                         
   5   3   0     161361.06     164315.80      1546.49 o                         
   7   3   0      31485.96      30268.99       716.48 o                         
   9   3   0      47068.59      49676.13       960.69 o                         
  11   3   0      77067.94      75836.57      1268.41 o                         
  13   3   0      22342.22      23451.25       767.65 o                         
  15   3   0        940.00        700.84       296.55 o                         
  17   3   0       4950.93       4695.86       476.89 o                         
  19   3   0        164.64        151.47       314.68 o                         
  21   3   0        884.73       1093.93       376.55 o                         
  23   3   0       2668.79       3094.18       486.98 o                         
  25   3   0        598.06        594.69       370.68 o                         
  27   3   0       3585.98       3710.83       573.40 o                         
   0   4   0      14780.67      14694.74       560.99 o                         
   2   4   0      10120.58      10574.51       501.62 o                         
   4   4   0      52113.96      54840.88      1053.48 o                         
   6   4   0      11050.03      10553.63       501.08 o                         
   8   4   0      19996.79      19865.76       675.82 o                         
  10   4   0      53371.96      53651.66      1125.71 o                         
  12   4   0      10344.83      10312.10       552.77 o                         
  14   4   0      19336.99      19494.37       771.21 o                         
  16   4   0      24040.57      22716.06       881.78 o                         
  18   4   0      15518.85      15572.59       784.93 o                         
  20   4   0      40780.22      40980.28      1293.27 o                         
  22   4   0       2515.78       4272.95       520.58 o                         
  24   4   0       1600.90       1594.78       473.10 o                         
  26   4   0      13119.97      12947.90       901.64 o                         
   1   5   0      38840.36      38646.63       975.53 o                         
   3   5   0      14757.10      15049.33       651.09 o                         
   5   5   0      37029.89      37511.92       992.47 o                         
   7   5   0       3395.69       2139.01       356.86 o                         
   9   5   0      13309.16      12602.34       625.39 o                         
  11   5   0       2426.29       2265.33       358.97 o                         
  13   5   0       1504.94       1661.46       325.89 o                         
  15   5   0      18006.41      17841.42       805.81 o                         
  17   5   0       2330.73       2682.93       404.31 o                         
  19   5   0       5994.77       6491.40       606.52 o                         
  21   5   0      30123.83      30816.53      1179.63 o                         
  23   5   0       4306.43       4657.70       562.74 o                         
  25   5   0       3511.09       4484.77       562.20 o                         
   0   6   0       3432.15       2772.70       380.86 o                         
   2   6   0       1171.68        856.06       321.62 o                         
   4   6   0       1365.64        829.40       330.16 o                         
   6   6   0      15126.47      15284.19       738.01 o                         
   8   6   0       1961.97       1740.43       377.64 o                         
  10   6   0      10422.47       9869.72       639.17 o                         
  12   6   0       2307.58       2221.56       394.71 o                         
  14   6   0      24383.93      23588.12       961.24 o                         
  16   6   0      10236.22      10855.67       689.82 o                         
  18   6   0       2854.15       3621.71       498.19 o                         
  20   6   0      28687.05      30660.39      1236.13 o                         
  22   6   0      16864.96      17518.03       994.03 o                         
   1   7   0       1065.91       1648.10       338.15 o                         
   3   7   0      14783.71      12870.34       741.70 o                         
   5   7   0      10003.13      10155.43       686.10 o                         
   7   7   0      32251.00      32530.11      1159.56 o                         
   9   7   0       9517.83       8213.73       656.20 o                         
  11   7   0       4656.60       4935.19       534.49 o                         
  13   7   0      34539.71      34619.16      1217.71 o                         
  15   7   0      34551.60      35134.68      1261.98 o                         
  17   7   0        205.35       1395.25       350.41 o                         
  19   7   0      20628.20      18769.39      1039.48 o                         
  21   7   0      13487.47      13837.82       928.85 o                         
   0   8   0       3519.81       3623.93       488.06 o                         
   2   8   0       2850.09       3180.08       498.72 o                         
   4   8   0         62.57        798.42       347.74 o                         
   6   8   0       6434.55       5519.53       631.60 o                         
   8   8   0       7655.12       8603.08       693.50 o                         
  10   8   0         48.29       -610.15       305.08 o                         
  12   8   0        673.29        947.24       386.68 o                         
  14   8   0      10550.25      10910.90       819.97 o                         
  16   8   0       4228.96       4111.47       610.21 o                         
   1   9   0       4547.46       4215.01       552.08 o                         
   3   9   0        318.18       -200.54       353.61 o                         
   5   9   0        478.94       -450.15       413.35 o                         
   7   9   0       9361.88      10329.63       819.95 o                         
   9   9   0       8882.52       9579.95       824.74 o                         
  11   9   0         93.98        317.34       374.41 o                         
   0  10   0       1157.17       1993.18       457.63 o                         
   2  10   0         33.16        760.56       400.55 o                         
 -29   1   1         13.41        754.98       293.58 o                         
 -27   1   1        716.05       1026.10       322.07 o                         
 -25   1   1       2754.90       2884.02       347.24 o                         
 -23   1   1       6150.99       5835.23       409.94 o                         
 -21   1   1       4328.68       4309.51       493.95 o                         
 -19   1   1        760.19        362.69       317.35 o                         
 -17   1   1       5170.31       5248.12       460.90 o                         
 -15   1   1      24976.34      24173.24       767.24 o                         
 -13   1   1       4150.69       4855.00       381.42 o                         
 -11   1   1      10135.60      10448.00       462.68 o                         
  -9   1   1      30156.54      29228.24       655.25 o                         
  -7   1   1       8405.47      10917.10       392.30 o                         
  -5   1   1       9364.14       9100.16       324.09 o                         
  -3   1   1      27646.39      27087.62       417.82 o                         
  -1   1   1     149241.81     146333.12       852.10 o                         
   1   1   1      20310.96      20902.22       337.78 o                         
   3   1   1     100142.23     102907.04       826.29 o                         
   5   1   1       9050.36       8528.38       334.17 o                         
   7   1   1      49991.05      52316.12       792.38 o                         
   9   1   1      26415.66      29397.67       679.54 o                         
  11   1   1       1286.63       1108.37       267.76 o                         
  13   1   1        292.99        170.67       241.61 o                         
  15   1   1      33084.63      31426.17       898.82 o                         
  17   1   1       3073.36       3286.33       416.59 o                         
  19   1   1        953.68       1176.07       336.55 o                         
  21   1   1         26.39       -456.98       228.49 o                         
  23   1   1      24414.71      23690.62      1626.75 o                         
  25   1   1      13679.05      15232.18       701.87 o                         
  27   1   1       4170.45       4348.16       878.25 o                         
 -28   2   1         28.32       -763.76       381.88 o                         
 -26   2   1       1775.41       1379.84       458.17 o                         
 -24   2   1        242.80        546.69       353.08 o                         
 -22   2   1        912.81        -12.80       337.62 o                         
 -20   2   1       1537.27       1847.08       384.56 o                         
 -18   2   1       6670.12       7220.56       517.47 o                         
 -16   2   1        150.52        521.09       293.34 o                         
 -14   2   1       3897.96       4400.33       385.14 o                         
 -12   2   1       4702.41       4836.99       397.97 o                         
 -10   2   1         52.80       -107.74       230.94 o                         
  -8   2   1       3128.57       2926.55       307.27 o                         
  -6   2   1      29197.71      30728.21       612.60 o                         
  -4   2   1      47623.48      48529.08       697.95 o                         
  -2   2   1      41417.87      41797.28       651.82 o                         
   0   2   1        694.21        418.71       237.36 o                         
   2   2   1       4416.23       4679.47       286.00 o                         
   4   2   1       8031.81       9190.97       373.60 o                         
   6   2   1      32742.14      32262.82       653.26 o                         
   8   2   1       1956.18       2387.02       278.97 o                         
  10   2   1      12923.30      12629.67       509.69 o                         
  12   2   1       4596.30       3585.39       370.76 o                         
  14   2   1      19176.69      18199.22       694.43 o                         
  16   2   1      16815.92      16502.88       711.39 o                         
  18   2   1         11.86        145.07       286.41 o                         
  20   2   1       6271.28       4849.07       546.25 o                         
  22   2   1      10366.39      11180.67       716.50 o                         
  24   2   1       6743.86       7689.59       662.00 o                         
  26   2   1       2519.17       2684.51       521.11 o                         
  28   2   1         26.69       -244.81       382.94 o                         
 -27   3   1       2937.58       3078.18       501.38 o                         
 -25   3   1       1227.77        703.51       404.82 o                         
 -23   3   1       2033.67       1363.32       408.03 o                         
 -21   3   1      24128.39      23909.89       992.73 o                         
 -19   3   1      52609.57      49630.14      1321.17 o                         
 -17   3   1        301.65        811.23       281.08 o                         
 -15   3   1      89413.30      93051.45      1555.13 o                         
 -13   3   1      19222.87      18860.95       684.83 o                         
 -11   3   1      34208.21      33000.16       832.27 o                         
  -9   3   1      32783.89      30500.22       753.82 o                         
  -7   3   1     185872.31     185576.19      1715.64 o                         
  -5   3   1      48558.49      50188.52       860.26 o                         
  -3   3   1     229676.44     235148.25      1859.98 o                         
  -1   3   1     263116.41     261007.53      1913.05 o                         
   1   3   1      23262.62      25062.10       629.30 o                         
   3   3   1     165180.02     171915.27      1565.59 o                         
   5   3   1     146528.72     152120.69      1512.41 o                         
   7   3   1        133.73        442.68       232.01 o                         
   9   3   1      31082.59      30220.30       773.99 o                         
  11   3   1      28104.13      27926.24       788.72 o                         
  13   3   1        120.84        338.14       252.28 o                         
  15   3   1      24766.48      25537.05       853.58 o                         
  17   3   1      71118.16      71403.49      1508.10 o                         
  19   3   1       8734.44      10384.40       644.46 o                         
  21   3   1      13923.06      15004.21       821.15 o                         
  23   3   1      24839.22      24175.53      1082.34 o                         
  25   3   1        437.62       1085.91       391.48 o                         
  27   3   1       2157.61       3166.12       507.24 o                         
 -26   4   1       7213.10       6272.74       715.88 o                         
 -24   4   1          0.47         10.67       354.68 o                         
 -22   4   1      11830.08      12393.13       770.94 o                         
 -20   4   1      30836.34      32147.38      1136.51 o                         
 -18   4   1       3101.36       2831.82       445.39 o                         
 -16   4   1       5103.92       4557.17       477.43 o                         
 -14   4   1      60091.28      60040.71      1306.85 o                         
 -12   4   1      63498.54      61006.68      1232.93 o                         
 -10   4   1       6892.56       7012.37       446.54 o                         
  -8   4   1      56802.06      57742.15      1088.16 o                         
  -6   4   1      32898.65      32699.60       809.32 o                         
  -4   4   1       2341.11       2612.66       329.65 o                         
  -2   4   1     119602.55     116800.32      1475.46 o                         
   0   4   1      31617.95      31919.84       802.98 o                         
   2   4   1      52561.75      56938.02      1061.07 o                         
   4   4   1     126354.38     123632.76      1551.10 o                         
   6   4   1     176108.73     183031.91      1905.78 o                         
   8   4   1      30280.31      29343.60       812.83 o                         
  10   4   1     219866.00     215199.31      2244.25 o                         
  12   4   1      45430.94      46432.31      1118.72 o                         
  14   4   1      17069.90      16920.85       718.84 o                         
  16   4   1      38697.56      40069.87      1147.58 o                         
  18   4   1      18942.07      18575.29       842.63 o                         
  20   4   1       8439.28       8209.11       685.51 o                         
  22   4   1      17956.22      15911.96       891.11 o                         
  24   4   1        606.07         33.60       394.68 o                         
  26   4   1       5537.93       4939.99       656.10 o                         
 -25   5   1       3689.90       3811.65       568.60 o                         
 -23   5   1         94.54        671.49       361.08 o                         
 -21   5   1        320.40       -504.02       366.41 o                         
 -19   5   1       6670.73       6366.17       571.32 o                         
 -17   5   1          2.29        160.54       275.21 o                         
 -15   5   1         22.97       -398.95       264.54 o                         
 -13   5   1      44580.11      42105.06      1145.74 o                         
 -11   5   1       4228.17       4713.38       419.81 o                         
  -9   5   1      42890.31      45203.90      1083.92 o                         
  -7   5   1      28578.36      29307.68       882.09 o                         
  -5   5   1       7402.46       7597.22       512.71 o                         
  -3   5   1        993.38       1129.68       279.49 o                         
  -1   5   1      29050.18      28114.98       836.27 o                         
   1   5   1       3600.77       3809.77       392.07 o                         
   3   5   1      90432.02      93849.10      1526.89 o                         
   5   5   1      35426.34      38477.14      1009.48 o                         
   7   5   1       6621.86       6525.60       458.80 o                         
   9   5   1      55713.20      56401.72      1236.15 o                         
  11   5   1      64588.62      65305.35      1367.34 o                         
  13   5   1       3895.73       3331.72       428.87 o                         
  15   5   1      21637.76      20654.23       884.34 o                         
  17   5   1       2306.15       2502.64       417.11 o                         
  19   5   1        851.51       1017.65       372.82 o                         
  21   5   1       6233.88       5785.10       588.91 o                         
  23   5   1       1841.69       1999.62       482.70 o                         
 -24   6   1         65.38        202.14       422.95 o                         
 -22   6   1        126.96        383.48       348.81 o                         
 -20   6   1       1623.57       1583.05       427.76 o                         
 -18   6   1         12.98       -141.87       337.61 o                         
 -16   6   1       3411.24       3624.99       451.26 o                         
 -14   6   1       1926.76       1149.43       364.83 o                         
 -12   6   1        739.75       1015.52       321.62 o                         
 -10   6   1       7013.95       5686.26       505.20 o                         
  -8   6   1      55018.95      54104.91      1317.68 o                         
  -6   6   1      33789.82      35733.23      1082.91 o                         
  -4   6   1        780.40        921.12       324.82 o                         
  -2   6   1      45540.13      43146.55      1145.39 o                         
   0   6   1      16121.76      15095.70       715.11 o                         
   2   6   1         72.49       -549.35       274.68 o                         
   4   6   1      33450.02      34483.85      1055.68 o                         
   6   6   1      19039.70      19517.85       813.35 o                         
   8   6   1      24010.16      24922.35       904.74 o                         
  10   6   1      51698.20      52084.41      1327.00 o                         
  12   6   1      11276.84      13137.13       728.27 o                         
  14   6   1        131.30       -379.21       300.81 o                         
  16   6   1      14480.88      13673.56       793.94 o                         
  18   6   1       6136.48       6762.88       604.91 o                         
  20   6   1       1528.93        343.49       410.16 o                         
  22   6   1       4799.67       4576.66       585.68 o                         
 -21   7   1      10535.90       9512.50       803.96 o                         
 -19   7   1         40.61       -669.89       334.94 o                         
 -17   7   1        502.29        174.94       349.35 o                         
 -15   7   1       2060.35       1061.42       401.63 o                         
 -13   7   1       7223.92       7157.90       598.00 o                         
 -11   7   1       1187.20       1431.02       380.29 o                         
  -9   7   1        529.19        989.38       347.75 o                         
  -7   7   1      36089.06      36102.33      1198.68 o                         
  -5   7   1       1532.67       1553.72       398.43 o                         
  -3   7   1      11407.14      10779.64       682.40 o                         
  -1   7   1       1838.33       1524.40       362.17 o                         
   1   7   1        974.67       1024.59       337.09 o                         
   3   7   1       8541.96       9174.45       633.25 o                         
   5   7   1       1817.63       1592.67       395.77 o                         
   7   7   1         33.34       -594.15       297.08 o                         
   9   7   1      14635.13      14291.28       792.89 o                         
  11   7   1        628.44         69.34       356.28 o                         
  13   7   1       1551.33       1929.20       402.16 o                         
  15   7   1       3522.23       4326.92       508.86 o                         
  17   7   1       2341.69       3833.40       505.11 o                         
  19   7   1        950.47       1329.67       423.49 o                         
 -18   8   1        978.97       1781.96       414.42 o                         
 -16   8   1       6413.60       7419.50       689.19 o                         
 -14   8   1       1907.31       1384.64       429.90 o                         
 -12   8   1       1473.26       2416.16       466.16 o                         
 -10   8   1       2816.73       3954.01       520.05 o                         
  -8   8   1        878.37        290.68       387.22 o                         
  -6   8   1       7898.38       8083.59       682.30 o                         
  -4   8   1       8790.25       8164.90       695.66 o                         
  -2   8   1       7878.50       6139.67       618.82 o                         
   0   8   1       9528.74       8299.00       705.81 o                         
   2   8   1        671.20        715.23       362.68 o                         
   4   8   1       1301.48       1906.26       419.23 o                         
   6   8   1       1638.70       1091.81       471.50 o                         
   8   8   1         47.60         53.87       387.75 o                         
  10   8   1       2325.36       1879.64       454.97 o                         
  12   8   1        184.23         99.20       318.94 o                         
  14   8   1       5145.72       4754.87       578.76 o                         
  16   8   1       7709.27       6801.44       686.01 o                         
 -13   9   1       9687.12      10361.05       812.47 o                         
 -11   9   1      12950.55      13762.53       909.11 o                         
  -9   9   1        211.57       -437.35       405.88 o                         
  -7   9   1       3461.10       3823.91       550.46 o                         
  -5   9   1      11023.02      10213.79       800.24 o                         
  -3   9   1        421.41        590.42       379.75 o                         
  -1   9   1      10632.34      11570.40       814.11 o                         
   1   9   1       1552.70       3530.91       474.17 o                         
   3   9   1       8192.98       9002.66       733.51 o                         
   5   9   1       6827.71       7053.68       723.88 o                         
   7   9   1       2437.06       2531.96       562.72 o                         
   9   9   1        894.17        400.02       412.82 o                         
  11   9   1       7798.59       9432.42       766.03 o                         
  -2  10   1       2038.59       1673.73       526.44 o                         
   0  10   1          1.69       1248.04       400.01 o                         
 -30   0   2         11.45       -118.45       320.01 o                         
 -28   0   2       2005.71       2729.05       375.97 o                         
 -26   0   2         33.72       1172.28       290.86 o                         
 -24   0   2        619.78        882.90       501.36 o                         
 -22   0   2       4926.33       4773.02       383.03 o                         
 -20   0   2      11363.82      12307.04       820.61 o                         
 -18   0   2       8971.43       8094.90       396.22 o                         
 -16   0   2      60858.66      61386.82       863.58 o                         
 -14   0   2      86733.22      87330.34       945.60 o                         
 -12   0   2       1357.15       1908.83       219.63 o                         
 -10   0   2      92599.95      89547.05       799.53 o                         
  -8   0   2     145768.83     145163.86      1414.40 o                         
  -6   0   2        666.19        708.24       152.84 o                         
  -4   0   2     183347.08     185389.61      6131.89 o                         
   2   0   2     287777.62     282352.62      2422.43 o                         
   4   0   2     400794.97     389903.78      4610.48 o                         
   6   0   2      29656.17      30712.12       421.95 o                         
   8   0   2     190414.84     186854.72      1119.57 o                         
  10   0   2     135868.45     130121.63      1057.53 o                         
  12   0   2       2798.62       3058.47       247.62 o                         
  14   0   2     331253.16     313309.56      2828.71 o                         
  16   0   2     126468.52     124457.37      1299.50 o                         
  18   0   2      56241.91      53492.95       923.41 o                         
  20   0   2     126059.32     123092.18      3774.69 o                         
  22   0   2      47379.36      45500.43      1147.44 o                         
  24   0   2       1494.19        772.36       308.83 o                         
  26   0   2      28689.47      29226.90       884.98 o                         
  28   0   2       3954.83       3720.37       461.28 o                         
 -29   1   2         10.09        592.79       292.88 o                         
 -27   1   2       4355.33       5410.61       714.50 o                         
 -25   1   2       1918.64       1689.94       521.91 o                         
 -23   1   2       2961.38       3270.22       441.65 o                         
 -21   1   2       6676.56       5951.31       560.14 o                         
 -19   1   2       1666.21       1833.76       344.03 o                         
 -17   1   2       6773.25       6322.93       474.27 o                         
 -15   1   2       1163.01        800.60       281.62 o                         
 -13   1   2      35279.61      33876.88       838.85 o                         
 -11   1   2       3661.09       3936.44       329.15 o                         
  -9   1   2      69277.38      71987.40       978.21 o                         
  -7   1   2      32880.50      33398.71       613.57 o                         
  -5   1   2      16716.92      17304.58       413.10 o                         
  -3   1   2     143469.92     157915.61      1021.73 o                         
  -1   1   2     180805.94     185473.97      1015.01 o                         
   1   1   2      43371.72      46119.40       523.50 o                         
   3   1   2     269921.25     266277.72      1435.89 o                         
   5   1   2      43599.04      43001.29       667.68 o                         
   7   1   2      60835.78      60174.11       875.81 o                         
   9   1   2     295733.78     293136.59      2142.69 o                         
  11   1   2       9469.66       8978.94       462.10 o                         
  13   1   2     134798.95     131801.16      1703.90 o                         
  15   1   2     100065.81      98924.36      1577.35 o                         
  17   1   2       1711.64       1461.46       358.43 o                         
  19   1   2      65054.22      62187.33      1034.17 o                         
  21   1   2      50124.34      50473.24      1910.06 o                         
  23   1   2        340.72        816.76       627.76 o                         
  25   1   2      20978.25      20391.47       942.93 o                         
  27   1   2       1424.73       1286.43       342.97 o                         
 -28   2   2        126.07       -593.62       331.74 o                         
 -26   2   2       8262.36       9368.69       731.38 o                         
 -24   2   2       5150.02       5156.62       553.70 o                         
 -22   2   2       5181.02       4312.79       520.10 o                         
 -20   2   2        206.78        368.55       285.88 o                         
 -18   2   2         27.18        202.67       289.08 o                         
 -16   2   2       1617.78       1945.78       315.23 o                         
 -14   2   2       3332.39       3336.59       348.86 o                         
 -12   2   2      26836.42      25409.87       716.18 o                         
 -10   2   2       3292.38       2206.35       303.53 o                         
  -8   2   2       9419.48       7907.65       389.59 o                         
  -6   2   2      45347.59      44965.62       749.90 o                         
  -4   2   2      51499.26      52593.82       725.01 o                         
  -2   2   2       2374.00       2034.68       252.87 o                         
   0   2   2       4652.62       4128.98       301.48 o                         
   2   2   2      67725.84      69943.74       844.65 o                         
   4   2   2     336492.09     358119.62      2040.23 o                         
   6   2   2       2001.29       1980.59       283.25 o                         
   8   2   2     204129.64     200584.16      1777.88 o                         
  10   2   2      19891.15      19717.20       635.85 o                         
  12   2   2        144.08       -438.42       219.21 o                         
  14   2   2      33204.54      34591.09       946.33 o                         
  16   2   2      25903.34      24770.65       870.16 o                         
  18   2   2      11138.35      10679.36       661.59 o                         
  20   2   2      46450.38      45040.11      1307.45 o                         
  22   2   2       3291.98       3593.50       498.73 o                         
  24   2   2      22408.22      22800.03      1037.97 o                         
  26   2   2       2931.87       3008.30       506.18 o                         
 -29   3   2       1229.89       2184.13       482.69 o                         
 -27   3   2       4652.71       4395.30       600.62 o                         
 -25   3   2       6081.17       6363.33       641.72 o                         
 -23   3   2       2392.17       2315.42       432.04 o                         
 -21   3   2       1224.99        944.06       345.62 o                         
 -19   3   2       4098.11       4679.69       475.28 o                         
 -17   3   2       6424.90       6067.68       482.26 o                         
 -15   3   2       7797.40       8003.17       511.64 o                         
 -13   3   2      32329.87      31111.30       863.08 o                         
 -11   3   2         18.16         60.80       225.07 o                         
  -9   3   2       9394.73       9597.01       467.44 o                         
  -7   3   2         45.04       -401.08       200.54 o                         
  -5   3   2      18292.12      21812.21       593.78 o                         
  -3   3   2      43400.34      41397.71       782.06 o                         
  -1   3   2      59895.84      60674.20       938.85 o                         
   1   3   2        384.83        408.56       254.95 o                         
   3   3   2     271627.34     283503.53      2033.25 o                         
   5   3   2      31942.36      33237.87       734.18 o                         
   7   3   2      41085.14      43035.74       870.69 o                         
   9   3   2     121758.44     118366.33      1524.95 o                         
  11   3   2      20198.45      19332.79       687.01 o                         
  13   3   2       5335.93       5269.50       432.10 o                         
  15   3   2      47186.78      49293.82      1202.01 o                         
  17   3   2        640.09       1541.41       344.02 o                         
  19   3   2      15316.62      16160.91       807.86 o                         
  21   3   2       9538.07       8948.23       697.27 o                         
  23   3   2      14698.20      14727.12       853.68 o                         
  25   3   2      13991.57      13685.10       919.81 o                         
 -26   4   2        162.14         86.94       371.21 o                         
 -24   4   2       3090.01       3295.29       521.12 o                         
 -22   4   2       3234.55       4037.81       515.26 o                         
 -20   4   2       2558.95       2743.22       432.58 o                         
 -18   4   2      74558.66      74988.35      1603.79 o                         
 -16   4   2      79062.91      75288.99      1513.41 o                         
 -14   4   2       1464.99       1345.18       303.49 o                         
 -12   4   2      39648.28      40491.12      1011.74 o                         
 -10   4   2       1126.96       1665.20       294.42 o                         
  -8   4   2       6809.92       6488.62       422.54 o                         
  -6   4   2      27377.19      27685.42       773.86 o                         
  -4   4   2      13296.25      12980.47       554.53 o                         
  -2   4   2      72716.02      71680.52      1166.63 o                         
   0   4   2      87032.23      92683.29      1339.49 o                         
   2   4   2        443.48        140.27       254.95 o                         
   4   4   2       7458.88       8717.04       466.85 o                         
   6   4   2       6165.71       6794.12       432.13 o                         
   8   4   2       4101.66       4746.03       381.41 o                         
  10   4   2      44859.42      44963.15      1055.76 o                         
  12   4   2        203.08        660.82       264.54 o                         
  14   4   2      35116.60      33557.94      1019.90 o                         
  16   4   2      16737.79      16887.74       784.43 o                         
  18   4   2       9692.56      10768.70       687.68 o                         
  20   4   2        862.51        545.63       339.75 o                         
  22   4   2       8329.51       7613.59       687.10 o                         
  24   4   2      23143.58      22649.18      1106.26 o                         
 -25   5   2       2257.02       2491.41       492.31 o                         
 -23   5   2      21903.30      24406.26      1098.24 o                         
 -21   5   2       2754.77       3191.80       479.52 o                         
 -19   5   2       6588.84       6111.19       556.39 o                         
 -17   5   2      13817.40      12747.53       708.05 o                         
 -15   5   2      18004.86      18664.07       813.82 o                         
 -13   5   2      24168.52      23541.05       861.00 o                         
 -11   5   2      32805.90      32642.68       960.63 o                         
  -9   5   2      11978.72      12301.98       600.29 o                         
  -7   5   2      67682.78      69002.06      1340.72 o                         
  -5   5   2      15985.27      15212.69       656.99 o                         
  -3   5   2      16263.56      16783.32       658.08 o                         
  -1   5   2     129865.61     128872.96      1760.20 o                         
   1   5   2      35740.13      34158.49       949.74 o                         
   3   5   2      43947.40      50190.97      1130.62 o                         
   5   5   2      31655.80      34230.34       938.81 o                         
   7   5   2      11321.14      13989.89       628.02 o                         
   9   5   2      23066.81      23250.87       842.32 o                         
  11   5   2        459.56       -138.14       280.01 o                         
  13   5   2      18668.96      19015.58       813.31 o                         
  15   5   2      58120.24      57887.82      1430.79 o                         
  17   5   2        726.89       1708.89       386.69 o                         
  19   5   2       3900.48       4105.08       525.40 o                         
  21   5   2       2675.04       2549.58       510.98 o                         
  23   5   2       1893.79       2582.06       481.64 o                         
 -24   6   2      22541.82      22980.87      1189.47 o                         
 -22   6   2      40155.62      43980.18      1477.24 o                         
 -20   6   2        103.99       -137.07       315.74 o                         
 -18   6   2      12417.05      11355.08       753.88 o                         
 -16   6   2      23162.23      22636.35       964.93 o                         
 -14   6   2        542.92        933.38       322.15 o                         
 -12   6   2      34070.82      30387.34      1029.93 o                         
 -10   6   2      16908.71      16096.82       750.84 o                         
  -8   6   2      25985.88      26412.84       942.19 o                         
  -6   6   2      88864.01      92160.78      1697.04 o                         
  -4   6   2      12005.07      12104.76       654.70 o                         
  -2   6   2      18445.08      18069.13       756.79 o                         
   0   6   2      34601.10      34985.06      1035.99 o                         
   2   6   2      17143.33      18978.06       811.72 o                         
   4   6   2      13249.22      12880.48       686.20 o                         
   6   6   2      19284.27      18190.01       790.41 o                         
   8   6   2       8556.41       7772.00       575.64 o                         
  10   6   2        104.35       -532.28       266.14 o                         
  12   6   2        968.84       1283.81       320.02 o                         
  14   6   2       3431.62       2537.92       472.59 o                         
  16   6   2        448.11       -514.69       312.55 o                         
  18   6   2       2569.40       2288.22       499.25 o                         
  20   6   2       3211.91       2875.51       526.46 o                         
  22   6   2        912.01       1765.42       419.75 o                         
 -21   7   2      21317.26      21714.02      1104.06 o                         
 -19   7   2        833.93       1190.99       413.89 o                         
 -17   7   2      61270.02      59091.82      1645.83 o                         
 -15   7   2      19161.64      19618.61       939.17 o                         
 -13   7   2      14032.52      14407.09       820.61 o                         
 -11   7   2      66134.16      68910.64      1652.78 o                         
  -9   7   2      31939.67      30612.76      1133.37 o                         
  -7   7   2      15011.90      15688.69       804.66 o                         
  -5   7   2      80391.73      74926.48      1675.68 o                         
  -3   7   2      13725.14      14003.78       741.67 o                         
  -1   7   2       1894.74       2748.51       395.77 o                         
   1   7   2      39777.81      39003.89      1221.29 o                         
   3   7   2      19324.53      20459.78       912.04 o                         
   5   7   2      10451.80      12309.87       727.19 o                         
   7   7   2      21041.92      20254.79       923.27 o                         
   9   7   2       3616.41       4190.96       479.00 o                         
  11   7   2         19.78         98.67       329.08 o                         
  13   7   2       3390.79       3094.77       483.79 o                         
  15   7   2       1419.34       1657.71       356.82 o                         
  17   7   2       6014.34       4929.41       622.51 o                         
  19   7   2       1422.46        702.98       396.83 o                         
 -18   8   2      14771.70      15258.02       951.83 o                         
 -16   8   2      19433.98      19098.11      1003.70 o                         
 -14   8   2       1037.60       1427.28       398.42 o                         
 -12   8   2      27093.60      26992.42      1157.64 o                         
 -10   8   2      27852.12      26498.14      1158.22 o                         
  -8   8   2      14649.48      14575.80       857.43 o                         
  -6   8   2      29888.95      27686.48      1132.16 o                         
  -4   8   2      40862.62      40461.54      1328.48 o                         
  -2   8   2         88.15       -174.41       304.01 o                         
   0   8   2      16882.23      16262.56       878.31 o                         
   2   8   2        241.36        277.34       338.68 o                         
   4   8   2       3658.93       4137.07       541.94 o                         
   6   8   2       8937.39       8888.27       723.93 o                         
   8   8   2       7849.06       8669.25       716.97 o                         
  10   8   2        409.92       1398.46       388.82 o                         
  12   8   2       3787.84       2478.71       517.93 o                         
  14   8   2       4868.36       6165.18       616.62 o                         
  16   8   2       4064.40       3956.76       575.54 o                         
 -13   9   2      11430.62      10754.67       851.45 o                         
 -11   9   2      55118.18      54556.91      1790.69 o                         
  -9   9   2      20903.50      19930.78      1088.05 o                         
  -7   9   2       1433.56       1839.05       465.63 o                         
  -5   9   2      29635.83      30727.77      1267.11 o                         
  -3   9   2       7476.54       6967.39       696.69 o                         
  -1   9   2        225.21        105.60       333.88 o                         
   1   9   2       8836.17       8924.39       744.72 o                         
   3   9   2        452.53        981.37       389.88 o                         
   5   9   2       7373.91       5258.72       713.22 o                         
   7   9   2      11421.11       9917.20       816.25 o                         
   9   9   2       2618.96       2751.72       513.65 o                         
  11   9   2         39.96       -267.21       356.28 o                         
  -2  10   2         35.70       -720.02       360.01 o                         
 -29   1   3        843.84        324.30       323.27 o                         
 -27   1   3        208.48        428.67       627.76 o                         
 -25   1   3       1870.59       1755.43       317.46 o                         
 -23   1   3       1464.82       2223.63       395.23 o                         
 -21   1   3      60512.68      61018.44      1437.54 o                         
 -19   1   3      40242.49      40667.28      1097.08 o                         
 -17   1   3          7.64        -29.33       270.41 o                         
 -15   1   3         43.15        -48.53       259.21 o                         
 -13   1   3      25675.35      26353.24       729.53 o                         
 -11   1   3      31879.27      32882.03       744.94 o                         
  -9   1   3       4432.36       4753.17       332.92 o                         
  -7   1   3       6839.22       6944.86       345.83 o                         
  -5   1   3      26429.38      27658.42       508.26 o                         
  -3   1   3      21869.52      23039.87       426.97 o                         
  -1   1   3      54657.67      56784.77       595.89 o                         
   1   1   3      12206.09      12377.40       325.86 o                         
   3   1   3      60946.27      63211.78       742.75 o                         
   5   1   3        692.21         66.67       227.22 o                         
   7   1   3      16224.15      15594.78       504.56 o                         
   9   1   3        720.30        544.04       239.48 o                         
  11   1   3       4441.71       4189.28       375.56 o                         
  13   1   3       1921.75        992.64       326.44 o                         
  15   1   3        176.81        -89.60       259.21 o                         
  17   1   3       4073.63       3561.66       444.34 o                         
  19   1   3       2192.95       3095.55       829.41 o                         
  21   1   3       3143.94       2918.71       346.09 o                         
  23   1   3       3385.49       3898.39       383.78 o                         
  25   1   3        329.09        332.44       287.11 o                         
  27   1   3       2627.11       2716.17       398.93 o                         
 -30   2   3       1231.85       1660.36       528.56 o                         
 -28   2   3       2773.96       3576.88       523.78 o                         
 -26   2   3       2305.57       1954.31       498.71 o                         
 -24   2   3       1054.61         46.40       342.42 o                         
 -22   2   3      21876.11      20408.30       875.27 o                         
 -20   2   3      21519.93      21848.19       882.25 o                         
 -18   2   3       4486.12       3787.93       434.22 o                         
 -16   2   3       5423.24       4942.02       428.37 o                         
 -14   2   3      12801.43      13502.07       583.29 o                         
 -12   2   3       7724.87       7148.11       419.38 o                         
 -10   2   3       3264.03       2703.00       305.67 o                         
  -8   2   3         10.55        -67.20       219.21 o                         
  -6   2   3        316.24        119.47       217.61 o                         
  -4   2   3      28018.58      28875.73       553.41 o                         
  -2   2   3      16084.23      18395.33       475.95 o                         
   0   2   3       6449.20       7202.43       348.49 o                         
   2   2   3         89.64        364.81       225.61 o                         
   4   2   3     106133.62     110413.89      1153.43 o                         
   6   2   3       5956.93       4613.07       327.60 o                         
   8   2   3      23086.73      23649.05       655.78 o                         
  10   2   3        361.92        360.55       244.81 o                         
  12   2   3       6258.47       6130.34       439.60 o                         
  14   2   3        438.30       1027.78       291.21 o                         
  16   2   3       1343.78       1240.63       330.69 o                         
  18   2   3        107.20        -42.67       311.48 o                         
  20   2   3       3722.19       4205.91       502.47 o                         
  22   2   3        118.78        136.00       345.08 o                         
  24   2   3       4385.91       5048.18       610.22 o                         
  26   2   3         25.28         72.00       418.68 o                         
 -29   3   3       5653.00       5407.28       677.44 o                         
 -27   3   3       9802.02       9942.99       785.28 o                         
 -25   3   3       3679.58       4314.15       506.73 o                         
 -23   3   3          7.21       -478.95       308.81 o                         
 -21   3   3       1847.99       1622.01       405.37 o                         
 -19   3   3      42535.30      40121.07      1179.28 o                         
 -17   3   3      38506.49      41694.76      1095.40 o                         
 -15   3   3      13690.63      12625.27       609.41 o                         
 -13   3   3      60456.98      55815.79      1132.05 o                         
 -11   3   3        436.04       -134.94       232.55 o                         
  -9   3   3       4352.87       4058.13       352.09 o                         
  -7   3   3         19.94        141.87       216.54 o                         
  -5   3   3      63462.61      57452.04       940.88 o                         
  -3   3   3       1090.14       1732.44       298.70 o                         
  -1   3   3      97749.53     102110.41      1226.76 o                         
   1   3   3      24298.96      26054.42       644.24 o                         
   3   3   3      50653.36      53198.86       900.93 o                         
   5   3   3      11241.24      12436.40       493.66 o                         
   7   3   3     132886.78     128191.99      1532.29 o                         
   9   3   3      79656.88      80941.75      1293.20 o                         
  11   3   3      57068.41      56680.56      1152.58 o                         
  13   3   3      36367.41      32767.28       943.70 o                         
  15   3   3        205.49       -554.69       277.34 o                         
  17   3   3       8002.90       8663.76       593.23 o                         
  19   3   3      63318.28      59560.78      1511.09 o                         
  21   3   3       3987.44       4160.57       505.14 o                         
  23   3   3      17510.19      17094.01       975.40 o                         
  25   3   3      11166.95      13469.62       862.66 o                         
 -28   4   3         16.87        319.48       375.48 o                         
 -26   4   3       9980.56      11226.04       780.48 o                         
 -24   4   3      10049.12      10862.38       750.09 o                         
 -22   4   3        343.14        215.48       346.68 o                         
 -20   4   3         39.46       -441.08       280.01 o                         
 -18   4   3       3846.89       3958.47       461.40 o                         
 -16   4   3       7981.78       6774.32       534.03 o                         
 -14   4   3        458.87        629.90       286.41 o                         
 -12   4   3      17337.32      17604.18       675.15 o                         
 -10   4   3      11155.83      10136.38       506.93 o                         
  -8   4   3      11426.59      11312.45       511.75 o                         
  -6   4   3      81042.03      80147.27      1291.56 o                         
  -4   4   3      63110.02      60286.22      1084.06 o                         
  -2   4   3       1158.18       1976.71       305.09 o                         
   0   4   3     127072.24     130284.50      1602.51 o                         
   2   4   3     178781.64     185206.66      1909.24 o                         
   4   4   3        831.17        534.97       247.48 o                         
   6   4   3     120032.75     115279.16      1559.25 o                         
   8   4   3      16011.08      16710.75       647.38 o                         
  10   4   3       1472.85       1675.34       312.56 o                         
  12   4   3      30267.96      31097.67       955.18 o                         
  14   4   3      33684.19      34323.21      1049.19 o                         
  16   4   3       4625.98       3996.42       467.81 o                         
  18   4   3      31962.26      30391.31      1127.46 o                         
  20   4   3      20194.52      20526.40       969.62 o                         
  22   4   3       1053.85        293.35       401.62 o                         
  24   4   3      27395.45      27235.24      1257.40 o                         
 -25   5   3      11647.24      11375.29       834.39 o                         
 -23   5   3       9586.05       9073.96       715.40 o                         
 -21   5   3        975.45        131.74       342.42 o                         
 -19   5   3        822.65        840.04       345.62 o                         
 -17   5   3       5747.44       6400.77       537.71 o                         
 -15   5   3        485.46         37.34       266.15 o                         
 -13   5   3          4.13        280.54       229.34 o                         
 -11   5   3        843.08        402.69       285.88 o                         
  -9   5   3      11971.35      12858.55       599.23 o                         
  -7   5   3      11868.79      12352.92       630.19 o                         
  -5   5   3      10891.50      11511.68       575.74 o                         
  -3   5   3      54171.07      52655.46      1139.18 o                         
  -1   5   3      11711.92      12649.34       606.19 o                         
   1   5   3      80498.98      84903.67      1463.10 o                         
   3   5   3      12975.90      13740.48       639.29 o                         
   5   5   3       3329.23       3004.75       348.32 o                         
   7   5   3      10783.25      11301.93       586.92 o                         
   9   5   3       3213.62       3499.17       399.52 o                         
  11   5   3         70.65       -359.48       299.21 o                         
  13   5   3      71904.17      70506.88      1533.61 o                         
  15   5   3       7719.06       7516.06       603.89 o                         
  17   5   3      25429.23      25334.86      1049.30 o                         
  19   5   3      15075.74      14435.46       863.83 o                         
  21   5   3         31.72        552.55       356.81 o                         
  23   5   3       2048.65       1372.91       475.77 o                         
 -24   6   3       4383.93       5470.06       619.82 o                         
 -22   6   3          8.55        225.61       310.41 o                         
 -20   6   3       1947.85       1870.55       426.17 o                         
 -18   6   3       1846.22       2350.59       436.30 o                         
 -16   6   3         62.79       -215.47       307.74 o                         
 -14   6   3      11857.60      10443.50       673.33 o                         
 -12   6   3       9325.33       9526.81       619.93 o                         
 -10   6   3         13.88        -52.27       257.07 o                         
  -8   6   3       2265.97       2595.48       396.84 o                         
  -6   6   3      11422.13      11878.70       637.61 o                         
  -4   6   3      20929.45      19529.30       780.34 o                         
  -2   6   3       1905.90       2367.70       388.84 o                         
   0   6   3       2802.46       3332.70       405.92 o                         
   2   6   3      16541.16      16915.46       770.61 o                         
   4   6   3        807.43       1065.66       347.75 o                         
   6   6   3      35393.56      35915.43      1068.49 o                         
   8   6   3       9227.13       9318.76       612.47 o                         
  10   6   3         81.43        312.01       283.74 o                         
  12   6   3      38607.69      39864.82      1226.49 o                         
  14   6   3      26535.14      25449.97      1030.13 o                         
  16   6   3         35.45       -192.54       290.68 o                         
  18   6   3       8420.24       8797.87       692.97 o                         
  20   6   3       7295.82       7765.87       712.68 o                         
 -21   7   3       4200.87       4683.28       593.14 o                         
 -19   7   3          2.26        934.43       364.81 o                         
 -17   7   3       3116.00       3584.39       499.79 o                         
 -15   7   3       3842.93       3546.60       473.66 o                         
 -13   7   3       1200.23       1677.44       365.36 o                         
 -11   7   3        691.95        -45.34       318.42 o                         
  -9   7   3        327.98       -157.87       339.21 o                         
  -7   7   3      14613.70      14176.86       777.44 o                         
  -5   7   3       1999.53       2011.92       381.37 o                         
  -3   7   3       6640.18       5391.68       560.13 o                         
  -1   7   3       3640.09       2993.50       443.26 o                         
   1   7   3       7720.72       8069.91       634.84 o                         
   3   7   3         69.78         61.87       314.68 o                         
   5   7   3       1042.19       1286.48       382.42 o                         
   7   7   3       4224.45       4383.60       487.01 o                         
   9   7   3       2539.27       2278.63       417.11 o                         
  11   7   3      19403.12      19413.52       954.13 o                         
  13   7   3       6561.03       7657.01       639.60 o                         
  15   7   3       5560.90       5955.15       600.64 o                         
  17   7   3        179.80       -200.54       332.81 o                         
  19   7   3       1675.87        983.00       436.30 o                         
 -18   8   3       1747.51       2392.17       440.03 o                         
 -16   8   3        285.21        878.43       308.28 o                         
 -14   8   3       3868.87       3679.93       528.07 o                         
 -12   8   3       8975.89       9080.24       716.45 o                         
 -10   8   3          2.03        892.83       363.74 o                         
  -8   8   3      10827.73       9576.42       739.44 o                         
  -6   8   3       6366.14       6873.41       605.99 o                         
  -4   8   3       5286.20       4874.46       545.70 o                         
  -2   8   3       6326.86       6591.76       608.66 o                         
   0   8   3        333.29        884.30       371.21 o                         
   2   8   3         59.52       -168.54       325.88 o                         
   4   8   3       4172.25       5750.16       591.02 o                         
   6   8   3         62.50        -80.54       338.68 o                         
   8   8   3       3329.50       2468.55       513.13 o                         
  10   8   3        629.52        589.36       398.42 o                         
  12   8   3       5483.15       5885.24       628.37 o                         
  14   8   3       4825.83       5976.34       609.69 o                         
 -13   9   3       9071.20       7906.46       777.79 o                         
 -11   9   3        154.18        369.61       363.21 o                         
  -9   9   3       3945.46       4472.03       571.81 o                         
  -7   9   3       9051.91       8245.30       734.05 o                         
  -5   9   3       6730.57       6102.01       639.59 o                         
  -3   9   3      14068.03      14490.91       907.02 o                         
  -1   9   3       8418.54       7092.92       673.76 o                         
   1   9   3       8203.23       9427.29       774.58 o                         
   3   9   3       7466.04       8165.50       736.16 o                         
   5   9   3        353.48       -161.61       360.55 o                         
   7   9   3       4518.22       4872.68       658.22 o                         
   9   9   3       9783.67       9284.04       795.94 o                         
  11   9   3       2927.40       2570.92       552.59 o                         
 -30   0   4       2675.09       3090.22       443.51 o                         
 -28   0   4      33175.14      33466.05       914.00 o                         
 -26   0   4       4523.58       5063.50       660.63 o                         
 -24   0   4      15830.42      15312.15      1130.69 o                         
 -22   0   4      88742.16      87641.65      1911.60 o                         
 -20   0   4      40119.52      39127.29       784.38 o                         
 -18   0   4      50108.41      51284.09      2122.61 o                         
 -16   0   4      33462.36      31581.66       768.35 o                         
 -14   0   4      19141.44      18702.19       463.90 o                         
 -12   0   4      29714.93      30230.73       897.88 o                         
 -10   0   4      27349.77      28992.87      1051.96 o                         
  -8   0   4      54525.89      53178.05       560.69 o                         
  -6   0   4       5662.90       5234.59       267.65 o                         
  -4   0   4      22963.39      21180.96       850.17 o                         
  -2   0   4       1331.74       1629.43       118.58 o                         
   0   0   4       1995.78       2807.97       172.32 o                         
   2   0   4      87320.52      83150.62      2047.02 o                         
   4   0   4     438542.56     429764.09      1516.29 o                         
   6   0   4     468185.22     463217.72      8875.75 o                         
   8   0   4      71003.48      69614.92      1740.31 o                         
  10   0   4      53531.27      51535.02      1299.77 o                         
  12   0   4     276735.12     269262.53      1728.62 o                         
  14   0   4      16514.75      17896.65       515.30 o                         
  16   0   4      53366.00      52558.60       898.87 o                         
  18   0   4      72576.57      70157.13      1086.87 o                         
  20   0   4       1697.92       1718.95       293.11 o                         
  22   0   4      59857.66      57392.14      1129.20 o                         
  24   0   4      73144.06      71530.77      1331.79 o                         
  26   0   4        937.33       1146.37       407.49 o                         
 -31   1   4        295.46       1363.38       567.75 o                         
 -29   1   4      16486.97      15795.52       822.49 o                         
 -27   1   4      16147.58      17959.79      1253.10 o                         
 -25   1   4       2999.37       3670.60       539.26 o                         
 -23   1   4      24799.78      23083.15       968.23 o                         
 -21   1   4      28999.46      29625.07      1015.94 o                         
 -19   1   4       1745.55       2649.85       371.77 o                         
 -17   1   4      47125.10      45100.50      1071.42 o                         
 -15   1   4       6457.92       6213.23       434.28 o                         
 -13   1   4         12.99       -338.68       234.67 o                         
 -11   1   4      26926.78      29105.06       698.26 o                         
  -9   1   4      37526.20      38755.55       746.11 o                         
  -7   1   4      26014.51      29555.11       598.24 o                         
  -5   1   4       1944.50       2670.00       251.26 o                         
  -3   1   4       5086.26       4923.95       278.59 o                         
  -1   1   4      32979.20      32487.28       503.49 o                         
   1   1   4        135.74         53.34       184.54 o                         
   3   1   4      35513.38      36235.55       613.17 o                         
   5   1   4     150292.92     145764.84      1326.47 o                         
   7   1   4      35558.30      32250.28       710.37 o                         
   9   1   4       5878.57       5828.10       394.80 o                         
  11   1   4      34148.12      29600.94       822.10 o                         
  13   1   4      84545.00      83219.62      1416.04 o                         
  15   1   4      10387.10      10261.23       600.24 o                         
  17   1   4      31208.80      32282.68       737.81 o                         
  19   1   4      33796.05      33972.20       806.86 o                         
  21   1   4      11859.47      12303.34       740.27 o                         
  23   1   4      52459.69      52967.65      1700.24 o                         
  25   1   4       8262.37       8348.26       524.43 o                         
 -30   2   4       2082.50        506.17       500.31 o                         
 -28   2   4      47228.12      47430.80      1560.29 o                         
 -26   2   4       2334.33       2490.90       478.98 o                         
 -24   2   4      33551.54      34732.46      1203.32 o                         
 -22   2   4      14294.10      15136.19       805.71 o                         
 -20   2   4          4.97       -515.75       276.27 o                         
 -18   2   4      37186.98      36299.91      1032.91 o                         
 -16   2   4      39627.27      38405.24      1003.79 o                         
 -14   2   4       5015.54       6550.50       431.05 o                         
 -12   2   4      80316.26      84220.99      1266.11 o                         
 -10   2   4        101.56        485.88       247.48 o                         
  -8   2   4       2166.18       2126.78       296.05 o                         
  -6   2   4        320.92        880.05       243.21 o                         
  -4   2   4       1889.28       1657.92       274.72 o                         
  -2   2   4        245.62       -442.69       221.34 o                         
   0   2   4       3678.99       3842.94       288.10 o                         
   2   2   4       9186.20      10876.89       401.90 o                         
   4   2   4      46523.75      46913.91       799.34 o                         
   6   2   4      11711.48      10805.65       454.19 o                         
   8   2   4      64788.55      65745.74      1080.42 o                         
  10   2   4       4675.59       4545.63       380.36 o                         
  12   2   4      51941.43      50375.07      1097.81 o                         
  14   2   4         12.59         44.27       281.08 o                         
  16   2   4       2768.96       3977.55       433.65 o                         
  18   2   4      59895.02      58957.73      1443.75 o                         
  20   2   4      10754.19      11362.74       728.78 o                         
  22   2   4      39991.23      42225.71      1377.50 o                         
  24   2   4      16377.43      18702.58       996.17 o                         
  26   2   4        401.19       1341.39       436.82 o                         
 -29   3   4      19838.85      20863.27      1098.15 o                         
 -27   3   4      13557.17      14125.77       874.99 o                         
 -25   3   4        435.15        310.95       356.28 o                         
 -23   3   4      16182.47      16976.36       871.36 o                         
 -21   3   4       6529.06       6975.47       559.06 o                         
 -19   3   4      21120.51      20971.08       845.42 o                         
 -17   3   4      57626.23      60364.88      1314.78 o                         
 -15   3   4         30.94       -289.61       257.61 o                         
 -13   3   4      22910.82      22640.96       733.02 o                         
 -11   3   4      56712.76      57446.38      1095.83 o                         
  -9   3   4      10439.85      11092.92       494.69 o                         
  -7   3   4      40692.88      44870.15       885.33 o                         
  -5   3   4      10115.22      10163.04       421.08 o                         
  -3   3   4       9996.74       9021.64       454.71 o                         
  -1   3   4         47.49        224.01       243.21 o                         
   1   3   4       7536.87       7083.55       393.80 o                         
   3   3   4      72988.66      75344.16      1091.57 o                         
   5   3   4       7958.62       8235.18       424.73 o                         
   7   3   4      19656.21      19174.36       637.42 o                         
   9   3   4      11033.55       9884.49       507.99 o                         
  11   3   4       6051.88       6506.28       465.72 o                         
  13   3   4      11102.53       9618.52       571.98 o                         
  15   3   4       1074.13        510.43       320.02 o                         
  17   3   4      40249.70      37935.15      1168.94 o                         
  19   3   4      35386.36      37093.29      1221.53 o                         
  21   3   4        851.77       1567.02       415.49 o                         
  23   3   4      15272.80      14927.21       912.38 o                         
  25   3   4       9752.98       9545.42       796.47 o                         
 -28   4   4       1652.34       1375.03       472.57 o                         
 -26   4   4          0.02        734.42       381.34 o                         
 -24   4   4       2944.00       4187.65       514.72 o                         
 -22   4   4       1308.53       2273.22       402.16 o                         
 -20   4   4       2159.99       2322.35       405.91 o                         
 -18   4   4      43716.26      46208.24      1240.72 o                         
 -16   4   4       1248.63       1245.96       308.82 o                         
 -14   4   4     145054.47     148842.66      1996.41 o                         
 -12   4   4      29104.42      28911.03       865.04 o                         
 -10   4   4         30.89        -95.47       217.07 o                         
  -8   4   4      30205.61      29423.39       781.92 o                         
  -6   4   4      19917.35      17341.68       619.29 o                         
  -4   4   4      55138.98      57446.05      1077.17 o                         
  -2   4   4      81148.53      80023.28      1272.51 o                         
   0   4   4      13412.08      16056.17       604.69 o                         
   2   4   4     125277.02     128275.17      1605.51 o                         
   4   4   4      46713.23      47793.23       996.84 o                         
   6   4   4       6062.75       6223.68       419.32 o                         
   8   4   4       5535.97       5690.50       437.98 o                         
  10   4   4      24866.32      25111.38       827.99 o                         
  12   4   4      15070.17      14699.26       709.72 o                         
  14   4   4      12119.91      12121.33       671.21 o                         
  16   4   4       3484.22       4746.23       474.73 o                         
  18   4   4      12130.81      10642.33       734.14 o                         
  20   4   4       1219.64        821.38       380.29 o                         
  22   4   4        480.48       -301.88       368.55 o                         
  24   4   4        449.29        -61.34       368.01 o                         
 -27   5   4       2288.22       1996.97       496.04 o                         
 -25   5   4       5188.55       4634.86       586.76 o                         
 -23   5   4       4303.96       4676.39       562.75 o                         
 -21   5   4        394.95        288.54       341.35 o                         
 -19   5   4       2393.38       3273.39       441.11 o                         
 -17   5   4       2123.67       2331.42       385.64 o                         
 -15   5   4      26273.82      26104.69       934.69 o                         
 -13   5   4      29656.67      28256.96       923.64 o                         
 -11   5   4        113.94       -469.35       234.67 o                         
  -9   5   4      33812.42      34342.13       952.73 o                         
  -7   5   4      17818.30      17031.87       685.31 o                         
  -5   5   4       1184.82       1273.70       273.09 o                         
  -3   5   4      41192.48      38776.88       992.14 o                         
  -1   5   4       7105.91       6780.35       480.69 o                         
   1   5   4       8924.91       8921.95       539.95 o                         
   3   5   4      65377.74      69156.01      1333.11 o                         
   5   5   4      10481.85      11119.46       586.39 o                         
   7   5   4      23881.67      24017.28       837.02 o                         
   9   5   4      11083.09      12758.30       646.67 o                         
  11   5   4      11755.45      11950.50       654.67 o                         
  13   5   4      22310.30      21315.93       899.84 o                         
  15   5   4      10528.37      10969.51       679.16 o                         
  17   5   4       5822.23       5089.49       570.77 o                         
  19   5   4      19467.13      22772.09      1049.62 o                         
  21   5   4       1151.97        470.43       412.82 o                         
  23   5   4       2574.67       3157.62       507.25 o                         
 -24   6   4      15467.53      16110.98       970.52 o                         
 -22   6   4       1954.27       1152.09       409.63 o                         
 -20   6   4       7287.37       7297.08       647.61 o                         
 -18   6   4       4904.91       3929.18       536.09 o                         
 -16   6   4       6497.24       5638.02       537.72 o                         
 -14   6   4      16001.99      15288.92       776.40 o                         
 -12   6   4      28896.19      27613.24       987.60 o                         
 -10   6   4      69062.83      67507.62      1502.65 o                         
  -8   6   4      64614.70      64427.64      1445.35 o                         
  -6   6   4       1317.09       1689.19       324.29 o                         
  -4   6   4      11679.59      11852.74       639.22 o                         
  -2   6   4      73318.09      76800.13      1531.51 o                         
   0   6   4      24317.07      25838.52       934.70 o                         
   2   6   4      22191.41      22332.61       869.50 o                         
   4   6   4      41534.00      42837.09      1179.30 o                         
   6   6   4      22233.98      22502.94       871.06 o                         
   8   6   4      20512.56      21644.49       870.45 o                         
  10   6   4       4093.64       4040.08       479.54 o                         
  12   6   4       3406.50       4153.06       471.53 o                         
  14   6   4      17717.04      17775.02       884.19 o                         
  16   6   4      17519.32      16722.82       896.97 o                         
  18   6   4       6933.16       6788.57       667.87 o                         
  20   6   4       1574.08       1961.20       445.90 o                         
 -21   7   4       3916.97       3897.02       587.27 o                         
 -19   7   4      29346.08      30684.78      1226.54 o                         
 -17   7   4      10131.80      11118.46       775.16 o                         
 -15   7   4      16700.94      17239.76       876.15 o                         
 -13   7   4      36732.53      35610.45      1219.42 o                         
 -11   7   4        229.13        251.74       322.14 o                         
  -9   7   4     104543.33     102782.87      2017.51 o                         
  -7   7   4      72569.23      69478.83      1628.17 o                         
  -5   7   4       1818.44       1116.90       344.03 o                         
  -3   7   4      56706.09      56348.48      1442.05 o                         
  -1   7   4      72982.55      66859.12      1605.82 o                         
   1   7   4        361.15         35.73       315.21 o                         
   3   7   4      53837.32      54686.62      1452.01 o                         
   5   7   4      11502.88      12322.44       755.48 o                         
   7   7   4       3019.09       3134.77       456.05 o                         
   9   7   4      44610.99      44134.06      1359.06 o                         
  11   7   4      22332.58      22800.51      1008.10 o                         
  13   7   4         18.64        -30.93       293.34 o                         
  15   7   4      11914.90      12193.85       829.60 o                         
  17   7   4       6827.26       6463.12       670.00 o                         
 -18   8   4      29704.06      29476.10      1264.93 o                         
 -16   8   4        146.37       -644.29       322.14 o                         
 -14   8   4      23850.52      24617.15      1104.70 o                         
 -12   8   4       4643.82       4050.74       605.42 o                         
 -10   8   4         31.23       -185.61       316.81 o                         
  -8   8   4      26541.39      23844.50      1095.75 o                         
  -6   8   4      20614.86      19250.94       957.37 o                         
  -4   8   4       8105.24       7471.77       650.83 o                         
  -2   8   4      54920.90      56191.82      1576.85 o                         
   0   8   4      13260.93      12812.02       812.59 o                         
   2   8   4      16726.36      15232.51       885.23 o                         
   4   8   4      18303.10      18884.57       973.31 o                         
   6   8   4       5471.28       4291.95       575.57 o                         
   8   8   4      11647.28      11801.24       786.93 o                         
  10   8   4      29189.50      30257.27      1235.61 o                         
  12   8   4        601.11       -253.34       380.28 o                         
  14   8   4       4786.77       4035.24       621.42 o                         
 -13   9   4      30114.15      30170.11      1354.60 o                         
 -11   9   4        581.26       -706.16       353.08 o                         
  -9   9   4      26310.79      23677.84      1174.66 o                         
  -7   9   4      17883.83      17235.90      1002.07 o                         
  -5   9   4        175.56       -320.54       355.21 o                         
  -3   9   4      33588.29      32770.54      1344.11 o                         
  -1   9   4      16935.41      16875.96       993.52 o                         
   1   9   4          1.93       -110.94       363.21 o                         
   3   9   4      27665.58      26645.21      1257.97 o                         
   5   9   4      22590.90      21535.75      1152.14 o                         
   7   9   4        196.04        552.55       362.15 o                         
   9   9   4      31666.65      31521.56      1347.18 o                         
 -31   1   5       9844.36      10265.37       593.57 o                         
 -29   1   5      17887.34      17286.25       837.46 o                         
 -27   1   5       1390.37       1835.76       475.76 o                         
 -25   1   5        405.67       -564.82       358.41 o                         
 -23   1   5       8996.17       8899.27       634.33 o                         
 -21   1   5       8855.84       9978.74       612.47 o                         
 -19   1   5      26675.25      26897.25       901.72 o                         
 -17   1   5      13208.51      13843.17       625.43 o                         
 -15   1   5       2026.83       1748.48       312.57 o                         
 -13   1   5       7835.66       9262.84       470.61 o                         
 -11   1   5      69451.23      72676.71      1094.91 o                         
  -9   1   5      31420.68      33175.64       684.29 o                         
  -7   1   5      24204.15      26553.64       578.33 o                         
  -5   1   5      71666.26      74621.28       880.20 o                         
  -3   1   5      73950.34      78388.52       819.16 o                         
  -1   1   5      51346.96      53410.31       676.89 o                         
   1   1   5      29068.25      29214.67       543.39 o                         
   3   1   5     162613.22     163139.77      1344.14 o                         
   5   1   5       6715.64       6921.18       358.57 o                         
   7   1   5       7399.01       7665.85       406.58 o                         
   9   1   5       7526.18       7859.68       436.44 o                         
  11   1   5      17919.55      18274.44       668.80 o                         
  13   1   5      13181.08      13901.88       641.95 o                         
  15   1   5       1148.16        584.04       333.89 o                         
  17   1   5        506.01        716.23       259.85 o                         
  19   1   5      15632.60      15454.44       572.54 o                         
  21   1   5       1066.77        989.21       295.45 o                         
  23   1   5       1640.47       2384.15      1027.81 o                         
  25   1   5         13.73       -392.39       291.44 o                         
 -30   2   5       9721.20      10451.81       862.63 o                         
 -28   2   5      10917.41      13087.21       852.53 o                         
 -26   2   5       1442.42        714.72       402.16 o                         
 -24   2   5        573.08        236.81       393.08 o                         
 -22   2   5       9887.88      10231.73       657.82 o                         
 -20   2   5        400.96       -516.82       315.75 o                         
 -18   2   5      28252.27      27479.45       889.50 o                         
 -16   2   5       8797.70       8442.80       518.07 o                         
 -14   2   5        257.35        555.76       269.34 o                         
 -12   2   5       8706.04       8046.06       446.62 o                         
 -10   2   5      14074.67      15169.50       554.08 o                         
  -8   2   5      38915.62      42158.16       816.59 o                         
  -6   2   5        770.60        727.53       248.02 o                         
  -4   2   5       2894.63       2508.41       282.74 o                         
  -2   2   5       1890.99       2413.25       273.12 o                         
   0   2   5       3771.16       2898.55       277.96 o                         
   2   2   5      31393.57      33995.00       670.86 o                         
   4   2   5      11641.35      13616.79       478.77 o                         
   6   2   5        388.06        552.56       253.35 o                         
   8   2   5      10660.68      10749.37       493.60 o                         
  10   2   5       3669.82       2554.08       333.93 o                         
  12   2   5        774.89        664.57       289.08 o                         
  14   2   5      17553.72      18381.53       741.28 o                         
  16   2   5         24.56        559.48       291.21 o                         
  18   2   5       1208.38       1197.95       397.89 o                         
  20   2   5       6916.27       8528.29       651.34 o                         
  22   2   5       1757.20        904.60       452.30 o                         
  24   2   5       8421.75      10455.79       798.59 o                         
 -29   3   5      12472.40      13501.52       905.90 o                         
 -27   3   5       8082.22       8444.12       664.69 o                         
 -25   3   5      10418.95      10662.52       769.84 o                         
 -23   3   5      15139.99      15582.22       825.99 o                         
 -21   3   5        205.46         12.27       326.41 o                         
 -19   3   5      10369.71      10617.36       647.18 o                         
 -17   3   5      43059.60      45622.61      1157.06 o                         
 -15   3   5      15207.54      15753.55       669.23 o                         
 -13   3   5       3731.86       3534.02       363.80 o                         
 -11   3   5      45424.18      47119.64      1002.77 o                         
  -9   3   5      17293.07      17316.76       619.26 o                         
  -7   3   5      18054.67      15898.69       554.73 o                         
  -5   3   5      40271.35      41555.13       841.57 o                         
  -3   3   5      73827.98      77379.37      1109.71 o                         
  -1   3   5        463.01        793.11       257.62 o                         
   1   3   5      51788.11      51895.25       908.95 o                         
   3   3   5      40933.27      40806.25       841.39 o                         
   5   3   5      35534.00      36989.41       828.71 o                         
   7   3   5      10046.57       9305.36       473.30 o                         
   9   3   5      85322.76      83924.83      1378.25 o                         
  11   3   5      26106.02      26885.01       851.53 o                         
  13   3   5       9743.33       9765.20       573.01 o                         
  15   3   5      26082.96      25292.82       934.14 o                         
  17   3   5       4926.46       5112.90       515.29 o                         
  19   3   5        150.08       -698.69       349.35 o                         
  21   3   5      38882.24      39541.96      1361.42 o                         
  23   3   5      15331.97      15143.75       937.45 o                         
  25   3   5       1184.01       1002.72       476.29 o                         
 -28   4   5       4201.98       4576.06       591.54 o                         
 -26   4   5        483.54        457.62       336.01 o                         
 -24   4   5       2744.98       2106.35       472.58 o                         
 -22   4   5      11595.71      12307.89       750.14 o                         
 -20   4   5        130.77        523.22       311.48 o                         
 -18   4   5      20499.02      20499.08       853.39 o                         
 -16   4   5      42210.12      41543.04      1141.98 o                         
 -14   4   5        316.39        406.95       281.61 o                         
 -12   4   5      61953.35      63224.24      1264.00 o                         
 -10   4   5      46301.19      46999.79      1075.79 o                         
  -8   4   5      17162.61      15835.96       588.75 o                         
  -6   4   5        150.22         94.40       220.27 o                         
  -4   4   5       7420.24       7215.68       440.71 o                         
  -2   4   5      12507.04      13094.45       569.44 o                         
   0   4   5         33.80         33.60       261.34 o                         
   2   4   5        765.93        874.19       263.48 o                         
   4   4   5      18906.30      20427.94       677.39 o                         
   6   4   5        869.10        898.73       270.42 o                         
   8   4   5      23820.30      23347.03       773.54 o                         
  10   4   5      45521.00      45558.01      1130.95 o                         
  12   4   5      11640.02      10324.86       621.59 o                         
  14   4   5      31290.50      31355.76      1052.79 o                         
  16   4   5      61479.83      60757.41      1514.75 o                         
  18   4   5       5408.51       6010.67       596.37 o                         
  20   4   5      23717.37      23923.08      1083.36 o                         
  22   4   5      23534.17      23850.15      1129.22 o                         
 -27   5   5        212.91       1009.10       420.81 o                         
 -25   5   5        870.43       -170.68       357.88 o                         
 -23   5   5      20110.05      19895.30       979.21 o                         
 -21   5   5        729.35       1619.81       381.35 o                         
 -19   5   5      14257.44      12274.27       751.27 o                         
 -17   5   5       2759.81       3314.51       417.11 o                         
 -15   5   5       4570.69       4744.32       474.22 o                         
 -13   5   5       6753.44       6962.37       504.13 o                         
 -11   5   5       6446.46       7085.62       472.13 o                         
  -9   5   5      12178.12      11733.30       608.84 o                         
  -7   5   5       2469.01       2328.83       354.71 o                         
  -5   5   5      21868.50      20522.44       764.44 o                         
  -3   5   5        431.71        352.55       274.15 o                         
  -1   5   5       3153.61       3412.28       386.73 o                         
   1   5   5       5426.70       5246.64       451.85 o                         
   3   5   5       6602.56       7902.54       502.54 o                         
   5   5   5         39.80        -65.60       252.81 o                         
   7   5   5       9104.69       8532.07       556.46 o                         
   9   5   5       2217.01       1901.00       379.24 o                         
  11   5   5       5618.56       5209.61       498.24 o                         
  13   5   5       7547.45       7354.94       594.82 o                         
  15   5   5      45071.99      45940.14      1345.21 o                         
  17   5   5       8287.43       6279.97       632.69 o                         
  19   5   5       3034.06       2784.30       521.12 o                         
  21   5   5        781.97       1145.66       407.49 o                         
 -24   6   5      33967.57      32406.18      1332.87 o                         
 -22   6   5      22278.86      20901.97      1034.21 o                         
 -20   6   5          6.46        994.16       349.88 o                         
 -18   6   5      24454.53      22982.12      1019.39 o                         
 -16   6   5       4486.48       4547.39       511.55 o                         
 -14   6   5       1055.54       1266.21       318.42 o                         
 -12   6   5      25180.61      24181.62       918.09 o                         
 -10   6   5      12278.24      11529.80       690.43 o                         
  -8   6   5      18053.12      15999.09       751.95 o                         
  -6   6   5      48966.56      43623.22      1155.60 o                         
  -4   6   5       6593.04       8464.62       571.88 o                         
  -2   6   5       2982.77       2817.45       409.66 o                         
   0   6   5        331.03       -158.94       288.55 o                         
   2   6   5      16617.77      17137.22       765.26 o                         
   4   6   5         75.89        -59.74       286.94 o                         
   6   6   5        281.28        377.08       282.14 o                         
   8   6   5          3.84        676.82       318.41 o                         
  10   6   5       8947.00      10647.40       673.26 o                         
  12   6   5        226.19       -493.88       336.55 o                         
  14   6   5      21118.63      20478.38       939.23 o                         
  16   6   5       9212.36      10008.53       740.46 o                         
  18   6   5       5728.62       6305.61       636.38 o                         
  20   6   5       2303.30       3040.79       500.84 o                         
 -23   7   5      13229.63      14228.28       950.72 o                         
 -21   7   5        484.69        823.50       400.02 o                         
 -19   7   5        502.95        739.76       378.15 o                         
 -17   7   5       1398.46        928.59       380.29 o                         
 -15   7   5        952.38        252.28       356.82 o                         
 -13   7   5      20575.06      18778.34       920.56 o                         
 -11   7   5       3146.51       4310.39       498.73 o                         
  -9   7   5      31641.43      29034.03      1081.58 o                         
  -7   7   5      14299.83      12410.55       712.86 o                         
  -5   7   5       3518.03       3343.93       472.07 o                         
  -3   7   5         10.01       -394.68       298.14 o                         
  -1   7   5       5039.08       4422.15       544.10 o                         
   1   7   5         79.79        312.54       339.21 o                         
   3   7   5        713.42        230.41       374.42 o                         
   5   7   5       1127.56        641.11       320.55 o                         
   7   7   5       5329.42       5136.93       536.63 o                         
   9   7   5         16.70       -561.62       328.54 o                         
  11   7   5       1812.83       3018.90       449.63 o                         
  13   7   5       1136.95        559.50       369.62 o                         
  15   7   5       1914.53       1193.69       450.17 o                         
  17   7   5        207.53         48.00       391.48 o                         
 -18   8   5        861.65        626.70       360.55 o                         
 -16   8   5       4293.77       5673.30       584.08 o                         
 -14   8   5        933.01        827.24       380.29 o                         
 -12   8   5        359.66        312.55       369.61 o                         
 -10   8   5        875.19       1191.53       398.95 o                         
  -8   8   5      12234.50      11805.32       788.55 o                         
  -6   8   5       5875.88       5101.77       570.24 o                         
  -4   8   5       6453.89       6638.18       627.86 o                         
  -2   8   5      14847.35      13716.96       831.30 o                         
   0   8   5       7111.01       6978.10       628.94 o                         
   2   8   5       4342.22       5357.59       562.22 o                         
   4   8   5       1034.50        979.26       397.89 o                         
   6   8   5       6633.07       7330.02       668.40 o                         
   8   8   5       5718.60       6548.35       649.18 o                         
  10   8   5        135.88       -652.82       326.41 o                         
  12   8   5       3803.00       4121.03       558.47 o                         
  14   8   5       2920.24       3608.89       548.32 o                         
 -13   9   5        107.30        -66.67       346.68 o                         
 -11   9   5        540.50        897.10       416.55 o                         
  -9   9   5         16.00         42.67       310.94 o                         
  -7   9   5         87.02        142.40       308.28 o                         
  -5   9   5       6814.19       5608.05       673.20 o                         
  -3   9   5      17191.91      16677.02      1011.67 o                         
  -1   9   5       1092.09       1104.60       464.03 o                         
   1   9   5       9951.61      11303.40       888.25 o                         
   3   9   5         90.81        709.89       404.81 o                         
   5   9   5       1221.75       2182.00       480.56 o                         
   7   9   5       1237.78        711.51       457.63 o                         
   9   9   5        163.44        205.34       411.21 o                         
 -32   0   6      29803.44      30412.24       990.32 o                         
 -30   0   6      48306.71      47226.15      2379.70 o                         
 -28   0   6      16059.14      16925.29       669.68 o                         
 -26   0   6       8685.50       9339.17       483.51 o                         
 -24   0   6      44198.72      40859.48      1425.41 o                         
 -22   0   6      19988.28      18903.04      1389.22 o                         
 -20   0   6      68577.93      67488.65      1137.78 o                         
 -18   0   6      54256.77      54784.56       850.21 o                         
 -16   0   6      16435.25      15731.69       463.26 o                         
 -14   0   6     107193.80     103661.66      1446.42 o                         
 -12   0   6     115719.92     111701.84      2496.52 o                         
 -10   0   6      33923.81      33100.10      1161.77 o                         
  -8   0   6      81240.54      80057.05      2987.00 o                         
  -6   0   6     318525.59     317291.78      6480.78 o                         
  -4   0   6       4302.97       4450.86       207.70 o                         
  -2   0   6      69701.77      69600.13       543.68 o                         
   0   0   6      10342.30      10141.40       278.69 o                         
   2   0   6      18701.66      18444.86       419.60 o                         
   4   0   6        347.00        332.43       174.99 o                         
   6   0   6      26296.90      27038.01       472.71 o                         
   8   0   6      27004.07      28742.02       533.05 o                         
  10   0   6      36890.81      36256.21       642.94 o                         
  12   0   6      15979.34      14743.31       844.02 o                         
  14   0   6      39726.84      38863.09      1000.38 o                         
  16   0   6      33062.99      32242.75      1404.48 o                         
  18   0   6      13479.88      12124.38       530.08 o                         
  20   0   6      23517.44      22829.23       977.73 o                         
  22   0   6      12867.95      13257.77       610.95 o                         
  24   0   6       2846.78       3448.85       400.11 o                         
 -31   1   6      24206.06      24770.74      1662.87 o                         
 -29   1   6      36220.93      35801.56      1035.64 o                         
 -27   1   6        434.19        779.74       400.02 o                         
 -25   1   6      34052.83      32635.69      1189.47 o                         
 -23   1   6      16711.77      18029.14       836.19 o                         
 -21   1   6       4704.29       4866.52       493.96 o                         
 -19   1   6      54083.21      54292.41      1292.26 o                         
 -17   1   6      15580.18      14424.23       643.64 o                         
 -15   1   6      95506.68      96990.70      1461.53 o                         
 -13   1   6     162552.16     158704.66      1935.78 o                         
 -11   1   6        134.17       -120.00       243.21 o                         
  -9   1   6     146778.73     152686.98      1481.87 o                         
  -7   1   6        964.31        512.59       245.36 o                         
  -5   1   6      12243.62      12946.30       423.98 o                         
  -3   1   6       7581.72       8188.35       354.95 o                         
  -1   1   6      32862.86      34467.75       605.64 o                         
   1   1   6        659.78        510.44       224.55 o                         
   3   1   6       2239.14       2124.14       288.59 o                         
   5   1   6       1463.66       1669.53       272.03 o                         
   7   1   6          0.20        499.75       235.74 o                         
   9   1   6       9039.23       9192.39       475.95 o                         
  11   1   6       5657.03       5560.93       437.45 o                         
  13   1   6          1.33       -490.68       245.34 o                         
  15   1   6       5200.20       5383.42       890.85 o                         
  17   1   6       7047.63       6594.73       416.78 o                         
  19   1   6       4880.59       5333.31       402.64 o                         
  21   1   6      12222.67      13147.88       583.99 o                         
  23   1   6        876.62        868.96       340.55 o                         
  25   1   6      17718.62      18807.61       940.69 o                         
 -30   2   6      33113.18      34991.68      1392.62 o                         
 -28   2   6       3434.35       2921.41       548.33 o                         
 -26   2   6      23194.20      24053.80      1055.63 o                         
 -24   2   6      51984.99      54929.94      1463.07 o                         
 -22   2   6       1287.52       1455.57       361.63 o                         
 -20   2   6     106118.45     107211.15      1868.73 o                         
 -18   2   6      96199.91      93391.38      1684.02 o                         
 -16   2   6       1830.79       2394.39       339.24 o                         
 -14   2   6     164524.66     162921.44      1936.42 o                         
 -12   2   6     107613.48     106606.76      1567.27 o                         
 -10   2   6      43744.00      45741.87       930.98 o                         
  -8   2   6      94029.73      96580.27      1214.53 o                         
  -6   2   6       6428.18       7777.77       406.07 o                         
  -4   2   6      24520.34      24550.75       598.49 o                         
  -2   2   6     230368.31     236288.03      1720.54 o                         
   0   2   6       7284.27       7735.52       373.01 o                         
   2   2   6      62076.66      60183.80       912.53 o                         
   4   2   6      17599.76      17237.44       548.31 o                         
   6   2   6      39281.62      42030.59       874.87 o                         
   8   2   6       6754.42       6879.68       436.95 o                         
  10   2   6       1449.97       2440.75       310.43 o                         
  12   2   6       6747.96       6595.99       471.07 o                         
  14   2   6       1182.88       1122.21       378.69 o                         
  16   2   6       1369.00        972.34       365.89 o                         
  18   2   6       6444.24       6794.54       583.59 o                         
  20   2   6       5072.07       3371.23       548.89 o                         
  22   2   6      15742.96      15959.92       938.00 o                         
  24   2   6         74.70        290.68       403.75 o                         
 -29   3   6       8489.86      10008.23       787.39 o                         
 -27   3   6      17566.64      17809.63       957.79 o                         
 -25   3   6      63378.85      62726.32      1656.25 o                         
 -23   3   6      18349.41      18878.42       888.50 o                         
 -21   3   6      45260.53      44894.47      1269.58 o                         
 -19   3   6     104953.20     113428.88      1886.76 o                         
 -17   3   6      45565.16      45079.33      1136.88 o                         
 -15   3   6      82747.38      87403.64      1504.26 o                         
 -13   3   6      79040.27      83325.56      1396.91 o                         
 -11   3   6        455.30        798.44       260.28 o                         
  -9   3   6      71611.46      75833.76      1209.40 o                         
  -7   3   6      43311.97      40065.42       819.10 o                         
  -5   3   6        474.16        945.12       251.75 o                         
  -3   3   6     118509.59     121310.16      1415.44 o                         
  -1   3   6       9770.16      11297.55       477.62 o                         
   1   3   6       6783.91       5401.16       372.42 o                         
   3   3   6      45667.01      46990.66       921.15 o                         
   5   3   6       4660.97       5747.59       394.23 o                         
   7   3   6      10622.95      10987.83       525.59 o                         
   9   3   6         14.52        531.75       257.61 o                         
  11   3   6        729.42        982.99       286.95 o                         
  13   3   6       2951.99       3001.45       389.92 o                         
  15   3   6      10972.02      10107.75       645.57 o                         
  17   3   6       3510.53       3255.36       465.13 o                         
  19   3   6       3723.64       3338.04       488.06 o                         
  21   3   6      14522.18      14874.21       915.03 o                         
  23   3   6      13521.64      15133.38       921.93 o                         
 -28   4   6       2924.86       2132.48       518.45 o                         
 -26   4   6       2154.06       2094.04       462.44 o                         
 -24   4   6      26669.93      27661.79      1132.05 o                         
 -22   4   6         66.11        176.54       294.41 o                         
 -20   4   6       9749.51       8196.82       612.47 o                         
 -18   4   6       9689.59       9253.35       623.15 o                         
 -16   4   6       3608.60       3686.98       427.27 o                         
 -14   4   6       9439.66      10438.17       582.09 o                         
 -12   4   6       2998.32       3026.06       364.32 o                         
 -10   4   6     102854.82     110852.13      1636.63 o                         
  -8   4   6      49202.01      46426.22       977.69 o                         
  -6   4   6       3895.00       4597.26       386.22 o                         
  -4   4   6      51795.43      52013.91      1058.16 o                         
  -2   4   6       4685.76       5772.69       400.64 o                         
   0   4   6      42850.52      43081.75       957.70 o                         
   2   4   6      57178.12      58188.26      1112.78 o                         
   4   4   6       4267.80       4449.48       379.81 o                         
   6   4   6      78474.34      81459.98      1388.94 o                         
   8   4   6      53590.16      53023.52      1178.93 o                         
  10   4   6      10585.58       9786.83       592.77 o                         
  12   4   6      34709.95      34102.90      1050.28 o                         
  14   4   6        683.07       1683.82       361.62 o                         
  16   4   6       2163.06       2554.90       469.38 o                         
  18   4   6      13208.30      13314.44       792.84 o                         
  20   4   6        434.85        984.04       416.55 o                         
  22   4   6       3070.83       2150.62       505.12 o                         
 -27   5   6         40.45        207.47       354.14 o                         
 -25   5   6       3523.07       4158.36       545.13 o                         
 -23   5   6       8197.52       8277.23       698.30 o                         
 -21   5   6       2030.49       3426.96       474.71 o                         
 -19   5   6       2634.50       2501.60       405.91 o                         
 -17   5   6        426.87        185.61       298.15 o                         
 -15   5   6      10900.87      10218.90       643.98 o                         
 -13   5   6       1372.87       1025.15       318.42 o                         
 -11   5   6      37130.50      36999.04      1049.99 o                         
  -9   5   6      38266.18      34228.09       947.55 o                         
  -7   5   6        563.96        226.15       246.41 o                         
  -5   5   6      16101.46      14902.93       662.85 o                         
  -3   5   6      16300.41      16437.51       685.81 o                         
  -1   5   6       5070.48       4115.63       417.70 o                         
   1   5   6      26990.11      27137.90       860.14 o                         
   3   5   6        772.14        232.55       266.15 o                         
   5   5   6      60437.68      60338.80      1293.00 o                         
   7   5   6      66049.35      64843.24      1372.76 o                         
   9   5   6       4385.75       4257.27       436.88 o                         
  11   5   6      12532.96      13703.84       740.57 o                         
  13   5   6       8588.12       7657.61       607.64 o                         
  15   5   6        180.14        915.76       325.34 o                         
  17   5   6       6366.69       5321.04       583.05 o                         
  19   5   6          7.45       -587.75       371.21 o                         
  21   5   6       5150.29       6694.88       663.57 o                         
 -26   6   6         10.78        865.09       362.68 o                         
 -24   6   6        115.27        -23.47       346.68 o                         
 -22   6   6         89.08       -429.35       331.21 o                         
 -20   6   6       4074.61       4202.71       528.61 o                         
 -18   6   6       5902.55       6504.73       603.85 o                         
 -16   6   6        204.91        280.54       289.61 o                         
 -14   6   6      20893.40      18394.12       833.62 o                         
 -12   6   6        367.42        771.23       289.61 o                         
 -10   6   6      87388.47      80166.87      1611.60 o                         
  -8   6   6       1466.88       1060.35       318.43 o                         
  -6   6   6      46384.53      45234.73      1211.57 o                         
  -4   6   6      13063.89      13817.90       702.21 o                         
  -2   6   6       1073.66       1632.11       357.36 o                         
   0   6   6      34084.83      36700.13      1100.52 o                         
   2   6   6      13913.25      14311.67       736.37 o                         
   4   6   6       2336.82       3079.79       420.31 o                         
   6   6   6      83527.58      82896.03      1664.16 o                         
   8   6   6      10939.26      10605.43       663.17 o                         
  10   6   6      10466.45      10223.14       671.16 o                         
  12   6   6      23610.21      23609.19      1004.42 o                         
  14   6   6      40457.18      40251.12      1338.54 o                         
  16   6   6       7556.51       7465.65       660.41 o                         
  18   6   6      17857.85      18500.26      1032.48 o                         
 -23   7   6        464.50        404.82       361.08 o                         
 -21   7   6        700.55        658.70       413.89 o                         
 -19   7   6        182.35       -654.96       327.48 o                         
 -17   7   6       8963.99       8859.95       697.78 o                         
 -15   7   6      11365.77      10341.64       716.51 o                         
 -13   7   6       6496.82       5322.73       588.39 o                         
 -11   7   6      33746.19      28921.36      1121.13 o                         
  -9   7   6       6271.04       6835.07       586.26 o                         
  -7   7   6       6692.45       4438.36       507.85 o                         
  -5   7   6      60720.56      61966.70      1540.50 o                         
  -3   7   6      44898.62      44100.32      1309.04 o                         
  -1   7   6      28008.73      29509.29      1078.29 o                         
   1   7   6      90510.97      85474.48      1833.31 o                         
   3   7   6      16141.40      16711.94       855.90 o                         
   5   7   6      22692.22      23345.03       995.88 o                         
   7   7   6      95201.91      96715.25      1973.84 o                         
   9   7   6      10707.38      10034.67       715.96 o                         
  11   7   6      26227.58      24641.07      1055.15 o                         
  13   7   6      56304.60      55139.91      1632.22 o                         
  15   7   6       4660.59       5660.54       607.02 o                         
  17   7   6      10886.79      11019.66       860.51 o                         
 -18   8   6       1366.88       1322.75       411.76 o                         
 -16   8   6      18306.18      16213.67       933.78 o                         
 -14   8   6       9138.49       7872.99       690.85 o                         
 -12   8   6       3323.92       3802.04       513.13 o                         
 -10   8   6        809.79        923.78       323.75 o                         
  -8   8   6       1411.89        713.65       382.43 o                         
  -6   8   6      10953.26      11518.98       769.85 o                         
  -4   8   6      58462.63      56921.07      1612.23 o                         
  -2   8   6         82.48        808.03       338.14 o                         
   0   8   6      54992.62      54672.20      1612.59 o                         
   2   8   6      26416.37      25384.66      1143.25 o                         
   4   8   6       5241.68       4888.29       601.70 o                         
   6   8   6       7788.99       6303.33       679.09 o                         
   8   8   6      13385.41      12137.80       825.90 o                         
  10   8   6       4014.72       3760.48       545.67 o                         
  12   8   6      36149.00      37644.79      1429.01 o                         
 -13   9   6        121.49        296.54       329.08 o                         
 -11   9   6       2931.85       1871.65       475.78 o                         
  -9   9   6       3871.39       4108.78       581.94 o                         
  -7   9   6      24220.41      23190.58      1112.70 o                         
  -5   9   6      40922.99      40951.71      1505.04 o                         
  -3   9   6       8850.28       8203.12       771.39 o                         
  -1   9   6      10560.80      10666.05       843.45 o                         
   1   9   6      45755.91      44353.29      1574.09 o                         
   3   9   6      23847.11      25488.14      1208.21 o                         
   5   9   6       8763.37       8860.80       860.47 o                         
   7   9   6      12091.85      12209.72       901.62 o                         
 -31   1   7      13914.54      15218.85       685.11 o                         
 -29   1   7         16.45        -36.72       272.36 o                         
 -27   1   7       2541.54       3195.51       460.85 o                         
 -25   1   7       2932.14       3704.96       482.72 o                         
 -23   1   7         19.26       1043.76       331.74 o                         
 -21   1   7       9626.03       9571.45       614.09 o                         
 -19   1   7      14806.95      15206.32       683.60 o                         
 -17   1   7      85536.05      90119.14      1503.04 o                         
 -15   1   7     100696.41     104573.67      1514.43 o                         
 -13   1   7       5258.42       4265.33       392.12 o                         
 -11   1   7       2055.27       2001.91       291.78 o                         
  -9   1   7      64399.12      67912.66      1008.88 o                         
  -7   1   7      65679.57      65957.41       963.48 o                         
  -5   1   7       6598.28       6210.70       360.22 o                         
  -3   1   7     124233.73     127873.37      1176.51 o                         
  -1   1   7       8210.04       8827.09       385.34 o                         
   1   1   7      39727.12      39511.91       713.58 o                         
   3   1   7      21935.12      21890.36       588.59 o                         
   5   1   7      48541.12      49113.00       891.52 o                         
   7   1   7      13515.53      13105.14       532.10 o                         
   9   1   7      19947.51      19032.11       678.48 o                         
  11   1   7        730.27        471.49       288.55 o                         
  13   1   7       2795.16       3044.13       394.72 o                         
  15   1   7        724.36        579.45       246.20 o                         
  17   1   7      22733.04      22327.50       839.26 o                         
  19   1   7         68.44        -27.12       289.08 o                         
  21   1   7       2033.87       2178.77       348.09 o                         
  23   1   7         16.92       -211.08       281.68 o                         
 -30   2   7        891.01       1421.41       461.89 o                         
 -28   2   7        140.86        198.94       387.75 o                         
 -26   2   7       3310.97       2899.02       522.20 o                         
 -24   2   7       2362.59       3231.25       435.78 o                         
 -22   2   7         30.03         19.73       289.08 o                         
 -20   2   7        890.94       1497.69       337.09 o                         
 -18   2   7       8203.43       8255.63       534.58 o                         
 -16   2   7      31290.03      30787.59       891.33 o                         
 -14   2   7      29680.86      27899.86       804.88 o                         
 -12   2   7       2418.31       1944.84       306.71 o                         
 -10   2   7      76221.05      79912.38      1203.24 o                         
  -8   2   7      59328.14      60583.02       963.17 o                         
  -6   2   7       1658.82       1543.16       282.17 o                         
  -4   2   7       1434.93       1721.83       284.84 o                         
  -2   2   7        405.68         96.54       229.35 o                         
   0   2   7       6153.69       6640.25       372.43 o                         
   2   2   7      26649.16      26375.59       652.27 o                         
   4   2   7      30928.52      30246.89       734.59 o                         
   6   2   7       9404.57      10166.02       476.50 o                         
   8   2   7      55862.86      55679.96      1108.86 o                         
  10   2   7      14380.22      13724.45       621.17 o                         
  12   2   7         31.44       -169.61       262.41 o                         
  14   2   7       1262.44       1348.36       349.89 o                         
  16   2   7       4869.46       5931.72       528.09 o                         
  18   2   7          8.06       1418.71       366.94 o                         
  20   2   7       6009.38       6102.48       585.18 o                         
  22   2   7       1456.29       1348.36       458.70 o                         
  24   2   7       3363.59       2734.16       571.26 o                         
 -29   3   7          0.99       -146.67       352.01 o                         
 -27   3   7      18299.85      18732.64       997.84 o                         
 -25   3   7      22715.85      22424.84      1024.14 o                         
 -23   3   7       1137.59       1139.81       347.76 o                         
 -21   3   7      14218.52      15174.22       788.65 o                         
 -19   3   7      11626.68      10486.62       637.61 o                         
 -17   3   7       1260.46       1360.10       325.36 o                         
 -15   3   7      82366.15      84564.23      1540.63 o                         
 -13   3   7      83655.08      85379.44      1423.95 o                         
 -11   3   7        840.63        279.49       289.62 o                         
  -9   3   7      94937.65      93341.48      1334.59 o                         
  -7   3   7     106302.53     109334.03      1417.92 o                         
  -5   3   7       2913.81       2324.72       331.27 o                         
  -3   3   7      33935.76      33385.70       772.73 o                         
  -1   3   7      62972.37      64219.61      1054.95 o                         
   1   3   7      30797.21      31621.23       761.80 o                         
   3   3   7      56612.70      55483.02      1028.50 o                         
   5   3   7      10340.65      10382.26       497.85 o                         
   7   3   7      39357.25      42211.30       983.51 o                         
   9   3   7       7073.18       6607.85       486.55 o                         
  11   3   7      39517.83      40813.65      1069.78 o                         
  13   3   7      22374.93      21323.88       856.65 o                         
  15   3   7         57.61        433.61       291.74 o                         
  17   3   7       6485.03       7225.53       600.66 o                         
  19   3   7       6796.39       6368.27       641.73 o                         
  21   3   7        999.02       1783.56       404.29 o                         
  23   3   7      15248.65      14482.99       959.31 o                         
 -28   4   7       7532.52       6962.02       684.41 o                         
 -26   4   7      21036.61      22714.81      1068.34 o                         
 -24   4   7       4749.52       6511.97       592.09 o                         
 -22   4   7      14602.08      16492.78       836.11 o                         
 -20   4   7      33017.90      33562.61      1135.05 o                         
 -18   4   7       5423.87       6230.10       528.64 o                         
 -16   4   7       1477.37       1309.44       325.36 o                         
 -14   4   7      41875.77      43041.13      1112.19 o                         
 -12   4   7       4410.87       4751.92       432.62 o                         
 -10   4   7        953.05        761.65       289.62 o                         
  -8   4   7      42384.48      40041.33       922.86 o                         
  -6   4   7       6221.67       6307.08       446.54 o                         
  -4   4   7       3918.21       4326.80       391.55 o                         
  -2   4   7      53673.09      56513.93      1111.63 o                         
   0   4   7      17175.38      17913.26       663.47 o                         
   2   4   7       8583.00      10184.39       507.94 o                         
   4   4   7      62070.41      59259.92      1189.21 o                         
   6   4   7      77850.33      78204.18      1394.10 o                         
   8   4   7        295.04        982.97       291.74 o                         
  10   4   7      24423.04      21959.01       859.40 o                         
  12   4   7      20307.93      18952.43       827.75 o                         
  14   4   7       3995.00       2630.25       455.53 o                         
  16   4   7        294.27       -101.34       344.55 o                         
  18   4   7       5975.62       6032.59       618.25 o                         
  20   4   7       1044.37       1141.40       469.89 o                         
  22   4   7       3818.22       4081.55       552.60 o                         
 -27   5   7       4320.37       4222.96       604.35 o                         
 -25   5   7       1780.66        923.80       400.56 o                         
 -23   5   7         74.80        205.34       333.34 o                         
 -21   5   7      49421.57      52104.87      1485.29 o                         
 -19   5   7      56142.50      56186.36      1470.74 o                         
 -17   5   7         21.05         57.07       288.01 o                         
 -15   5   7      13110.77      13263.73       697.39 o                         
 -13   5   7        739.39        368.02       274.15 o                         
 -11   5   7       2967.30       2489.94       348.85 o                         
  -9   5   7      17903.76      16948.00       687.95 o                         
  -7   5   7       3583.90       3448.05       399.53 o                         
  -5   5   7      82823.46      86885.16      1528.79 o                         
  -3   5   7      66549.74      69786.99      1375.94 o                         
  -1   5   7      12027.89      11192.29       611.51 o                         
   1   5   7          2.23        276.27       266.67 o                         
   3   5   7       4810.92       4716.18       433.16 o                         
   5   5   7      11513.39      11685.10       629.07 o                         
   7   5   7        441.03        176.54       289.61 o                         
   9   5   7       2270.00       1487.08       373.90 o                         
  11   5   7        943.11       1233.14       350.95 o                         
  13   5   7       2353.46       2261.55       421.37 o                         
  15   5   7        753.69        596.83       409.09 o                         
  17   5   7       6761.76       7390.83       628.93 o                         
  19   5   7       5156.43       4700.46       607.03 o                         
 -26   6   7      20796.86      19470.33      1115.24 o                         
 -24   6   7       2009.56       2327.12       479.50 o                         
 -22   6   7      28296.25      31019.06      1206.24 o                         
 -20   6   7      40584.39      38812.80      1334.29 o                         
 -18   6   7      12524.03      12742.44       764.56 o                         
 -16   6   7      18653.85      18605.36       874.64 o                         
 -14   6   7      54230.84      55045.53      1418.38 o                         
 -12   6   7        167.50        369.61       258.14 o                         
 -10   6   7      31355.98      28692.14       985.04 o                         
  -8   6   7      55516.62      50975.84      1269.07 o                         
  -6   6   7       8673.28       7977.00       586.86 o                         
  -4   6   7      47445.92      51679.34      1302.43 o                         
  -2   6   7      80193.09      81765.14      1630.65 o                         
   0   6   7       5749.50       6140.04       537.72 o                         
   2   6   7      11710.86      12705.03       685.09 o                         
   4   6   7       5420.14       5110.37       503.04 o                         
   6   6   7         26.89       -505.62       252.81 o                         
   8   6   7        913.24        481.09       303.48 o                         
  10   6   7       7351.38       6923.25       620.95 o                         
  12   6   7        113.46        -24.00       329.61 o                         
  14   6   7        586.44       -164.81       314.15 o                         
  16   6   7       2403.84       2415.68       498.71 o                         
  18   6   7      10602.26       9445.86       794.89 o                         
 -23   7   7         89.69        421.35       384.01 o                         
 -21   7   7       4661.90       3693.86       584.62 o                         
 -19   7   7       2370.26       1249.71       440.04 o                         
 -17   7   7       1098.05       1117.40       363.75 o                         
 -15   7   7      24214.23      23997.33       996.95 o                         
 -13   7   7       4064.22       3964.84       497.14 o                         
 -11   7   7      32617.21      31010.92      1113.08 o                         
  -9   7   7      33707.59      29418.41      1065.62 o                         
  -7   7   7       3056.71       4101.30       488.59 o                         
  -5   7   7      14427.97      15900.75       833.46 o                         
  -3   7   7       3288.04       3383.37       477.39 o                         
  -1   7   7         34.85         22.93       314.14 o                         
   1   7   7      11041.29      11764.21       732.53 o                         
   3   7   7       5643.17       7403.04       584.11 o                         
   5   7   7      23698.68      25514.98      1041.26 o                         
   7   7   7      18647.63      18326.75       904.49 o                         
   9   7   7         23.87       -389.35       304.54 o                         
  11   7   7        166.78         84.27       346.68 o                         
  13   7   7      13524.81      14416.46       879.25 o                         
  15   7   7       2403.22       2776.24       499.24 o                         
 -20   8   7        858.82        805.91       371.75 o                         
 -18   8   7        132.46       -634.69       317.34 o                         
 -16   8   7       6985.14       7798.91       657.20 o                         
 -14   8   7        177.06       -176.01       322.68 o                         
 -12   8   7       3125.03       3046.74       438.98 o                         
 -10   8   7       1830.89       1433.18       413.37 o                         
  -8   8   7        171.51       -163.21       366.95 o                         
  -6   8   7          7.05        490.15       340.81 o                         
  -4   8   7      14211.83      12862.42       861.16 o                         
  -2   8   7        537.94        987.78       413.35 o                         
   0   8   7      11322.49      13361.28       813.61 o                         
   2   8   7        345.20        466.68       347.21 o                         
   4   8   7       1014.54       2107.32       425.62 o                         
   6   8   7      16413.16      15542.98       898.54 o                         
   8   8   7       4534.61       4292.35       530.74 o                         
  10   8   7       5240.54       5744.37       621.96 o                         
  12   8   7      12044.18      14662.19       932.56 o                         
 -13   9   7          1.75       -408.01       310.94 o                         
 -11   9   7        201.82       -285.34       316.28 o                         
  -9   9   7       1478.81       1067.27       401.63 o                         
  -7   9   7          3.05        204.27       353.08 o                         
  -5   9   7       2762.92       2557.05       513.65 o                         
  -3   9   7         55.65       -483.21       390.41 o                         
  -1   9   7      17877.12      15317.08      1023.42 o                         
   1   9   7        420.38        893.90       453.35 o                         
   3   9   7        658.09        891.24       420.29 o                         
   5   9   7        341.37        442.15       416.55 o                         
   7   9   7       2367.93       1966.03       523.78 o                         
 -32   0   8       3290.44       2967.86       424.41 o                         
 -30   0   8          1.29        160.67       398.41 o                         
 -28   0   8      28857.55      29550.11       855.43 o                         
 -26   0   8      44300.00      46930.64       989.32 o                         
 -24   0   8          1.19        386.65       408.81 o                         
 -22   0   8      47175.69      46828.85      1893.98 o                         
 -20   0   8      40212.82      40358.65      2739.33 o                         
 -18   0   8      87045.10      87881.80      1085.55 o                         
 -16   0   8     333564.75     322572.88      5992.58 o                         
 -14   0   8      85510.59      85762.86      2470.64 o                         
 -12   0   8     176155.17     173921.86      4911.06 o                         
 -10   0   8     529538.50     526420.75      9489.18 o                         
  -8   0   8     532542.94     544328.44     10041.98 o                         
  -6   0   8     169008.03     168677.25      1036.06 o                         
  -4   0   8      28426.69      24473.55       873.35 o                         
  -2   0   8       3407.24       4529.77       223.64 o                         
   0   0   8     129626.25     129166.67      1375.00 o                         
   2   0   8      81410.25      81468.72       749.37 o                         
   4   0   8       4499.40       4462.17       253.37 o                         
   6   0   8     101999.99     100170.03      1623.53 o                         
   8   0   8      78284.10      71089.05       866.65 o                         
  10   0   8      25100.77      23345.26       550.41 o                         
  12   0   8        706.84       1162.22       733.37 o                         
  14   0   8        512.74        761.43       255.94 o                         
  16   0   8      21193.50      20091.11       633.80 o                         
  18   0   8       4958.86       4853.03       924.69 o                         
  20   0   8       7848.00       7649.04       513.19 o                         
  22   0   8        377.09        134.93       292.89 o                         
  24   0   8       5521.96       5581.37       475.31 o                         
 -31   1   8        985.03        740.73       486.16 o                         
 -29   1   8         23.22       -197.55       799.49 o                         
 -27   1   8      15679.58      15526.59       883.07 o                         
 -25   1   8      15823.44      13996.26       813.74 o                         
 -23   1   8       3358.90       4537.69       493.93 o                         
 -21   1   8      53807.89      58858.51      1349.22 o                         
 -19   1   8       1124.33       1719.06       339.76 o                         
 -17   1   8      55801.49      53220.61      1220.51 o                         
 -15   1   8     102172.15     103857.95      1527.38 o                         
 -13   1   8       1565.64       1076.92       277.90 o                         
 -11   1   8     260673.80     266147.94      2229.57 o                         
  -9   1   8     403670.16     402453.06      2669.99 o                         
  -7   1   8      42080.60      44175.86       803.08 o                         
  -5   1   8     146003.38     142888.34      1336.84 o                         
  -3   1   8      60433.62      59120.12       846.69 o                         
  -1   1   8      18704.02      18132.20       522.87 o                         
   1   1   8     337907.00     341123.31      2172.71 o                         
   3   1   8       8068.99       8006.18       413.54 o                         
   5   1   8     170297.84     167393.52      1706.21 o                         
   7   1   8     122364.82     120723.65      1559.21 o                         
   9   1   8       8695.43       7642.45       471.12 o                         
  11   1   8       7823.04       8572.36       542.04 o                         
  13   1   8       9021.94       9808.08       430.76 o                         
  15   1   8        561.38        243.41       239.48 o                         
  17   1   8          2.18        109.45       240.29 o                         
  19   1   8       4298.17       4417.19       655.83 o                         
  21   1   8       3825.86       4201.79       411.44 o                         
  23   1   8        831.15        528.92       321.48 o                         
 -32   2   8       6307.13       4990.21       694.52 o                         
 -30   2   8       3482.10       3996.73       574.47 o                         
 -28   2   8      22912.52      24730.69      1121.77 o                         
 -26   2   8      47708.88      45936.86      1439.28 o                         
 -22   2   8      52541.93      51252.32      1408.29 o                         
 -20   2   8      26684.49      28377.18       957.72 o                         
 -18   2   8        437.69        717.37       281.61 o                         
 -16   2   8     123988.98     119390.21      1835.72 o                         
 -14   2   8      84912.81      87291.12      1455.38 o                         
 -12   2   8      80327.39      83571.70      1341.58 o                         
 -10   2   8     168300.59     165822.62      1788.74 o                         
  -8   2   8        495.53        718.98       283.75 o                         
  -6   2   8     248763.92     258434.64      1998.95 o                         
  -4   2   8     256865.73     262358.94      1947.95 o                         
  -2   2   8      29571.94      31901.30       697.90 o                         
   0   2   8     165335.08     164703.17      1597.32 o                         
   2   2   8     129857.58     131328.08      1463.93 o                         
   4   2   8       7158.74       7368.76       427.37 o                         
   6   2   8      45291.19      43371.50       946.52 o                         
   8   2   8      10072.37      10492.15       539.44 o                         
  10   2   8      11821.81      11020.70       600.82 o                         
  12   2   8      28548.21      29357.71       938.02 o                         
  14   2   8       4242.23       3617.66       472.61 o                         
  16   2   8       3911.98       3888.03       504.61 o                         
  18   2   8       7976.37       8314.60       671.10 o                         
  20   2   8       1363.48       1325.95       429.89 o                         
  22   2   8          0.88       -336.54       394.14 o                         
 -31   3   8       2315.53       1754.81       527.51 o                         
 -29   3   8       4892.46       5348.54       621.96 o                         
 -27   3   8      34830.79      33027.27      1281.74 o                         
 -25   3   8       7544.33       8517.24       682.30 o                         
 -23   3   8      27835.56      27388.24      1081.46 o                         
 -21   3   8      80366.05      82187.40      1722.32 o                         
 -19   3   8      25420.60      26707.88       940.58 o                         
 -17   3   8      23888.76      22479.34       837.57 o                         
 -15   3   8     150924.62     153915.22      2020.84 o                         
 -13   3   8         13.99        -60.80       262.41 o                         
 -11   3   8     120312.96     125196.63      1656.92 o                         
  -9   3   8      84648.75      83806.66      1264.12 o                         
  -7   3   8      22276.32      22137.42       681.36 o                         
  -5   3   8     340153.41     353165.66      2570.04 o                         
  -3   3   8      69148.49      67029.09      1100.72 o                         
  -1   3   8      15421.45      15234.79       562.08 o                         
   1   3   8     163160.42     166430.53      1751.32 o                         
   3   3   8      18088.37      19402.08       644.30 o                         
   5   3   8       5170.17       4850.30       396.37 o                         
   7   3   8      11695.32      11489.96       574.68 o                         
   9   3   8       5936.00       4977.77       444.91 o                         
  11   3   8      26125.90      26951.07       916.57 o                         
  13   3   8        491.91        285.88       335.48 o                         
  15   3   8       5929.70       5626.74       545.71 o                         
  17   3   8       9402.08      10196.00       699.93 o                         
  19   3   8       1593.68       1677.45       448.03 o                         
  21   3   8        237.47       1492.85       425.08 o                         
 -30   4   8       4871.34       4863.63       672.10 o                         
 -28   4   8        669.78        810.17       369.62 o                         
 -26   4   8        689.13       1286.46       419.75 o                         
 -24   4   8      13987.65      14710.60       834.48 o                         
 -22   4   8       3395.75       4314.69       483.26 o                         
 -20   4   8      30014.33      30438.25      1071.43 o                         
 -18   4   8       4534.15       3946.84       455.55 o                         
 -16   4   8      21141.40      21997.89       842.25 o                         
 -14   4   8       1331.52       1368.64       310.42 o                         
 -12   4   8       2640.19       2820.65       365.38 o                         
 -10   4   8        132.69       -200.54       235.74 o                         
  -8   4   8       1237.67       1760.68       312.03 o                         
  -6   4   8     128498.48     129191.59      1729.01 o                         
  -4   4   8      20015.32      18998.78       695.59 o                         
  -2   4   8      96248.48      98666.92      1475.77 o                         
   0   4   8      27499.03      28197.01       810.60 o                         
   2   4   8         31.98        169.61       237.34 o                         
   4   4   8       2917.37       3023.37       362.19 o                         
   6   4   8      16258.46      18190.23       722.59 o                         
   8   4   8       8426.85       8372.31       541.51 o                         
  10   4   8      72821.70      72700.52      1509.23 o                         
  12   4   8       9489.76       9907.71       636.47 o                         
  14   4   8       6589.71       6925.78       587.86 o                         
  16   4   8      10568.45       9082.33       702.62 o                         
  18   4   8       7699.96       8412.57       657.22 o                         
  20   4   8        471.39       1089.64       394.15 o                         
 -27   5   8        138.49        564.82       408.55 o                         
 -25   5   8       3702.02       4139.18       565.94 o                         
 -23   5   8          7.08       -174.41       339.21 o                         
 -21   5   8       5398.29       5601.55       574.50 o                         
 -19   5   8       1296.76       1740.92       387.76 o                         
 -17   5   8       1924.48       1403.33       381.37 o                         
 -15   5   8      27871.36      27589.33       979.06 o                         
 -13   5   8      21299.11      20644.09       827.83 o                         
 -11   5   8       2427.14       2360.28       354.17 o                         
  -9   5   8        190.85        174.41       270.94 o                         
  -7   5   8        933.25        750.45       317.89 o                         
  -5   5   8        477.70        -61.87       273.08 o                         
  -3   5   8       2921.21       3345.55       411.79 o                         
  -1   5   8       1373.32       1304.64       316.83 o                         
   1   5   8      10044.12      10372.19       595.97 o                         
   3   5   8      16994.85      16944.17       734.87 o                         
   5   5   8      10568.38      10706.06       597.57 o                         
   7   5   8        850.19        813.38       285.88 o                         
   9   5   8      31992.91      33016.57      1079.50 o                         
  11   5   8       9263.25       9669.58       661.53 o                         
  13   5   8        196.41        340.81       326.94 o                         
  15   5   8      15668.39      16278.14       888.93 o                         
  17   5   8         81.36       -179.21       336.54 o                         
  19   5   8       8659.03       9530.79       751.64 o                         
 -26   6   8       3455.65       3998.84       556.86 o                         
 -24   6   8       5988.92       5051.56       622.51 o                         
 -22   6   8        424.18       1596.86       423.48 o                         
 -20   6   8       2263.48        833.14       462.44 o                         
 -18   6   8       2213.70       2145.80       419.77 o                         
 -16   6   8         80.12       -261.87       316.28 o                         
 -14   6   8       8274.31       7186.02       603.90 o                         
 -12   6   8         29.21        252.81       249.07 o                         
 -10   6   8       6905.18       6663.56       501.46 o                         
  -8   6   8       2735.27       3544.43       420.85 o                         
  -6   6   8       1023.93        831.52       357.36 o                         
  -4   6   8      10676.81      10666.57       654.12 o                         
  -2   6   8        504.78        662.96       302.41 o                         
   0   6   8       6756.12       6661.42       542.00 o                         
   2   6   8       7317.42       7183.25       554.28 o                         
   4   6   8      75016.79      73258.74      1596.32 o                         
   6   6   8      22536.74      20800.37       901.44 o                         
   8   6   8      30891.19      30213.54      1110.36 o                         
  10   6   8      10602.42       9736.49       705.83 o                         
  12   6   8         23.33       -394.68       335.48 o                         
  14   6   8       5271.79       5899.10       637.97 o                         
  16   6   8       9303.05       9271.18       772.46 o                         
  18   6   8        458.47        542.96       456.55 o                         
 -23   7   8      13149.38      12606.43       894.17 o                         
 -21   7   8        640.69        617.09       372.28 o                         
 -19   7   8       1169.27       1760.64       394.69 o                         
 -17   7   8       2244.48       1970.84       448.57 o                         
 -15   7   8          7.38       -180.27       290.68 o                         
 -13   7   8         11.78          0.00       289.08 o                         
 -11   7   8          1.57       -592.02       296.01 o                         
  -9   7   8        172.43        -48.00       297.61 o                         
  -7   7   8      12232.31      11929.50       747.49 o                         
  -5   7   8        190.24        537.09       280.01 o                         
  -3   7   8      42055.01      42774.53      1320.63 o                         
  -1   7   8      33687.39      33962.42      1193.76 o                         
   1   7   8        152.82        925.90       361.08 o                         
   3   7   8      32160.20      34911.56      1191.53 o                         
   5   7   8      41658.50      42034.03      1333.32 o                         
   7   7   8        562.03        700.83       353.08 o                         
   9   7   8      38703.95      37445.94      1304.83 o                         
  11   7   8      19043.84      17507.61       950.89 o                         
  13   7   8        305.64       1110.97       389.35 o                         
  15   7   8      28782.54      29698.83      1304.39 o                         
 -20   8   8       6946.91       7615.86       723.87 o                         
 -18   8   8        160.08       1160.57       351.48 o                         
 -16   8   8          6.62       -411.21       305.61 o                         
 -14   8   8         22.97        124.80       294.94 o                         
 -12   8   8       2508.99       2741.59       471.51 o                         
 -10   8   8       2830.14       3222.74       469.38 o                         
  -8   8   8       6227.85       6814.13       643.33 o                         
  -6   8   8       8342.41       8048.98       702.05 o                         
  -4   8   8         89.63        593.09       366.41 o                         
  -2   8   8       7163.52       8772.62       697.22 o                         
   0   8   8       7119.41       6880.44       682.82 o                         
   2   8   8       1228.66       1135.00       422.43 o                         
   4   8   8      10585.32      10948.38       779.44 o                         
   6   8   8       9268.16       9019.44       750.60 o                         
   8   8   8       1008.15       1020.86       438.42 o                         
  10   8   8      21443.34      21637.88      1106.20 o                         
 -13   9   8        168.01       -318.94       402.15 o                         
 -11   9   8        164.87       -282.68       325.88 o                         
  -9   9   8        214.12         24.00       354.68 o                         
  -7   9   8       4105.54       3367.90       572.87 o                         
  -5   9   8         14.23         37.33       381.88 o                         
  -3   9   8       8517.78       8675.68       760.72 o                         
  -1   9   8       7683.57       7865.71       742.03 o                         
   1   9   8         66.36       -662.42       331.21 o                         
   3   9   8      10640.54       9438.42       815.70 o                         
   5   9   8       7625.79       7314.07       731.35 o                         
 -31   1   9       7576.39       9454.12      1051.69 o                         
 -29   1   9       1247.95       2576.69       445.89 o                         
 -27   1   9        503.44        310.41       374.42 o                         
 -25   1   9      28694.45      27585.31      1080.95 o                         
 -23   1   9      19205.29      19744.45       863.49 o                         
 -21   1   9       2558.52       2742.19       434.72 o                         
 -19   1   9      20243.44      19832.98       786.23 o                         
 -17   1   9      54184.79      53015.77      1192.62 o                         
 -15   1   9       5945.76       6994.69       447.07 o                         
 -13   1   9       7046.62       7433.90       452.98 o                         
 -11   1   9      70249.77      71976.84      1139.09 o                         
  -9   1   9      34074.57      32860.87       767.04 o                         
  -7   1   9      54989.69      55491.85       915.51 o                         
  -5   1   9     172007.89     176436.64      1557.64 o                         
  -3   1   9       1081.30        855.56       276.83 o                         
  -1   1   9      14379.09      13115.27       471.40 o                         
   1   1   9       6832.14       7182.90       396.44 o                         
   3   1   9      12801.37      12134.10       496.36 o                         
   5   1   9      69695.25      68976.27      1142.01 o                         
   7   1   9      59803.23      59465.23      1140.06 o                         
   9   1   9        560.38       1153.66       304.02 o                         
  11   1   9      12664.75      12101.83       632.30 o                         
  13   1   9      11924.90      11358.97       550.36 o                         
  15   1   9      10017.63       8812.21       798.13 o                         
  17   1   9        660.04       1142.26       286.25 o                         
  19   1   9        270.14        294.11       881.37 o                         
  21   1   9        774.28        646.07       302.86 o                         
  23   1   9       4825.30       5526.17       475.20 o                         
 -32   2   9       2522.70       2256.20       535.51 o                         
 -30   2   9        365.27        577.09       372.81 o                         
 -28   2   9       1018.20        869.92       418.69 o                         
 -26   2   9       2261.78       3395.51       476.31 o                         
 -24   2   9      19791.27      20089.32       941.39 o                         
 -22   2   9          4.82       -200.01       306.14 o                         
 -20   2   9         42.21        141.34       285.88 o                         
 -18   2   9      45268.93      45802.22      1165.79 o                         
 -16   2   9       6039.10       7096.94       472.13 o                         
 -14   2   9      39442.31      39746.47       983.15 o                         
 -12   2   9      68437.61      72742.52      1264.14 o                         
 -10   2   9       3672.49       3867.03       359.55 o                         
  -8   2   9       3737.60       4032.48       361.69 o                         
  -6   2   9      93021.94      93996.77      1270.21 o                         
  -4   2   9        265.05       -390.42       243.21 o                         
  -2   2   9      54559.26      56254.35       944.98 o                         
   0   2   9      31554.90      31647.14       736.27 o                         
   2   2   9        588.68        473.10       259.22 o                         
   4   2   9      85992.98      84266.66      1284.18 o                         
   6   2   9      71286.31      67419.27      1225.66 o                         
   8   2   9       7279.46       6968.60       486.55 o                         
  10   2   9       6741.92       7186.49       512.14 o                         
  12   2   9      25695.56      25498.17       913.87 o                         
  14   2   9      16910.07      17340.16       817.51 o                         
  16   2   9        211.97        474.15       367.48 o                         
  18   2   9       1454.70       1093.41       443.23 o                         
  20   2   9       2255.48       3303.22       534.45 o                         
  22   2   9      12486.10      12100.49       872.82 o                         
 -31   3   9       4618.88       4969.75       624.62 o                         
 -29   3   9       9961.16      11332.74       821.03 o                         
 -27   3   9       6756.84       5492.87       623.06 o                         
 -25   3   9      15707.60      15880.50       894.82 o                         
 -23   3   9      41834.43      40492.23      1276.83 o                         
 -21   3   9      11956.78      11221.16       696.29 o                         
 -19   3   9      12181.06      12645.68       672.30 o                         
 -17   3   9      13783.85      14629.81       678.77 o                         
 -15   3   9       3864.75       3652.94       395.81 o                         
 -13   3   9     101270.95     101241.59      1611.36 o                         
 -11   3   9     128502.63     126893.23      1685.26 o                         
  -9   3   9       1166.65       1045.42       296.03 o                         
  -7   3   9      29490.48      28607.43       785.21 o                         
  -5   3   9      18538.13      18265.20       626.76 o                         
  -3   3   9      38888.07      41074.32       895.16 o                         
  -1   3   9      32654.47      34089.26       821.10 o                         
   1   3   9     116361.00     119555.32      1529.50 o                         
   3   3   9        941.01       1112.08       277.89 o                         
   5   3   9      40733.11      40815.12       983.01 o                         
   7   3   9      31362.99      31851.74       917.39 o                         
   9   3   9      24908.94      25850.64       877.06 o                         
  11   3   9      20881.50      20182.37       833.13 o                         
  13   3   9      35878.05      35060.09      1112.71 o                         
  15   3   9         74.61       -610.15       305.08 o                         
  17   3   9       4873.81       4727.16       553.16 o                         
  19   3   9       1955.81       1093.95       487.51 o                         
  21   3   9       2555.62       2347.95       512.58 o                         
 -30   4   9      10596.24      10600.28       812.49 o                         
 -28   4   9        931.32       1280.07       409.09 o                         
 -26   4   9       1891.10       1654.00       461.90 o                         
 -24   4   9        869.00        901.38       359.49 o                         
 -22   4   9      13320.02      14030.40       787.53 o                         
 -20   4   9       4755.81       4976.35       501.96 o                         
 -18   4   9      21109.56      22915.34       918.00 o                         
 -16   4   9       3870.74       4657.84       444.34 o                         
 -14   4   9      31686.81      32130.29       977.19 o                         
 -12   4   9      42949.65      43301.65      1078.67 o                         
 -10   4   9      37594.92      37057.46       935.36 o                         
  -8   4   9      21068.37      21831.72       758.05 o                         
  -6   4   9     161270.30     163869.17      1966.99 o                         
  -4   4   9      25287.81      25375.25       796.11 o                         
  -2   4   9        251.86       1251.25       255.48 o                         
   0   4   9      59546.29      58060.72      1175.24 o                         
   2   4   9      12681.74      11751.95       587.52 o                         
   4   4   9      10622.37      10218.84       560.24 o                         
   6   4   9      17565.54      18030.03       729.55 o                         
   8   4   9       3949.48       4352.71       428.34 o                         
  10   4   9       2164.48       2108.47       372.84 o                         
  12   4   9       7134.86       6775.50       582.01 o                         
  14   4   9       4198.94       3950.45       495.01 o                         
  16   4   9         70.88        392.55       333.34 o                         
  18   4   9       7810.44       7696.67       698.82 o                         
  20   4   9       8617.14       8532.14       756.98 o                         
 -27   5   9        338.71        973.90       402.68 o                         
 -25   5   9          4.32        284.28       334.41 o                         
 -23   5   9         44.58        407.48       355.74 o                         
 -21   5   9       1841.38       1448.12       420.83 o                         
 -19   5   9      10241.61      10409.87       677.56 o                         
 -17   5   9      13827.28      14661.70       764.09 o                         
 -15   5   9         77.10        262.41       278.41 o                         
 -13   5   9       6248.30       6507.19       506.79 o                         
 -11   5   9       3774.75       3424.03       375.00 o                         
  -9   5   9          5.71        513.62       299.74 o                         
  -7   5   9      58805.43      59516.40      1312.28 o                         
  -5   5   9      54044.34      56132.30      1269.84 o                         
  -3   5   9       3325.81       2599.87       388.33 o                         
  -1   5   9      61688.16      62544.52      1325.21 o                         
   1   5   9      21021.20      22936.50       833.19 o                         
   3   5   9       1461.89       1394.25       324.83 o                         
   5   5   9         38.47        833.09       312.54 o                         
   7   5   9      26316.49      28267.60       995.53 o                         
   9   5   9      11006.00      11267.53       681.85 o                         
  11   5   9      34207.10      37289.78      1209.22 o                         
  13   5   9         10.58       -463.48       329.61 o                         
  15   5   9       1734.11       1481.71       440.57 o                         
  17   5   9      10393.85      12490.50       826.90 o                         
  19   5   9      10856.38      11886.58       870.11 o                         
 -26   6   9        447.81        131.21       387.75 o                         
 -24   6   9      12431.27      12344.95       877.63 o                         
 -22   6   9      15864.46      18253.85       978.03 o                         
 -20   6   9       7009.88       6784.94       642.27 o                         
 -18   6   9      71323.77      72335.12      1753.95 o                         
 -16   6   9      45719.13      45785.56      1365.06 o                         
 -14   6   9       2709.61       2358.13       422.45 o                         
 -12   6   9      43045.82      40748.90      1160.00 o                         
 -10   6   9      14969.16      11520.56       667.01 o                         
  -8   6   9      12922.15      14047.44       756.61 o                         
  -6   6   9      41909.71      42494.46      1223.07 o                         
  -4   6   9      16977.82      17249.18       806.88 o                         
  -2   6   9      27022.72      28919.41      1003.59 o                         
   0   6   9      89831.96      89300.16      1739.50 o                         
   2   6   9      15222.17      16222.68       795.07 o                         
   4   6   9       5086.40       4747.55       515.83 o                         
   6   6   9      18440.76      18958.61       879.44 o                         
   8   6   9       3931.62       3806.94       503.54 o                         
  10   6   9       9212.24       9738.19       682.86 o                         
  12   6   9      10528.04      11537.90       760.76 o                         
  14   6   9         21.48       -450.15       362.68 o                         
  16   6   9       4054.36       4434.16       585.14 o                         
 -23   7   9       2580.36       2625.30       516.31 o                         
 -21   7   9         53.88        293.88       346.68 o                         
 -19   7   9       3595.81       3582.30       517.93 o                         
 -17   7   9      20199.47      21414.68      1006.96 o                         
 -15   7   9      13774.13      14117.70       822.20 o                         
 -13   7   9      10059.36       9787.57       664.74 o                         
 -11   7   9      13631.15      10966.20       698.43 o                         
  -9   7   9       1372.50       1608.64       435.76 o                         
  -7   7   9        742.86        403.75       342.95 o                         
  -5   7   9       4328.06       4242.27       519.55 o                         
  -3   7   9       4197.92       5262.67       535.55 o                         
  -1   7   9      50583.58      50403.38      1456.06 o                         
   1   7   9       8912.88       9035.65       663.66 o                         
   3   7   9      11167.64      11856.88       752.26 o                         
   5   7   9      18930.46      20786.86       966.40 o                         
   7   7   9       5566.04       4880.33       579.30 o                         
   9   7   9       1283.10        748.85       416.56 o                         
  11   7   9       5860.41       4510.12       584.10 o                         
  13   7   9       3000.96       3103.78       537.12 o                         
 -20   8   9       2441.10       3149.07       533.38 o                         
 -18   8   9       5147.85       4874.35       584.09 o                         
 -16   8   9       3091.90       2764.03       481.65 o                         
 -14   8   9       1566.95        886.46       346.69 o                         
 -12   8   9        347.17        460.28       294.41 o                         
 -10   8   9       6504.24       6226.31       607.05 o                         
  -8   8   9         87.30        783.49       392.01 o                         
  -6   8   9       1934.41       2326.06       436.84 o                         
  -4   8   9        117.77        720.56       368.55 o                         
  -2   8   9      10632.40      10761.76       772.51 o                         
   0   8   9       3928.09       3063.87       514.20 o                         
   2   8   9        544.47        577.63       377.62 o                         
   4   8   9       8654.64       9560.79       764.99 o                         
   6   8   9       1488.30       1942.53       462.96 o                         
   8   8   9       1261.92       2696.70       477.90 o                         
  10   8   9       1852.92       1544.65       455.50 o                         
 -13   9   9         94.99       -711.49       355.74 o                         
 -11   9   9        377.63         55.47       350.41 o                         
  -9   9   9       2814.13       2044.47       501.38 o                         
  -7   9   9         36.91        127.47       401.08 o                         
  -5   9   9       5932.88       7658.94       696.12 o                         
  -3   9   9       2694.28       3438.73       549.92 o                         
  -1   9   9       1859.16       1982.55       500.30 o                         
   1   9   9       1127.29        812.85       432.02 o                         
   3   9   9        552.68        194.67       408.55 o                         
   5   9   9        104.69       -262.94       420.28 o                         
 -32   0  10         84.52        522.17       912.83 o                         
 -30   0  10        618.70       1162.88       637.10 o                         
 -28   0  10      13466.02      13748.77       800.31 o                         
 -26   0  10       3261.53       2992.83       341.88 o                         
 -24   0  10      26863.75      26296.17       727.63 o                         
 -22   0  10      19620.72      18996.85      1247.53 o                         
 -20   0  10      20299.93      20216.55      1179.32 o                         
 -18   0  10      67999.92      66241.26      1602.06 o                         
 -16   0  10         25.26        241.53       227.74 o                         
 -14   0  10       5151.24       6045.46       311.51 o                         
 -12   0  10     150961.02     150316.33      4010.63 o                         
 -10   0  10      39665.51      38513.79       589.38 o                         
  -8   0  10     195163.27     186187.05      2899.36 o                         
  -6   0  10     202515.73     187355.95      3684.40 o                         
  -4   0  10        412.66        560.77       171.20 o                         
  -2   0  10     243562.92     231883.38      4561.57 o                         
   0   0  10     213275.67     202527.66      6478.94 o                         
   2   0  10        756.44       1058.73       372.83 o                         
   4   0  10     341075.81     329231.25      7738.01 o                         
   6   0  10     125821.52     121891.41      1154.69 o                         
   8   0  10      26549.44      25680.94       582.90 o                         
  10   0  10     122638.78     120836.87      1284.52 o                         
  12   0  10      23468.50      23541.57       629.54 o                         
  14   0  10       6450.68       6249.96       394.83 o                         
  16   0  10       3539.63       4107.77       366.39 o                         
  18   0  10        221.20        672.89       288.89 o                         
  20   0  10        480.61        537.11       534.69 o                         
  22   0  10       5299.58       4970.24       479.54 o                         
 -33   1  10        720.30        346.29       548.29 o                         
 -31   1  10       6013.10       5342.50       496.00 o                         
 -29   1  10        106.71        679.49       366.95 o                         
 -27   1  10         10.45         29.33       371.74 o                         
 -25   1  10      15014.31      15457.50       832.40 o                         
 -23   1  10       7575.20       7308.13       603.90 o                         
 -21   1  10        625.49        474.16       334.95 o                         
 -19   1  10       5409.42       5965.14       506.79 o                         
 -17   1  10      45195.41      44683.12      1120.02 o                         
 -15   1  10       4624.08       3841.47       392.10 o                         
 -13   1  10      47353.17      46186.03       996.04 o                         
 -11   1  10      21714.32      24114.96       698.47 o                         
  -9   1  10      58510.03      58434.09      1012.70 o                         
  -7   1  10     174798.91     173399.28      1651.43 o                         
  -5   1  10      63685.45      64918.83      1026.16 o                         
  -3   1  10     126633.23     130824.84      1386.59 o                         
  -1   1  10     125010.23     123641.96      1377.20 o                         
   1   1  10         20.20       -475.75       237.87 o                         
   3   1  10      78876.37      76230.41      1192.45 o                         
   5   1  10     111866.73     112144.85      1524.50 o                         
   7   1  10          3.62       -355.74       248.01 o                         
   9   1  10      91472.68      90686.38      1549.85 o                         
  11   1  10      44056.48      42594.30       799.95 o                         
  13   1  10         46.79        -83.59       238.14 o                         
  15   1  10      14581.80      14760.93       565.39 o                         
  17   1  10       4376.12       4803.87       553.95 o                         
  19   1  10       6362.71       6500.84       466.96 o                         
  21   1  10       9997.62      10052.65       580.74 o                         
 -32   2  10         76.35         44.27       398.95 o                         
 -30   2  10        380.42        358.95       364.81 o                         
 -28   2  10      13481.06      12278.33       837.66 o                         
 -26   2  10        839.25         86.40       402.15 o                         
 -24   2  10      15033.04      15155.04       803.59 o                         
 -22   2  10       1293.09        940.87       321.62 o                         
 -20   2  10       2282.13       2920.85       379.24 o                         
 -18   2  10      21708.08      22636.48       833.78 o                         
 -16   2  10       5747.27       6125.38       454.52 o                         
 -14   2  10      41715.66      39336.92       993.38 o                         
 -12   2  10     232145.53     228445.19      2391.88 o                         
 -10   2  10       2216.42       2404.09       339.78 o                         
  -8   2  10     190860.44     193218.97      1881.29 o                         
  -6   2  10     146960.06     144980.95      1573.81 o                         
  -4   2  10       4275.28       3769.57       367.57 o                         
  -2   2  10     114421.41     110762.30      1369.75 o                         
   0   2  10     204319.97     203538.56      1910.33 o                         
   2   2  10      79856.39      79719.71      1236.80 o                         
   4   2  10     163685.17     160814.31      1831.40 o                         
   6   2  10      16344.14      14809.78       637.24 o                         
   8   2  10      58260.43      59798.47      1247.02 o                         
  10   2  10      93177.04      96617.84      1671.53 o                         
  12   2  10       1898.48       2269.00       400.57 o                         
  14   2  10      23044.91      22081.32       950.01 o                         
  16   2  10      53337.04      52229.50      1456.59 o                         
  18   2  10        144.17        760.56       354.68 o                         
  20   2  10       7618.54       6581.69       686.55 o                         
  22   2  10       3549.33       4799.47       612.34 o                         
 -31   3  10       1298.58       1863.58       458.16 o                         
 -29   3  10       6866.38       8285.40       724.95 o                         
 -27   3  10       7181.43       7889.20       683.88 o                         
 -25   3  10        512.25         62.40       350.42 o                         
 -23   3  10       4887.52       4939.54       515.82 o                         
 -21   3  10        335.44        485.89       306.68 o                         
 -19   3  10      43850.84      44771.74      1191.70 o                         
 -17   3  10      10686.80       9891.14       598.65 o                         
 -15   3  10      12583.02      13701.68       659.02 o                         
 -13   3  10      77078.15      78095.40      1392.88 o                         
 -11   3  10      49717.58      47756.14      1032.76 o                         
  -9   3  10      14962.46      15466.46       631.94 o                         
  -7   3  10     180000.95     183907.08      1958.59 o                         
  -5   3  10      54203.48      51375.07      1047.12 o                         
  -3   3  10      63087.07      61003.97      1112.80 o                         
  -1   3  10      86272.88      86130.76      1315.79 o                         
   1   3  10      28436.14      30687.51       820.27 o                         
   3   3  10      78009.08      81809.60      1360.22 o                         
   5   3  10      62861.63      64138.12      1263.41 o                         
   7   3  10        238.35         40.53       254.41 o                         
   9   3  10     136687.48     133740.56      1993.76 o                         
  11   3  10      11421.92      11011.76       655.19 o                         
  13   3  10       7897.43       7966.36       616.16 o                         
  15   3  10      36053.95      37138.37      1234.87 o                         
  17   3  10      12019.24      12755.31       796.01 o                         
  19   3  10         63.03        208.54       349.34 o                         
  21   3  10       6873.95       6743.69       692.93 o                         
 -30   4  10       1435.02       2543.63       499.76 o                         
 -28   4  10       8139.44       8042.39       757.51 o                         
 -26   4  10      38201.34      38768.85      1383.29 o                         
 -24   4  10       5976.83       6507.40       606.52 o                         
 -22   4  10      17331.22      19073.16       903.95 o                         
 -20   4  10       1721.49       1712.68       408.57 o                         
 -18   4  10      10305.01      10743.70       663.18 o                         
 -16   4  10       2145.91       3166.73       378.71 o                         
 -14   4  10       6240.96       6887.67       496.13 o                         
 -12   4  10      21349.99      20199.86       768.13 o                         
 -10   4  10      55541.06      56487.26      1218.79 o                         
  -8   4  10        259.30        919.50       271.48 o                         
  -6   4  10      28409.00      27846.85       857.60 o                         
  -4   4  10       3399.57       3354.19       374.47 o                         
  -2   4  10      64271.57      65597.48      1255.67 o                         
   0   4  10       3491.70       2510.30       338.72 o                         
   2   4  10        767.57        -56.54       284.82 o                         
   4   4  10      25529.52      24973.42       850.42 o                         
   6   4  10       8465.77       8505.14       560.18 o                         
   8   4  10      19080.01      20615.54       844.28 o                         
  10   4  10      21111.25      20053.55       865.12 o                         
  12   4  10      33668.18      32705.24      1113.11 o                         
  14   4  10      35384.68      37222.55      1247.10 o                         
  16   4  10       2923.19       3199.27       507.25 o                         
  18   4  10        534.34        612.29       430.95 o                         
  20   4  10       5606.64       6793.09       685.44 o                         
 -29   5  10       1903.61       3315.98       524.84 o                         
 -27   5  10      25901.04      26556.72      1213.60 o                         
 -25   5  10       3829.24       3620.19       550.47 o                         
 -23   5  10       7266.20       8006.06       681.75 o                         
 -21   5  10      22115.69      21943.38      1018.26 o                         
 -19   5  10       1842.09       1937.23       365.90 o                         
 -17   5  10      19825.40      20912.72       903.52 o                         
 -15   5  10      32319.58      32688.21      1080.10 o                         
 -13   5  10         49.09        145.60       251.74 o                         
 -11   5  10      72110.57      68761.68      1395.58 o                         
  -9   5  10      18093.94      19143.27       793.61 o                         
  -7   5  10          7.18         34.67       276.27 o                         
  -5   5  10        534.35        375.49       310.95 o                         
  -3   5  10       2165.27       2271.18       353.11 o                         
  -1   5  10       6195.60       6533.92       507.86 o                         
   1   5  10       7152.30       6794.97       518.01 o                         
   3   5  10       2047.66       2499.98       390.44 o                         
   5   5  10      15542.47      13658.45       710.78 o                         
   7   5  10       2325.83       2783.21       409.11 o                         
   9   5  10        227.89        127.47       310.41 o                         
  11   5  10      12500.21      12715.73       752.82 o                         
  13   5  10       3284.54       2647.77       472.06 o                         
  15   5  10       3306.72       4370.09       548.86 o                         
  17   5  10       2258.66       2841.84       519.51 o                         
 -26   6  10       4807.10       7794.18       722.77 o                         
 -24   6  10       4246.73       5076.42       580.88 o                         
 -22   6  10      18589.33      17570.53      1007.98 o                         
 -20   6  10      21086.85      22871.22      1050.76 o                         
 -18   6  10       2080.06       2393.81       440.57 o                         
 -16   6  10      83099.31      76799.02      1796.38 o                         
 -14   6  10      42617.61      41888.02      1265.66 o                         
 -12   6  10       9270.72       9531.56       605.53 o                         
 -10   6  10      17850.47      16824.99       826.63 o                         
  -8   6  10       1987.93       2068.99       376.04 o                         
  -6   6  10          2.49        109.87       269.34 o                         
  -4   6  10      25218.06      24298.55       949.07 o                         
  -2   6  10         34.43        116.80       281.08 o                         
   0   6  10       3566.20       3975.50       453.93 o                         
   2   6  10        304.89        828.30       299.21 o                         
   4   6  10          8.30        109.87       333.34 o                         
   6   6  10         35.44        -17.60       340.28 o                         
   8   6  10        115.67       -144.00       302.41 o                         
  10   6  10       1923.74       1883.89       400.57 o                         
  12   6  10         35.96          5.33       359.48 o                         
  14   6  10        247.72       -636.82       318.41 o                         
  16   6  10        735.20        531.76       421.89 o                         
 -23   7  10      10086.12      11507.10       855.16 o                         
 -21   7  10      29859.53      31192.88      1291.65 o                         
 -19   7  10       4399.58       3339.67       529.67 o                         
 -17   7  10       9356.00       9203.07       750.61 o                         
 -15   7  10      48094.36      41099.43      1369.82 o                         
 -13   7  10       7679.41       8372.17       612.95 o                         
 -11   7  10      17009.96      16126.12       806.28 o                         
  -9   7  10       8350.45       8620.46       678.05 o                         
  -7   7  10       2107.39       2007.65       390.97 o                         
  -5   7  10       6417.86       7473.09       603.33 o                         
  -3   7  10       3087.95       3020.63       497.13 o                         
  -1   7  10         81.55        -66.67       314.14 o                         
   1   7  10          3.94       -158.40       336.01 o                         
   3   7  10        377.62       1516.86       388.82 o                         
   5   7  10       1504.08       2960.74       433.63 o                         
   7   7  10       6943.22       6222.11       611.86 o                         
   9   7  10       3253.86       3139.55       515.79 o                         
  11   7  10       3111.95       3788.67       544.59 o                         
  13   7  10      11694.37      12786.30       888.80 o                         
 -20   8  10      10978.63      11561.18       870.12 o                         
 -18   8  10       4309.04       5286.04       604.35 o                         
 -16   8  10       5310.14       4914.39       547.82 o                         
 -14   8  10        868.51       1865.70       400.02 o                         
 -12   8  10       3431.88       2679.25       481.66 o                         
 -10   8  10       6212.15       5556.26       629.99 o                         
  -8   8  10        882.27        597.90       418.69 o                         
  -6   8  10      33058.89      34428.95      1305.18 o                         
  -4   8  10      13166.31      13615.27       862.73 o                         
  -2   8  10        167.02        358.41       403.21 o                         
   0   8  10        215.27       -503.48       357.88 o                         
   2   8  10       1625.11       2384.70       491.77 o                         
   4   8  10        177.77        171.74       366.41 o                         
   6   8  10        197.58        747.76       362.15 o                         
   8   8  10       9735.25       9805.77       774.60 o                         
 -13   9  10         28.26       -604.82       302.41 o                         
 -11   9  10       3431.10       3275.03       525.39 o                         
  -9   9  10       3348.80       3659.07       578.20 o                         
  -7   9  10        450.73        688.03       424.55 o                         
  -5   9  10       8650.25       9061.37       771.38 o                         
  -3   9  10       9079.39       8383.42       806.07 o                         
  -1   9  10       3263.38       3865.48       585.66 o                         
   1   9  10        236.57        683.76       403.75 o                         
   3   9  10         37.07         52.80       335.48 o                         
 -33   1  11       1360.82       2348.38       378.63 o                         
 -31   1  11         57.42        530.68       371.21 o                         
 -29   1  11      19778.18      21856.21      1041.64 o                         
 -27   1  11      17834.72      18492.93       946.63 o                         
 -25   1  11        304.45        118.94       347.21 o                         
 -23   1  11          5.56        520.02       301.88 o                         
 -21   1  11      12045.51      10321.97       647.22 o                         
 -19   1  11      29262.94      28990.86       937.07 o                         
 -17   1  11        897.58        830.46       303.49 o                         
 -15   1  11      18153.62      17833.36       683.25 o                         
 -13   1  11      18279.25      16972.18       631.53 o                         
 -11   1  11      48437.91      47256.16      1014.40 o                         
  -9   1  11      26960.25      24816.77       700.31 o                         
  -7   1  11        878.91       1043.29       280.56 o                         
  -5   1  11      78879.71      79585.95      1135.51 o                         
  -3   1  11      58593.75      58134.16       977.75 o                         
  -1   1  11      12846.10      13985.74       513.44 o                         
   1   1  11       1399.25       1919.13       317.90 o                         
   3   1  11       5068.99       5023.73       388.37 o                         
   5   1  11      18321.90      18480.49       672.01 o                         
   7   1  11       4273.54       4597.70       425.15 o                         
   9   1  11      36841.44      36076.50      1030.18 o                         
  11   1  11        164.05        222.31       340.55 o                         
  13   1  11      14941.21      14463.81       540.43 o                         
  15   1  11        184.82       -202.60       253.20 o                         
  17   1  11       2150.90       2479.01       865.67 o                         
  19   1  11          1.90       -325.34       276.24 o                         
  21   1  11      11904.59      12300.44      1249.72 o                         
 -32   2  11       1792.05       1682.79       516.84 o                         
 -30   2  11       9687.66      10767.19       806.09 o                         
 -28   2  11       5922.83       6197.42       635.32 o                         
 -26   2  11      11571.66      11487.29       789.61 o                         
 -24   2  11       1997.26       1441.73       458.71 o                         
 -22   2  11      10605.06      11094.81       692.53 o                         
 -20   2  11          4.66       -222.94       265.61 o                         
 -18   2  11        587.78        717.90       294.95 o                         
 -16   2  11       6937.53       6337.99       473.22 o                         
 -14   2  11       2478.99       2751.32       342.45 o                         
 -12   2  11      13263.61      13490.04       590.79 o                         
 -10   2  11      81860.93      81962.21      1329.30 o                         
  -8   2  11        175.48       -515.22       257.61 o                         
  -6   2  11         18.17        369.08       254.41 o                         
  -4   2  11      69066.81      69502.67      1123.64 o                         
  -2   2  11      59113.93      59282.46      1042.14 o                         
   0   2  11        500.94         77.87       238.95 o                         
   2   2  11      38367.65      35759.73       877.28 o                         
   4   2  11       3295.49       3866.78       373.40 o                         
   6   2  11       3255.22       2279.82       389.39 o                         
   8   2  11      10630.38       9889.91       605.58 o                         
  10   2  11       8026.98       8838.87       577.24 o                         
  12   2  11       5428.73       5051.66       532.90 o                         
  14   2  11      25823.35      25900.99      1023.72 o                         
  16   2  11         65.06       -460.28       334.41 o                         
  18   2  11       3209.99       4517.83       573.93 o                         
  20   2  11       4032.42       2658.47       567.00 o                         
 -31   3  11       7569.14       9431.85       786.83 o                         
 -29   3  11       5741.23       5599.90       664.12 o                         
 -27   3  11       4862.00       4791.16       587.83 o                         
 -25   3  11       2050.79       2542.09       450.71 o                         
 -23   3  11      10224.16      11062.38       699.43 o                         
 -21   3  11        901.89       1245.41       337.62 o                         
 -19   3  11        526.05       1082.18       323.75 o                         
 -17   3  11       2491.19       2219.47       375.51 o                         
 -15   3  11      17697.49      17277.06       727.46 o                         
 -13   3  11       4731.36       5229.99       439.03 o                         
 -11   3  11      36211.66      37296.52       956.23 o                         
  -9   3  11      75892.41      77629.20      1328.40 o                         
  -7   3  11        736.81       -125.34       255.48 o                         
  -5   3  11      28677.11      29385.80       805.38 o                         
  -3   3  11      58744.59      57520.95      1118.28 o                         
  -1   3  11      17782.20      17346.59       639.99 o                         
   1   3  11       4238.49       3998.71       378.75 o                         
   3   3  11      93772.04      94250.82      1501.11 o                         
   5   3  11         42.37       -209.61       276.81 o                         
   7   3  11      44753.07      43947.09      1130.86 o                         
   9   3  11       9436.33       9790.50       617.27 o                         
  11   3  11       8435.43       7735.55       621.51 o                         
  13   3  11       3436.90       3148.67       483.80 o                         
  15   3  11      29412.16      26697.09      1112.38 o                         
  17   3  11       5094.64       5480.87       601.16 o                         
  19   3  11         40.31       -117.34       334.41 o                         
 -30   4  11       3406.92       4248.47       586.20 o                         
 -28   4  11        371.89       -255.48       382.95 o                         
 -26   4  11       3379.06       3783.38       540.33 o                         
 -24   4  11       2939.29       3468.12       491.79 o                         
 -22   4  11      13188.26      12833.06       761.92 o                         
 -20   4  11         31.74        473.08       308.28 o                         
 -18   4  11      14357.66      15055.54       754.51 o                         
 -16   4  11      16618.12      16907.86       777.54 o                         
 -14   4  11       8397.66       7106.93       522.84 o                         
 -12   4  11       1525.85       1558.54       312.56 o                         
 -10   4  11      20484.13      19293.65       770.25 o                         
  -8   4  11      17033.66      16728.93       707.18 o                         
  -6   4  11       3763.56       4161.30       407.01 o                         
  -4   4  11      11382.90      12161.24       586.42 o                         
  -2   4  11      17458.79      17684.38       693.84 o                         
   0   4  11       3160.99       3045.80       355.25 o                         
   2   4  11      30262.35      30418.48       924.26 o                         
   4   4  11       7662.56       6551.83       526.02 o                         
   6   4  11       3956.29       4008.11       443.27 o                         
   8   4  11      25582.50      25366.73       951.73 o                         
  10   4  11      41393.21      42125.96      1253.84 o                         
  12   4  11       1070.78        381.36       381.36 o                         
  14   4  11      17775.92      18949.22       945.01 o                         
  16   4  11      20127.91      20288.74      1019.75 o                         
  18   4  11        299.73        271.48       483.75 o                         
 -29   5  11        473.89        672.56       459.22 o                         
 -27   5  11       4130.92       4425.11       569.67 o                         
 -25   5  11      12027.38      10305.34       785.33 o                         
 -23   5  11        602.99       1067.78       392.02 o                         
 -21   5  11        331.18        932.30       365.35 o                         
 -19   5  11          1.05         82.14       295.48 o                         
 -17   5  11      18792.78      18604.97       878.94 o                         
 -15   5  11      51984.57      52556.46      1360.19 o                         
 -13   5  11       1180.48       1660.91       316.82 o                         
 -11   5  11        284.06        808.57       318.95 o                         
  -9   5  11      14544.73      15032.22       726.26 o                         
  -7   5  11      17222.81      18357.54       794.65 o                         
  -5   5  11      17586.01      17246.12       755.70 o                         
  -3   5  11      13854.11      14991.87       702.77 o                         
  -1   5  11       3244.79       3676.26       434.20 o                         
   1   5  11      23554.42      23892.33       884.47 o                         
   3   5  11      42988.42      43600.59      1185.16 o                         
   5   5  11       5603.86       5651.82       506.77 o                         
   7   5  11      24333.25      26057.04       985.81 o                         
   9   5  11      21949.52      23111.12       976.11 o                         
  11   5  11        313.81       1094.97       348.81 o                         
  13   5  11       7383.62       7905.21       671.61 o                         
  15   5  11       6003.45       6262.45       626.24 o                         
  17   5  11        893.99        974.98       442.16 o                         
 -26   6  11       1037.24        692.30       440.56 o                         
 -24   6  11        644.38        158.94       418.69 o                         
 -22   6  11       8579.68       8644.30       737.78 o                         
 -20   6  11       4267.17       4615.60       531.81 o                         
 -18   6  11        135.59       -378.15       313.61 o                         
 -16   6  11       9796.82       9229.02       667.41 o                         
 -14   6  11      36565.12      34450.36      1136.74 o                         
 -12   6  11       1809.22       1415.05       344.56 o                         
 -10   6  11      26369.63      26496.31      1019.54 o                         
  -8   6  11      22510.14      24310.94       953.78 o                         
  -6   6  11         96.30         58.67       292.81 o                         
  -4   6  11      45757.18      44643.49      1278.70 o                         
  -2   6  11      53798.77      54434.60      1408.29 o                         
   0   6  11       4178.94       4074.25       495.01 o                         
   2   6  11      50506.36      51514.94      1371.72 o                         
   4   6  11      69302.80      70728.16      1644.43 o                         
   6   6  11        573.69        832.57       361.62 o                         
   8   6  11      40795.43      39858.48      1302.81 o                         
  10   6  11      11123.86      11486.86       794.92 o                         
  12   6  11        600.48        739.77       383.48 o                         
  14   6  11      12995.32      13359.76       882.97 o                         
 -23   7  11        602.69       1834.75       398.42 o                         
 -21   7  11         17.95       -631.49       315.74 o                         
 -19   7  11       2330.19       1151.57       432.04 o                         
 -17   7  11       1514.57        997.94       386.16 o                         
 -15   7  11        571.47        685.36       320.55 o                         
 -13   7  11      32884.91      30990.60      1130.12 o                         
 -11   7  11       1799.96       1201.16       417.10 o                         
  -9   7  11      19279.98      20894.23       988.31 o                         
  -7   7  11        564.79        701.37       306.68 o                         
  -5   7  11       3153.03       4113.56       509.39 o                         
  -3   7  11      32415.01      33920.39      1229.44 o                         
  -1   7  11       6414.20       7903.53       620.40 o                         
   1   7  11      18463.92      21228.55       967.99 o                         
   3   7  11      36391.36      32226.82      1236.99 o                         
   5   7  11         36.04        973.90       328.01 o                         
   7   7  11       2845.40       3630.24       518.45 o                         
   9   7  11        743.30        890.71       409.09 o                         
  11   7  11        126.48        307.74       378.68 o                         
 -20   8  11          3.51       -262.94       420.81 o                         
 -18   8  11       6203.61       5851.18       663.05 o                         
 -16   8  11       1649.18       2164.95       425.10 o                         
 -14   8  11       2200.63        533.38       413.90 o                         
 -12   8  11       7519.49       7784.12       672.68 o                         
 -10   8  11         36.47        539.22       326.94 o                         
  -8   8  11         24.79        560.55       368.01 o                         
  -6   8  11        127.44        826.69       379.21 o                         
  -4   8  11        153.16        171.21       364.81 o                         
  -2   8  11       7027.37       7439.44       721.22 o                         
   0   8  11         50.81       -693.35       346.68 o                         
   2   8  11       2501.44       2845.60       495.51 o                         
   4   8  11       5455.35       6131.67       648.11 o                         
   6   8  11       2053.83       2735.68       502.97 o                         
   8   8  11        420.25       -559.49       422.42 o                         
 -13   9  11         98.22        345.08       338.68 o                         
 -11   9  11      10776.20      10985.00       865.31 o                         
  -9   9  11          0.24       -669.35       406.95 o                         
  -7   9  11      15675.58      13222.97       931.58 o                         
  -5   9  11       5806.47       7402.85       727.06 o                         
  -3   9  11       1766.25       1311.56       494.44 o                         
  -1   9  11       4521.69       4551.02       619.28 o                         
   1   9  11        830.77        409.09       481.62 o                         
 -32   0  12      16313.66      18657.91      2056.34 o                         
 -30   0  12       8400.59       9200.91       534.67 o                         
 -28   0  12       9133.95       8324.81       638.31 o                         
 -26   0  12      36540.21      36053.97       889.96 o                         
 -24   0  12       1464.18       1555.03       297.57 o                         
 -22   0  12      28335.34      28912.09      1022.87 o                         
 -20   0  12       9683.41       9414.77       421.97 o                         
 -18   0  12      22579.01      22982.46       584.31 o                         
 -16   0  12      11592.31      12738.15       760.14 o                         
 -14   0  12      31748.74      31143.09      1809.97 o                         
 -12   0  12      34355.63      33313.48       598.76 o                         
 -10   0  12         91.83        116.34       185.25 o                         
  -8   0  12         20.10        510.99       368.01 o                         
  -6   0  12      29708.56      27059.84       493.66 o                         
  -4   0  12     355529.53     352057.53      4605.29 o                         
  -2   0  12       1433.36       1057.28       532.86 o                         
   0   0  12       3520.17       2908.13       381.15 o                         
   2   0  12      10675.19       9740.41       351.98 o                         
   4   0  12     120421.40     116893.23      1533.41 o                         
   6   0  12      19231.51      19114.55       620.75 o                         
   8   0  12      99776.30      94820.60      2521.28 o                         
  10   0  12       1262.73       1768.14       400.56 o                         
  12   0  12      90493.42      87509.43      2202.67 o                         
  14   0  12      43473.09      42019.95      1918.17 o                         
  16   0  12       2754.45       3485.24       363.33 o                         
  18   0  12       5731.18       5179.32       450.36 o                         
  20   0  12      50413.91      49349.51      1836.40 o                         
 -33   1  12      19873.80      20791.68       814.50 o                         
 -31   1  12       7291.62       8212.39       715.88 o                         
 -29   1  12       4842.05       5512.33       610.23 o                         
 -27   1  12      30000.19      31058.39      1171.15 o                         
 -25   1  12        151.34        537.08       325.88 o                         
 -23   1  12      14218.09      13709.06       745.43 o                         
 -21   1  12        119.34       -534.42       267.21 o                         
 -19   1  12        715.61        -96.01       298.15 o                         
 -17   1  12      32023.41      34141.08       967.16 o                         
 -15   1  12       7896.93       8020.12       491.39 o                         
 -13   1  12       1393.45        954.23       276.83 o                         
 -11   1  12      11673.22      11700.71       550.75 o                         
  -9   1  12      26709.78      26409.04       741.89 o                         
  -7   1  12        580.87         36.27       276.28 o                         
  -5   1  12      36184.78      36014.83       813.38 o                         
  -3   1  12     136220.89     128984.92      1563.86 o                         
  -1   1  12       1360.08       1256.66       281.09 o                         
   1   1  12      23799.15      20913.60       692.53 o                         
   3   1  12      51066.15      49363.33      1043.40 o                         
   5   1  12       8670.57       7016.50       486.58 o                         
   7   1  12      29563.43      30540.17       929.04 o                         
   9   1  12      10312.88       9874.99       443.10 o                         
  11   1  12      13274.74      12524.50       504.81 o                         
  13   1  12     112744.99     109230.19      1420.06 o                         
  15   1  12       4394.62       4565.13       397.79 o                         
  17   1  12      18532.94      18191.95       689.13 o                         
  19   1  12      20467.75      20630.21       760.40 o                         
 -32   2  12      11522.33       9646.67       845.59 o                         
 -30   2  12       1880.04        974.47       458.70 o                         
 -28   2  12      10121.09      11693.09       807.71 o                         
 -26   2  12       1952.19       2012.44       438.97 o                         
 -24   2  12         54.87       -617.62       321.61 o                         
 -22   2  12        536.46        797.90       331.22 o                         
 -20   2  12       8781.03       8003.22       577.26 o                         
 -18   2  12        992.98        391.49       312.02 o                         
 -14   2  12      22241.93      22017.65       759.16 o                         
 -12   2  12       1427.98       1363.86       342.43 o                         
 -10   2  12       5583.88       5514.20       426.80 o                         
  -8   2  12      17609.53      19212.81       674.22 o                         
  -6   2  12        267.86        -75.74       283.21 o                         
  -4   2  12      32629.81      33430.98       821.63 o                         
  -2   2  12      10070.08       9253.30       487.72 o                         
   0   2  12      16336.67      15699.08       605.27 o                         
   2   2  12     119758.41     115990.72      1643.04 o                         
   4   2  12      14168.64      14874.38       637.71 o                         
   6   2  12      78604.87      75550.73      1437.78 o                         
   8   2  12      61576.75      59567.00      1330.83 o                         
  10   2  12       7185.96       7239.20       561.74 o                         
  12   2  12      46823.59      45298.72      1307.45 o                         
  14   2  12      42214.84      40030.97      1291.68 o                         
  16   2  12       1425.03       1496.63       446.43 o                         
  18   2  12      30934.71      30726.26      1284.22 o                         
  20   2  12       4217.77       4578.19       627.81 o                         
 -31   3  12       1057.38       1062.99       422.96 o                         
 -29   3  12       5512.07       5225.94       628.37 o                         
 -27   3  12      13853.74      14844.83       912.90 o                         
 -25   3  12        334.28        172.27       378.68 o                         
 -23   3  12       2648.83       2868.05       423.51 o                         
 -21   3  12       4683.68       5450.04       520.63 o                         
 -19   3  12       1161.85       1448.63       326.42 o                         
 -17   3  12        175.92       1222.44       283.21 o                         
 -15   3  12      24508.84      25007.89       857.90 o                         
 -13   3  12      42723.89      43476.11      1062.15 o                         
 -11   3  12      11258.44      12353.53       627.52 o                         
  -9   3  12      56937.66      55699.84      1154.94 o                         
  -7   3  12      23346.97      21535.30       733.59 o                         
  -5   3  12      15705.21      15447.10       649.01 o                         
  -3   3  12      42610.48      43605.61       997.63 o                         
  -1   3  12       1664.37       1596.96       281.63 o                         
   1   3  12      96643.20      98747.34      1536.13 o                         
   3   3  12      38858.30      36218.76       990.82 o                         
   5   3  12       4389.04       5227.64       451.82 o                         
   7   3  12     100218.20     101022.63      1748.82 o                         
   9   3  12     104179.98     103270.95      1846.05 o                         
  11   3  12       2476.35       2313.84       459.25 o                         
  13   3  12      38967.36      40871.93      1293.17 o                         
  15   3  12       7087.20       7383.45       652.41 o                         
  17   3  12       4867.55       5003.42       577.69 o                         
  19   3  12      12847.06      14725.96       934.71 o                         
 -30   4  12       6209.02       5291.07       659.85 o                         
 -28   4  12       6246.13       6264.09       643.85 o                         
 -26   4  12          0.38         96.00       357.88 o                         
 -24   4  12      48778.45      46753.92      1476.16 o                         
 -22   4  12      18922.16      18436.86       891.72 o                         
 -20   4  12       7307.95       6694.51       609.22 o                         
 -18   4  12       3223.49       3378.59       430.46 o                         
 -16   4  12       3467.90       4239.56       446.47 o                         
 -14   4  12      21239.32      20921.17       815.58 o                         
 -12   4  12      45652.54      45901.33      1159.35 o                         
 -10   4  12        142.90        250.14       275.74 o                         
  -8   4  12      91825.69      96682.10      1620.31 o                         
  -6   4  12      39480.67      40256.84      1045.40 o                         
  -4   4  12        124.44       -502.42       263.48 o                         
  -2   4  12       1118.10       1943.61       330.69 o                         
   0   4  12       3362.27       4609.78       420.33 o                         
   2   4  12        247.67        361.61       272.54 o                         
   4   4  12      10668.36      10619.08       640.78 o                         
   6   4  12         88.47        149.34       279.48 o                         
   8   4  12      24250.91      24901.20       959.13 o                         
  10   4  12       2990.94       2721.38       463.52 o                         
  12   4  12       1121.20        731.24       365.89 o                         
  14   4  12        263.40       -588.82       340.81 o                         
  16   4  12       3023.27       3350.75       506.19 o                         
  18   4  12       9427.73       9509.58       809.80 o                         
 -29   5  12       4299.17       5013.99       652.35 o                         
 -27   5  12        936.95        996.32       420.29 o                         
 -25   5  12      15093.55      14963.55       917.71 o                         
 -23   5  12      50851.88      53672.46      1578.19 o                         
 -21   5  12       7887.30       7400.79       642.29 o                         
 -19   5  12      25602.38      25356.36      1061.10 o                         
 -17   5  12      15414.21      14905.63       797.20 o                         
 -15   5  12       1586.75       2374.59       387.76 o                         
 -13   5  12      29643.97      29946.58       998.34 o                         
 -11   5  12      20825.03      19911.27       849.70 o                         
  -9   5  12      12298.72      12822.40       678.18 o                         
  -7   5  12      46883.92      46611.91      1216.44 o                         
  -5   5  12      20442.81      20599.91       845.43 o                         
  -3   5  12      13276.93      13607.73       691.01 o                         
  -1   5  12      22589.15      22268.37       875.36 o                         
   1   5  12       2010.34       2057.80       366.97 o                         
   3   5  12      53087.70      54556.61      1349.50 o                         
   5   5  12      25350.18      25593.78       972.51 o                         
   7   5  12       2703.91       2721.89       453.92 o                         
   9   5  12       7087.00       7310.99       629.48 o                         
  11   5  12        121.53       -259.21       323.74 o                         
  13   5  12        128.12       -451.75       360.01 o                         
  15   5  12         13.78        180.27       377.61 o                         
 -26   6  12       4056.57       3775.94       587.27 o                         
 -24   6  12      28839.19      28161.71      1254.80 o                         
 -22   6  12       3898.49       4936.64       579.28 o                         
 -20   6  12       5327.69       5492.14       580.90 o                         
 -18   6  12      71314.43      70930.88      1755.52 o                         
 -16   6  12      18745.54      19203.97       920.52 o                         
 -14   6  12       7319.89       7482.91       568.67 o                         
 -12   6  12      59498.04      59712.06      1548.97 o                         
 -10   6  12       1033.06        694.98       360.56 o                         
  -8   6  12      16026.33      15103.48       804.69 o                         
  -6   6  12      20682.70      22450.43       940.90 o                         
  -4   6  12        336.19       -585.62       337.08 o                         
  -2   6  12      76308.95      80042.70      1702.71 o                         
   0   6  12      25323.23      24662.22       999.19 o                         
   2   6  12        132.87        -96.00       327.48 o                         
   4   6  12      13591.46      13123.33       751.25 o                         
   6   6  12       1905.28       2015.10       407.50 o                         
   8   6  12       9389.17       7753.62       675.39 o                         
  10   6  12       5157.22       4975.73       574.49 o                         
  12   6  12          7.27        187.74       312.54 o                         
  14   6  12       1353.43       2134.00       499.76 o                         
 -23   7  12      28737.02      31406.37      1355.10 o                         
 -21   7  12        536.55        987.24       402.15 o                         
 -19   7  12      57600.14      54807.26      1683.57 o                         
 -17   7  12      33325.16      31770.37      1238.44 o                         
 -15   7  12       1918.59       2196.44       406.43 o                         
 -13   7  12      27139.80      23645.43      1015.18 o                         
 -11   7  12      28308.95      28083.19      1146.54 o                         
  -9   7  12       1714.23       2984.77       454.97 o                         
  -7   7  12      32286.71      31471.26      1190.99 o                         
  -5   7  12      15941.37      16085.06       881.49 o                         
  -3   7  12      10127.10      10214.40       735.16 o                         
  -1   7  12      18008.41      18950.28       937.56 o                         
   1   7  12      21363.46      19793.94       972.33 o                         
   3   7  12        582.52       1424.60       394.68 o                         
   5   7  12      12240.14      11521.32       782.14 o                         
   7   7  12       2609.84       1643.36       501.91 o                         
   9   7  12        164.37       1075.24       381.88 o                         
  11   7  12        943.86       1674.22       440.02 o                         
 -20   8  12      22357.78      23673.85      1173.45 o                         
 -18   8  12      12142.75      12549.08       859.48 o                         
 -16   8  12          7.56        530.68       314.14 o                         
 -14   8  12       9175.23       7724.66       673.77 o                         
 -12   8  12      24564.71      25197.21      1168.23 o                         
 -10   8  12       2786.41       2287.16       500.32 o                         
  -8   8  12      26863.43      27663.16      1204.60 o                         
  -6   8  12      12909.64      11252.62       834.97 o                         
  -4   8  12      11023.09      11628.71       833.33 o                         
  -2   8  12       9266.24       8282.74       736.20 o                         
   0   8  12       4734.87       4344.65       585.15 o                         
   2   8  12         72.77       -623.49       376.55 o                         
   4   8  12       7849.31       6337.40       723.36 o                         
   6   8  12       4076.25       4849.15       614.48 o                         
 -13   9  12      25050.27      22128.77      1131.36 o                         
 -11   9  12      26279.16      24931.37      1253.08 o                         
  -9   9  12        359.22        724.83       438.95 o                         
  -7   9  12      22507.19      21051.90      1131.84 o                         
  -5   9  12       7778.57       9483.10       834.85 o                         
  -3   9  12        675.27        493.89       413.89 o                         
  -1   9  12      14993.99      14847.27       972.10 o                         
 -33   1  13       2166.45       2105.24       531.24 o                         
 -31   1  13       7067.38       9083.46       732.42 o                         
 -29   1  13        663.92        695.50       428.29 o                         
 -27   1  13      15489.10      16117.32       895.88 o                         
 -25   1  13       1222.83       1209.68       404.83 o                         
 -23   1  13        359.00         57.07       301.35 o                         
 -21   1  13       3909.11       3683.80       463.01 o                         
 -19   1  13      15876.95      17884.14       761.54 o                         
 -17   1  13       2011.84       2541.61       371.77 o                         
 -15   1  13       3066.29       3589.38       389.40 o                         
 -13   1  13      40414.44      40258.21       989.61 o                         
 -11   1  13        398.23       1575.54       314.15 o                         
  -9   1  13      27477.41      29044.65       778.71 o                         
  -7   1  13      26465.56      25779.47       741.30 o                         
  -5   1  13     111840.77     109970.36      1437.54 o                         
  -3   1  13       1233.42       1027.83       290.69 o                         
  -1   1  13      82785.54      85071.16      1309.09 o                         
   1   1  13       4736.12       4668.31       407.03 o                         
   3   1  13          0.95        512.02       277.87 o                         
   5   1  13       3014.69       3510.90       398.99 o                         
   7   1  13       7587.43       8925.83       571.90 o                         
   9   1  13      18823.11      19279.30       581.67 o                         
  11   1  13      64292.04      62935.21      1054.60 o                         
  13   1  13       4296.80       4738.61       371.48 o                         
  15   1  13       1770.56       1644.96       912.34 o                         
  17   1  13       2732.45       3041.62       733.67 o                         
  19   1  13      24585.55      23834.31       833.91 o                         
 -32   2  13         72.25       -562.15       405.88 o                         
 -30   2  13          3.26       -648.02       378.14 o                         
 -28   2  13       7376.72       8336.82       697.22 o                         
 -26   2  13        621.69        791.50       379.22 o                         
 -24   2  13        197.72        304.54       317.88 o                         
 -22   2  13        140.51        348.81       300.28 o                         
 -20   2  13       2422.89       2592.29       394.18 o                         
 -18   2  13       2851.65       3944.00       414.46 o                         
 -16   2  13      10780.51      11828.87       613.08 o                         
 -14   2  13       7685.90       7391.95       488.17 o                         
 -12   2  13        121.98        384.55       268.81 o                         
 -10   2  13       3722.82       3256.66       373.94 o                         
  -8   2  13      26641.06      25834.08       785.02 o                         
  -6   2  13      37820.07      37154.52       892.84 o                         
  -4   2  13        485.34        226.15       261.88 o                         
  -2   2  13      10832.27      11674.31       540.55 o                         
   0   2  13       1751.56       2086.08       306.17 o                         
   2   2  13         10.89         36.27       261.87 o                         
   4   2  13      10872.66      12082.62       607.20 o                         
   6   2  13       3138.41       3670.38       429.93 o                         
   8   2  13      31543.89      32567.78      1046.97 o                         
  10   2  13      34976.16      35353.92      1129.24 o                         
  12   2  13      10094.73      10208.58       674.88 o                         
  14   2  13         10.21        414.41       366.41 o                         
  16   2  13      21038.96      20726.36      1020.31 o                         
  18   2  13      12548.43      11766.04       848.82 o                         
 -31   3  13        974.67        229.88       434.16 o                         
 -29   3  13      15031.80      15043.47       949.72 o                         
 -27   3  13       9216.61       9124.10       718.60 o                         
 -25   3  13       6183.14       6437.04       614.52 o                         
 -23   3  13       1042.31       -547.77       323.22 o                         
 -21   3  13      32094.92      32671.52      1113.70 o                         
 -19   3  13      15588.34      16690.33       775.36 o                         
 -17   3  13      11035.36      10860.61       618.40 o                         
 -15   3  13        535.51        661.37       286.95 o                         
 -13   3  13      25880.43      26810.29       870.79 o                         
 -11   3  13        676.92        341.89       291.75 o                         
  -9   3  13      39311.01      37824.38       979.80 o                         
  -7   3  13      21538.18      21463.20       746.31 o                         
  -5   3  13       2415.33       2324.58       334.98 o                         
  -3   3  13       3716.18       4194.91       394.74 o                         
  -1   3  13      37165.82      36301.65       957.19 o                         
   1   3  13      34542.48      34381.93       952.22 o                         
   3   3  13         92.04        -25.60       269.88 o                         
   5   3  13      21798.53      21948.17       845.99 o                         
   7   3  13      16152.62      14725.40       732.67 o                         
   9   3  13       2394.74       1838.05       429.91 o                         
  11   3  13      15470.92      16312.73       837.73 o                         
  13   3  13      26439.88      27464.04      1099.48 o                         
  15   3  13       4269.33       4329.13       555.81 o                         
  17   3  13      21036.49      22504.38      1107.80 o                         
 -30   4  13       3577.42       4957.90       583.53 o                         
 -28   4  13      21472.61      20564.69      1115.30 o                         
 -26   4  13      15621.92      17488.74       949.75 o                         
 -24   4  13        143.34       1334.98       370.15 o                         
 -22   4  13      11461.18      12251.91       773.08 o                         
 -20   4  13       7819.15       7301.17       604.96 o                         
 -18   4  13        967.99        915.26       310.42 o                         
 -16   4  13        917.10        433.09       323.75 o                         
 -14   4  13         13.45        809.62       290.68 o                         
 -12   4  13       7669.87       7337.22       538.30 o                         
 -10   4  13       4434.55       4000.79       436.89 o                         
  -8   4  13       4786.11       4913.04       455.56 o                         
  -6   4  13      16409.25      16724.07       736.48 o                         
  -4   4  13       1947.62       1775.65       364.84 o                         
  -2   4  13      36835.61      39941.33      1056.40 o                         
   0   4  13      10369.42      10359.34       600.24 o                         
   2   4  13       9381.23      10314.55       602.34 o                         
   4   4  13      17806.74      17262.79       777.01 o                         
   6   4  13      24416.97      24693.53       950.08 o                         
   8   4  13        642.22        664.03       372.28 o                         
  10   4  13       5337.11       4859.53       540.90 o                         
  12   4  13      10386.70      10231.38       730.36 o                         
  14   4  13       1447.27       1412.36       452.83 o                         
  16   4  13       1429.24       1887.59       486.43 o                         
 -29   5  13        596.62        549.36       419.75 o                         
 -27   5  13      10629.51      13689.83       888.79 o                         
 -25   5  13          0.69        464.55       347.21 o                         
 -23   5  13       3375.26       3125.71       537.66 o                         
 -21   5  13       6126.22       6001.20       604.92 o                         
 -19   5  13       1927.25       1647.61       417.64 o                         
 -17   5  13       4723.58       4881.91       497.15 o                         
 -15   5  13       2947.55       4151.44       455.52 o                         
 -13   5  13         24.71        654.95       289.08 o                         
 -11   5  13       4610.06       2797.31       462.48 o                         
  -9   5  13        144.36       -141.87       280.01 o                         
  -7   5  13       4099.01       4569.84       464.61 o                         
  -5   5  13       1126.58       1309.96       339.22 o                         
  -3   5  13       7795.50       7471.51       568.70 o                         
  -1   5  13       6681.03       7089.23       561.74 o                         
   1   5  13         28.11        950.43       297.61 o                         
   3   5  13       2982.54       3214.79       431.52 o                         
   5   5  13      25303.69      22605.77       968.75 o                         
   7   5  13      10765.84      12231.81       735.71 o                         
   9   5  13        427.38        299.75       362.15 o                         
  11   5  13      13316.08      13363.92       863.26 o                         
  13   5  13        908.30        341.35       425.09 o                         
  15   5  13       2360.35       1569.73       537.65 o                         
 -26   6  13       2444.01       2057.25       555.25 o                         
 -24   6  13         91.68       -107.20       376.01 o                         
 -22   6  13       3508.78       3152.91       517.93 o                         
 -20   6  13       2835.84       2612.01       474.18 o                         
 -18   6  13         44.26        176.54       342.94 o                         
 -16   6  13       2531.22       2001.27       426.71 o                         
 -14   6  13      14324.42      13255.55       753.94 o                         
 -12   6  13      25455.18      23864.74      1015.74 o                         
 -10   6  13       8139.83       6983.80       609.24 o                         
  -8   6  13      10302.20      11211.34       691.44 o                         
  -6   6  13      19847.34      21987.38       938.20 o                         
  -4   6  13        148.73       -160.01       315.21 o                         
  -2   6  13        774.09       1381.94       401.09 o                         
   0   6  13      21231.29      22858.67       965.96 o                         
   2   6  13       3496.84       3065.46       492.86 o                         
   4   6  13      33493.86      32473.77      1184.07 o                         
   6   6  13      39538.61      38665.54      1325.18 o                         
   8   6  13       4161.42       4332.33       550.48 o                         
  10   6  13       2239.09       2276.99       491.78 o                         
  12   6  13      21778.61      19735.14      1063.52 o                         
 -23   7  13        726.46       1367.00       393.62 o                         
 -21   7  13       4342.88       3896.00       580.35 o                         
 -19   7  13        258.92       -708.29       354.15 o                         
 -17   7  13       8809.64       9396.02       749.53 o                         
 -15   7  13        150.64        -70.40       330.68 o                         
 -13   7  13        122.21         10.67       345.08 o                         
 -11   7  13      10669.54      10939.53       772.52 o                         
  -9   7  13        355.11        378.15       362.68 o                         
  -7   7  13        347.47        532.29       353.08 o                         
  -5   7  13        147.10       -166.94       344.01 o                         
  -3   7  13      10335.77      10379.79       745.83 o                         
  -1   7  13        350.00        462.95       361.61 o                         
   1   7  13      11615.52      11485.49       770.93 o                         
   3   7  13       3325.08       4252.23       532.86 o                         
   5   7  13      10200.42      10585.45       758.62 o                         
   7   7  13        264.34        762.69       387.21 o                         
   9   7  13       5398.03       5301.64       621.43 o                         
 -20   8  13       2214.55        961.14       453.90 o                         
 -18   8  13       5292.50       5468.05       604.36 o                         
 -16   8  13          0.92        -45.87       288.01 o                         
 -14   8  13       2127.46       2625.28       465.10 o                         
 -12   8  13        203.95         -5.87       372.81 o                         
 -10   8  13       1382.27       1999.06       467.23 o                         
  -8   8  13      10090.02      11703.62       834.91 o                         
  -6   8  13        517.88        751.50       414.42 o                         
  -4   8  13       3327.21       4468.24       556.86 o                         
  -2   8  13       3699.92       4198.38       562.20 o                         
   0   8  13        550.59       1006.98       396.82 o                         
   2   8  13        148.69       -288.54       361.08 o                         
   4   8  13       1004.39       1587.82       441.62 o                         
   6   8  13       1422.98       1617.17       467.76 o                         
 -11   9  13       5821.59       7155.32       742.52 o                         
  -9   9  13       7398.80       8836.47       809.23 o                         
  -7   9  13       3772.90       3872.46       620.87 o                         
  -5   9  13       6261.10       5101.70       673.19 o                         
  -3   9  13       3315.27       3404.63       621.40 o                         
 -32   0  14         22.56         87.92       935.76 o                         
 -30   0  14      38106.39      37789.07       995.85 o                         
 -28   0  14      55971.62      56304.34      1145.04 o                         
 -26   0  14      36697.54      35461.75      1469.34 o                         
 -24   0  14     167604.33     161915.38      5211.31 o                         
 -22   0  14      66734.84      64349.02      1068.66 o                         
 -20   0  14       3968.73       3582.75       370.73 o                         
 -18   0  14      20187.87      19150.32       896.72 o                         
 -16   0  14      58549.99      60462.11      2006.76 o                         
 -14   0  14        198.31        487.30       193.34 o                         
 -12   0  14      30999.46      29506.66       592.96 o                         
 -10   0  14      25337.54      25180.06       534.61 o                         
  -8   0  14      32811.05      30838.95       570.20 o                         
  -6   0  14       1266.60       1489.54       488.31 o                         
  -4   0  14       3234.62       3749.27       716.93 o                         
  -2   0  14      51934.80      52776.23      1211.45 o                         
   0   0  14      31738.82      29824.52       586.30 o                         
   2   0  14        583.37        611.59       213.40 o                         
   4   0  14       8418.23       7874.51       458.83 o                         
   6   0  14      31211.29      30364.01      1084.41 o                         
   8   0  14        302.28       -444.12       222.06 o                         
  10   0  14      55592.96      54866.27       989.95 o                         
  12   0  14      21176.51      18930.93      1453.72 o                         
  14   0  14       8273.19       8660.39       652.96 o                         
  16   0  14      52324.17      53224.88      1825.93 o                         
  18   0  14      44080.09      44738.86      1098.32 o                         
 -33   1  14         73.51       -858.69       429.35 o                         
 -31   1  14      13406.21      14765.36       958.75 o                         
 -29   1  14      35338.75      33539.34      1359.70 o                         
 -27   1  14         15.62         53.87       338.68 o                         
 -25   1  14      37803.80      40068.58      1284.68 o                         
 -23   1  14      70284.43      67123.29      1673.11 o                         
 -21   1  14        486.97        687.50       309.88 o                         
 -19   1  14      27796.26      27556.81       940.18 o                         
 -17   1  14      10773.23      11155.45       609.34 o                         
 -15   1  14       5038.92       5435.98       434.24 o                         
 -13   1  14      42549.61      43831.83      1030.24 o                         
 -11   1  14      19535.04      18381.53       682.77 o                         
  -9   1  14      27302.91      26560.86       796.26 o                         
  -7   1  14       3237.35       3078.44       365.93 o                         
  -5   1  14        285.42       1155.25       283.21 o                         
  -3   1  14       2446.29       2323.53       318.45 o                         
  -1   1  14         53.37       1163.24       269.34 o                         
   1   1  14         24.49        442.68       269.87 o                         
   3   1  14       1486.64       2330.33       357.90 o                         
   5   1  14       4965.26       4210.47       466.23 o                         
   7   1  14        395.23        678.73       534.42 o                         
   9   1  14      17067.46      17152.91       958.40 o                         
  11   1  14      13014.85      13654.74       538.18 o                         
  13   1  14        129.44        129.14       252.76 o                         
  15   1  14      17904.59      17569.07      1026.37 o                         
  17   1  14      21139.56      19607.02       752.76 o                         
  19   1  14       1431.72       1053.15       353.36 o                         
 -32   2  14        319.50       -306.68       375.48 o                         
 -28   2  14      31909.63      32669.74      1274.18 o                         
 -26   2  14       2228.61       1357.99       426.71 o                         
 -24   2  14      18870.85      16788.66       901.87 o                         
 -22   2  14       2955.72       2303.75       435.25 o                         
 -20   2  14      11392.34      12626.61       683.49 o                         
 -18   2  14      49275.82      51828.68      1309.58 o                         
 -16   2  14       2673.95       3235.10       399.52 o                         
 -14   2  14      53876.78      53198.21      1199.48 o                         
 -12   2  14        566.78       1036.86       321.08 o                         
 -10   2  14       8647.38       9835.00       528.75 o                         
  -8   2  14        159.35        826.16       282.14 o                         
  -6   2  14          2.69       -106.67       279.47 o                         
  -4   2  14        522.93        548.83       273.08 o                         
  -2   2  14       1268.06       1453.99       309.36 o                         
   0   2  14      50908.01      49765.12      1105.76 o                         
   2   2  14       2170.02       2401.87       355.24 o                         
   4   2  14      45207.64      44494.72      1137.33 o                         
   6   2  14        524.51       1115.25       341.35 o                         
   8   2  14        374.82        819.77       323.21 o                         
  10   2  14       7010.16       6235.60       581.47 o                         
  12   2  14      24954.44      25482.33      1043.42 o                         
  14   2  14       4365.01       4362.76       556.88 o                         
  16   2  14      29402.57      28888.54      1213.19 o                         
  18   2  14        577.31       1210.19       440.02 o                         
 -31   3  14       1090.28       1114.20       417.09 o                         
 -29   3  14      22816.99      24206.10      1135.62 o                         
 -27   3  14      10711.66      10377.66       794.38 o                         
 -25   3  14        913.39       1560.62       382.95 o                         
 -23   3  14      17343.69      18164.55       890.08 o                         
 -21   3  14        764.03        211.74       336.55 o                         
 -19   3  14      30288.42      30240.98      1022.39 o                         
 -17   3  14       2926.11       2564.07       407.52 o                         
 -15   3  14       4793.53       3971.49       426.76 o                         
 -13   3  14        528.80       1327.53       338.15 o                         
 -11   3  14      21319.29      22991.50       817.79 o                         
  -9   3  14       2571.88       2731.57       372.85 o                         
  -7   3  14        161.90       -339.21       287.48 o                         
  -5   3  14       2081.01       2041.30       353.64 o                         
  -3   3  14        186.61         55.47       276.28 o                         
  -1   3  14      17733.02      17246.33       710.37 o                         
   1   3  14      16094.15      17938.53       719.38 o                         
   3   3  14       2097.21       2622.67       390.97 o                         
   5   3  14      16893.10      17632.12       801.53 o                         
   7   3  14      25630.26      24573.22       951.71 o                         
   9   3  14        789.27       1000.05       363.22 o                         
  11   3  14      23275.54      21938.44       983.06 o                         
  13   3  14       3381.92       3585.49       507.79 o                         
  15   3  14       6779.16       6813.61       648.13 o                         
  17   3  14       7186.51       6902.18       702.54 o                         
 -30   4  14       3378.44       2231.71       541.93 o                         
 -28   4  14        624.25       1487.53       396.82 o                         
 -26   4  14       1972.93       1930.29       477.37 o                         
 -24   4  14      19880.69      21152.45      1029.93 o                         
 -22   4  14       8480.18       7673.04       641.24 o                         
 -20   4  14      80724.27      80520.90      1775.06 o                         
 -18   4  14      18384.56      18885.23       858.66 o                         
 -16   4  14       8502.44       8400.50       585.25 o                         
 -14   4  14      23395.01      21987.55       881.81 o                         
 -12   4  14      34996.98      33723.20      1052.01 o                         
 -10   4  14      43831.92      44447.94      1168.31 o                         
  -8   4  14      94395.22      93786.72      1654.33 o                         
  -6   4  14       6140.19       5372.04       484.39 o                         
  -4   4  14      45032.61      47315.56      1170.48 o                         
  -2   4  14      34673.19      35543.38      1024.22 o                         
   0   4  14        179.99        534.95       294.94 o                         
   2   4  14       3910.00       4662.60       455.54 o                         
   4   4  14      17174.79      16127.04       779.11 o                         
   6   4  14      15273.72      15766.60       784.38 o                         
   8   4  14       5562.09       5818.69       559.57 o                         
  10   4  14        455.02        643.76       374.42 o                         
  12   4  14        930.90        187.21       363.75 o                         
  14   4  14         60.15        483.75       371.21 o                         
  16   4  14       2295.77       1979.90       470.44 o                         
 -29   5  14      10242.60      11228.63       889.31 o                         
 -27   5  14       2950.71       2493.59       538.72 o                         
 -25   5  14      19540.96      19909.17      1043.75 o                         
 -23   5  14       5770.47       5124.14       660.92 o                         
 -21   5  14      21308.52      21120.32      1001.16 o                         
 -19   5  14      40621.67      40938.90      1320.52 o                         
 -17   5  14        256.80        219.21       285.34 o                         
 -15   5  14       9718.43      10472.81       658.89 o                         
 -13   5  14       8572.45       8600.48       650.33 o                         
 -11   5  14      13984.73      12972.19       732.62 o                         
  -9   5  14      44071.54      44050.09      1248.26 o                         
  -7   5  14       5972.01       6304.91       549.99 o                         
  -5   5  14      38772.84      38129.92      1151.37 o                         
  -3   5  14      78873.24      78472.91      1634.63 o                         
  -1   5  14       4736.98       4867.01       494.49 o                         
   1   5  14      10750.70       9480.75       633.30 o                         
   3   5  14       5899.92       5647.56       522.77 o                         
   5   5  14       1747.05       1659.87       430.43 o                         
   7   5  14      12858.29      11934.16       773.63 o                         
   9   5  14      15465.17      14034.38       868.11 o                         
  11   5  14       6075.73       7647.79       683.32 o                         
  13   5  14      22249.08      22043.40      1101.96 o                         
 -26   6  14      11396.59      11224.17       867.46 o                         
 -24   6  14       5738.48       6852.37       685.45 o                         
 -22   6  14         59.35       -656.02       362.14 o                         
 -20   6  14      21592.62      21756.53      1060.90 o                         
 -18   6  14       3290.42       3126.77       516.86 o                         
 -16   6  14      14064.63      14606.21       817.95 o                         
 -14   6  14      42055.64      39482.13      1300.28 o                         
 -12   6  14       2050.29       3115.48       441.64 o                         
 -10   6  14      42637.60      44590.82      1350.56 o                         
  -8   6  14      25160.98      27934.46      1073.91 o                         
  -6   6  14       4802.71       3864.67       499.29 o                         
  -4   6  14      58646.21      61473.66      1549.94 o                         
  -2   6  14      55635.14      54688.97      1471.24 o                         
   0   6  14       5902.10       6226.30       576.65 o                         
   2   6  14      44266.36      43650.86      1347.30 o                         
   4   6  14      11346.99      12589.84       795.47 o                         
   6   6  14       1063.36       1165.40       413.89 o                         
   8   6  14      14251.75      15228.33       880.34 o                         
  10   6  14       1905.13       2113.23       482.17 o                         
  12   6  14      14086.81      15713.39       975.82 o                         
 -23   7  14       1108.00        129.07       451.23 o                         
 -21   7  14      19966.03      20495.91      1086.43 o                         
 -19   7  14       1937.74       1886.01       443.77 o                         
 -17   7  14       9170.26       8843.95       716.46 o                         
 -15   7  14      23121.73      22394.53      1020.92 o                         
 -13   7  14      13326.90      12733.45       841.92 o                         
 -11   7  14      20463.55      19655.75       998.45 o                         
  -9   7  14      84466.37      87688.66      1985.96 o                         
  -7   7  14       8777.63       8789.04       700.99 o                         
  -5   7  14      25367.36      26429.19      1140.56 o                         
  -3   7  14      49728.28      50862.79      1514.61 o                         
  -1   7  14        474.41        748.83       371.75 o                         
   1   7  14      17898.97      20625.71      1002.10 o                         
   3   7  14      20115.47      21448.43      1045.37 o                         
   5   7  14       1564.99       1708.92       440.03 o                         
   7   7  14      16415.02      18546.03      1012.70 o                         
   9   7  14      12472.37      12739.56       909.09 o                         
 -18   8  14       7397.50       7491.13       687.07 o                         
 -16   8  14      16635.16      14519.86       915.59 o                         
 -14   8  14       7133.81       6788.06       678.54 o                         
 -12   8  14        364.85        146.67       396.82 o                         
 -10   8  14      24927.75      24522.17      1157.02 o                         
  -8   8  14       3729.89       3482.03       578.20 o                         
  -6   8  14       6104.73       7642.47       685.99 o                         
  -4   8  14       4917.83       6793.04       649.70 o                         
  -2   8  14        219.08        603.75       400.55 o                         
   0   8  14      21827.58      23070.58      1153.72 o                         
   2   8  14      29177.67      31375.42      1321.50 o                         
   4   8  14       5916.27       6298.66       655.04 o                         
  -9   9  14      25377.91      24573.66      1270.12 o                         
  -7   9  14       2390.71       3587.51       538.18 o                         
 -33   1  15          8.92        237.87       385.61 o                         
 -31   1  15        476.99        742.43       412.28 o                         
 -29   1  15       1301.43        825.65       442.16 o                         
 -27   1  15          2.23        841.09       376.01 o                         
 -25   1  15      19992.89      19649.53       944.05 o                         
 -23   1  15      10701.33      10440.10       671.18 o                         
 -21   1  15       5454.01       5044.81       519.58 o                         
 -19   1  15       3334.32       4183.02       432.06 o                         
 -17   1  15      44509.81      42572.34      1119.80 o                         
 -15   1  15      29821.62      28840.00       912.60 o                         
 -13   1  15        235.95        525.35       317.35 o                         
 -11   1  15       3775.03       3722.87       409.15 o                         
  -9   1  15       1410.51       2084.46       336.03 o                         
  -7   1  15       2157.93       2754.48       365.38 o                         
  -5   1  15      34642.80      34938.55       895.27 o                         
  -3   1  15       6672.14       7892.63       486.55 o                         
  -1   1  15      17975.81      17096.82       669.85 o                         
   1   1  15      35464.68      36721.21       984.84 o                         
   3   1  15       8482.31       8343.08       551.12 o                         
   5   1  15       7762.29       6707.28       391.85 o                         
   7   1  15      10610.67      10625.76       488.98 o                         
   9   1  15      10117.24       9620.40       471.37 o                         
  11   1  15       1308.53        116.27       348.82 o                         
  13   1  15       2155.76       2512.51       574.72 o                         
  15   1  15       9342.85       8916.69       608.96 o                         
  17   1  15        327.37       -134.60       291.53 o                         
 -32   2  15       1000.54        610.70       434.16 o                         
 -30   2  15          8.83        687.49       398.41 o                         
 -28   2  15       4214.59       3558.90       579.82 o                         
 -26   2  15      10571.63      10560.78       757.58 o                         
 -24   2  15       8027.14       8434.27       655.11 o                         
 -22   2  15      15297.78      15058.93       798.28 o                         
 -20   2  15        986.96        425.63       311.49 o                         
 -18   2  15      14948.94      15390.53       718.27 o                         
 -16   2  15        166.31       -296.54       280.01 o                         
 -14   2  15       3237.00       3667.25       422.47 o                         
 -12   2  15        364.40        369.62       296.01 o                         
 -10   2  15       6484.31       6196.02       468.94 o                         
  -8   2  15      14745.37      13822.46       635.09 o                         
  -6   2  15      24340.46      23287.13       770.95 o                         
  -4   2  15        298.78        574.42       273.61 o                         
  -2   2  15       2535.16       1943.72       363.25 o                         
   0   2  15      32374.90      30473.60       915.29 o                         
   2   2  15       5735.47       6127.85       491.32 o                         
   4   2  15        928.28        633.11       337.09 o                         
   6   2  15       4431.82       5237.16       497.69 o                         
   8   2  15      12132.10      10145.87       676.53 o                         
  10   2  15         14.65        315.74       333.34 o                         
  12   2  15       8654.40       8939.40       694.58 o                         
  14   2  15       9717.20       9511.96       759.68 o                         
  16   2  15         29.65        122.14       425.08 o                         
 -31   3  15      15516.78      15079.66       988.66 o                         
 -29   3  15       5470.01       5765.76       657.18 o                         
 -27   3  15      13961.84      13824.19       859.54 o                         
 -25   3  15      20812.82      22060.40      1021.42 o                         
 -23   3  15      22105.47      22268.49       968.13 o                         
 -21   3  15         23.13        126.40       295.48 o                         
 -19   3  15      44962.37      42644.39      1235.46 o                         
 -17   3  15      28230.83      28584.43       970.04 o                         
 -15   3  15       2224.05       2624.82       410.18 o                         
 -13   3  15       4205.51       4629.13       469.42 o                         
 -11   3  15        456.54        529.09       302.41 o                         
  -9   3  15        744.17        825.12       297.62 o                         
  -7   3  15      45171.64      43532.19      1088.89 o                         
  -5   3  15      58302.11      59883.33      1261.01 o                         
  -3   3  15          7.18        -18.67       270.94 o                         
  -1   3  15        237.15        953.10       284.81 o                         
   1   3  15      15356.03      15713.39       736.95 o                         
   3   3  15      37308.84      34436.02      1059.47 o                         
   5   3  15        760.27        806.44       333.88 o                         
   7   3  15      14264.00      13744.36       755.54 o                         
   9   3  15       1252.34       1323.29       414.43 o                         
  11   3  15       2082.17       1980.44       484.31 o                         
  13   3  15       4618.88       5374.65       601.15 o                         
  15   3  15      16547.47      17398.40       986.02 o                         
 -30   4  15      11061.98      11396.41       892.53 o                         
 -28   4  15        958.71       1187.26       464.56 o                         
 -26   4  15      11180.23      11293.23       791.19 o                         
 -24   4  15      18450.34      20734.81      1003.74 o                         
 -22   4  15         11.14       -194.14       326.41 o                         
 -20   4  15      36359.11      36079.40      1204.02 o                         
 -18   4  15      22557.09      23600.90       946.30 o                         
 -16   4  15        521.80        482.16       292.81 o                         
 -14   4  15      37498.79      35314.70      1112.38 o                         
 -12   4  15      51309.24      52679.02      1307.97 o                         
 -10   4  15       6050.25       5657.91       498.25 o                         
  -8   4  15      40656.26      40860.95      1134.48 o                         
  -6   4  15      17219.52      17380.74       748.21 o                         
  -4   4  15       8459.53       8278.96       563.38 o                         
  -2   4  15        624.22        752.57       314.68 o                         
   0   4  15       6834.33       5780.14       515.86 o                         
   2   4  15       1114.23       1035.27       333.89 o                         
   4   4  15       1364.65       1745.72       373.36 o                         
   6   4  15         23.25       -147.74       290.68 o                         
   8   4  15       3265.25       4282.65       494.46 o                         
  10   4  15         42.44         25.07       352.54 o                         
  12   4  15      19447.22      19780.90      1032.53 o                         
  14   4  15       4860.73       4405.98       575.55 o                         
 -29   5  15       9339.67      10950.99       827.94 o                         
 -27   5  15        115.39        516.82       389.35 o                         
 -25   5  15      13497.01      14575.03       916.61 o                         
 -23   5  15       2219.86       1352.12       447.51 o                         
 -21   5  15      36957.05      38144.50      1326.72 o                         
 -19   5  15       3870.45       3442.08       509.40 o                         
 -17   5  15        872.95        734.97       336.55 o                         
 -15   5  15      15254.25      13470.16       778.52 o                         
 -13   5  15      73730.72      70897.05      1645.45 o                         
 -11   5  15      27482.23      27818.86      1036.14 o                         
  -9   5  15       8416.04       8933.36       618.32 o                         
  -7   5  15       2029.07       2772.53       400.57 o                         
  -5   5  15         96.25        392.55       329.08 o                         
  -3   5  15          0.42       -212.81       297.08 o                         
  -1   5  15      16345.76      17383.65       810.03 o                         
   1   5  15        739.40        514.16       316.28 o                         
   3   5  15       4716.94       4078.54       528.62 o                         
   5   5  15       8127.51       7936.42       658.83 o                         
   7   5  15       3821.23       4515.79       512.60 o                         
   9   5  15       9037.58       9336.83       728.19 o                         
  11   5  15       5141.80       4888.23       594.23 o                         
  13   5  15       6441.90       7105.29       685.99 o                         
 -26   6  15       3987.25       2856.35       544.60 o                         
 -24   6  15      12709.15      13556.10       921.91 o                         
 -22   6  15       3034.61       3022.72       515.25 o                         
 -20   6  15       7398.82       5773.56       652.95 o                         
 -18   6  15      25419.62      24860.50      1074.90 o                         
 -16   6  15        861.22        752.57       342.95 o                         
 -14   6  15      10792.48      10117.54       757.59 o                         
 -12   6  15       9962.33       9478.75       709.56 o                         
 -10   6  15      11188.61      11287.23       761.87 o                         
  -8   6  15        621.37        310.41       333.88 o                         
  -6   6  15       4200.94       3024.46       512.61 o                         
  -4   6  15        541.45        464.02       339.75 o                         
  -2   6  15         57.01         69.87       368.01 o                         
   0   6  15        181.78          0.00       350.41 o                         
   2   6  15      10184.38      10227.67       750.10 o                         
   4   6  15          7.94       -293.88       364.81 o                         
   6   6  15       2285.34       1562.80       462.44 o                         
   8   6  15      17097.68      17636.76       971.64 o                         
  10   6  15      15654.04      14810.23       937.44 o                         
 -23   7  15       2841.07       2862.14       513.65 o                         
 -21   7  15         41.88        357.34       357.34 o                         
 -19   7  15       8507.98       8359.88       736.71 o                         
 -17   7  15        210.99       -103.47       321.61 o                         
 -15   7  15        874.29       1200.60       405.89 o                         
 -13   7  15       2419.64       2665.32       510.98 o                         
 -11   7  15      10462.55       9181.51       750.63 o                         
  -9   7  15         16.13        129.07       360.01 o                         
  -7   7  15        924.06       1223.53       398.96 o                         
  -5   7  15         95.51       -121.07       395.75 o                         
  -3   7  15       9042.87       8439.60       732.46 o                         
  -1   7  15         61.52       -582.42       291.21 o                         
   1   7  15         24.82        537.62       362.14 o                         
   3   7  15       1075.80       1748.36       398.96 o                         
   5   7  15       1017.46       1271.00       408.02 o                         
   7   7  15       3406.56       2350.66       529.66 o                         
 -18   8  15        103.38       -137.07       317.34 o                         
 -16   8  15       1591.29       1725.45       443.23 o                         
 -14   8  15       3744.67       3717.25       570.20 o                         
 -12   8  15        848.48        634.17       410.15 o                         
 -10   8  15      16054.12      15377.77       971.61 o                         
  -8   8  15        603.82       1372.33       405.88 o                         
  -6   8  15       2778.56       2264.22       488.05 o                         
  -4   8  15      12219.50      11552.08       857.35 o                         
  -2   8  15       6573.30       6492.43       698.27 o                         
   0   8  15       1425.14       2514.83       510.43 o                         
   2   8  15       3683.33       3354.52       589.94 o                         
 -32   0  16      28796.49      29189.02       944.01 o                         
 -30   0  16      10071.82      11842.46       593.73 o                         
 -28   0  16      13280.53      14031.32       627.44 o                         
 -26   0  16     128332.02     130654.20      2162.67 o                         
 -24   0  16      54396.99      52858.49      1815.60 o                         
 -22   0  16      77813.98      75992.59      2226.74 o                         
 -20   0  16     211794.08     203762.72      5744.99 o                         
 -18   0  16       5490.58       5461.85       444.37 o                         
 -16   0  16      11694.54      10708.29       437.82 o                         
 -14   0  16      90467.32      86476.55      1638.33 o                         
 -12   0  16      16465.07      17113.14       488.32 o                         
 -10   0  16     125196.47     115957.94      1182.01 o                         
  -8   0  16     124782.51     122207.45      1180.32 o                         
  -6   0  16      14345.26      15125.75       446.20 o                         
  -4   0  16      47617.17      49239.80      2227.43 o                         
  -2   0  16     133932.30     128545.39      1415.59 o                         
   0   0  16      15030.65      14768.83       664.13 o                         
   2   0  16      11246.26      11550.29      1046.05 o                         
   4   0  16       1395.81        433.85       284.82 o                         
   6   0  16       6500.49       6716.71       391.05 o                         
   8   0  16       1419.18       2000.13       887.00 o                         
  10   0  16         67.86        344.71       258.52 o                         
  12   0  16       1834.18       1660.98       338.38 o                         
  14   0  16       1777.45       2293.88       442.17 o                         
  16   0  16         99.90       -593.62       296.81 o                         
 -33   1  16      11061.35      11209.67       895.73 o                         
 -31   1  16      14222.48      12740.88       908.61 o                         
 -29   1  16        682.81       1731.82       443.75 o                         
 -27   1  16      51747.11      53811.43      1589.52 o                         
 -25   1  16      45681.18      45678.01      1400.32 o                         
 -23   1  16       1081.30       1789.45       389.89 o                         
 -21   1  16     122594.21     116531.05      2137.24 o                         
 -19   1  16      53389.73      56482.55      1357.25 o                         
 -17   1  16      20034.26      20144.17       828.91 o                         
 -15   1  16     153865.48     152654.22      2059.33 o                         
 -13   1  16         51.46       1005.90       310.94 o                         
 -11   1  16      60681.15      56825.00      1206.85 o                         
  -9   1  16     176960.08     168566.42      2126.38 o                         
  -7   1  16      17371.75      17653.58       685.86 o                         
  -5   1  16     140913.91     136511.98      1939.92 o                         
  -3   1  16      53202.25      53219.01      1145.42 o                         
  -1   1  16          3.15        266.67       284.28 o                         
   1   1  16       2318.19       2721.38       394.18 o                         
   3   1  16       5549.24       6541.18       512.65 o                         
   5   1  16        337.71        213.77       620.03 o                         
   7   1  16       3272.51       3411.74       328.91 o                         
   9   1  16        265.69        645.20       254.94 o                         
  11   1  16         74.24        -71.20       245.14 o                         
  13   1  16       1107.32        855.95       301.62 o                         
  15   1  16          1.44         18.80       259.20 o                         
  17   1  16       4502.34       3957.77       437.14 o                         
 -32   2  16      26088.00      27225.80      1285.64 o                         
 -30   2  16       7225.89       7936.08       741.49 o                         
 -28   2  16        226.48        416.01       352.01 o                         
 -26   2  16      18285.86      18711.97       970.12 o                         
 -24   2  16       9804.91       9131.98       691.95 o                         
 -22   2  16      10657.83      11378.53       694.65 o                         
 -20   2  16      90944.60      94862.14      1862.17 o                         
 -18   2  16       9815.04       9229.57       607.16 o                         
 -16   2  16      79675.24      85831.47      1616.49 o                         
 -14   2  16      91962.84      93182.56      1638.87 o                         
 -12   2  16       6505.19       5227.10       495.08 o                         
 -10   2  16      12797.83      12733.89       629.14 o                         
  -8   2  16      57050.16      56873.79      1223.13 o                         
  -6   2  16       4101.91       4420.59       416.08 o                         
  -4   2  16      63940.21      61115.50      1263.99 o                         
  -2   2  16        980.60       1296.09       315.75 o                         
   0   2  16       8356.91       9266.53       559.12 o                         
   2   2  16       3263.55       4189.93       442.73 o                         
   4   2  16       1195.51        879.53       340.82 o                         
   6   2  16       2819.95       3387.59       452.85 o                         
   8   2  16        690.51         77.34       340.28 o                         
  10   2  16       1010.42       1378.21       403.22 o                         
  12   2  16        397.79        316.81       388.28 o                         
  14   2  16       6433.29       8030.85       713.73 o                         
  16   2  16         82.77       -615.49       390.41 o                         
 -31   3  16      17348.50      19979.04      1083.68 o                         
 -29   3  16      16096.20      17076.21      1007.37 o                         
 -27   3  16       8792.50       8633.72       750.60 o                         
 -25   3  16      43821.16      47951.38      1459.42 o                         
 -23   3  16       1849.25       2316.46       409.10 o                         
 -21   3  16      32563.99      30611.26      1094.99 o                         
 -19   3  16      21791.97      22339.58       933.48 o                         
 -17   3  16        864.18        485.36       317.35 o                         
 -15   3  16      67236.50      66023.46      1470.18 o                         
 -13   3  16      52008.47      53894.83      1278.72 o                         
 -11   3  16       4282.20       4363.49       492.36 o                         
  -9   3  16       4759.12       5241.63       479.03 o                         
  -7   3  16       2091.10       2263.71       382.97 o                         
  -5   3  16        715.45        581.90       337.62 o                         
  -3   3  16        618.49        -19.73       323.75 o                         
  -1   3  16      11036.32      11546.63       634.93 o                         
   1   3  16       6650.49       7065.77       542.54 o                         
   3   3  16         48.24        174.41       314.68 o                         
   5   3  16       1550.24        987.28       369.63 o                         
   7   3  16        204.34       -631.49       315.74 o                         
   9   3  16         40.46        710.96       336.54 o                         
  11   3  16        680.41       -431.49       379.75 o                         
  13   3  16      10689.28      10705.54       808.24 o                         
  15   3  16      10317.00      11699.73       842.36 o                         
 -30   4  16       4764.44       4433.70       640.62 o                         
 -28   4  16        106.44       -647.49       323.74 o                         
 -26   4  16      11767.68      12243.57       867.49 o                         
 -24   4  16       3257.82       2627.51       510.99 o                         
 -22   4  16      19782.02      19657.50       946.69 o                         
 -20   4  16       1341.34       -121.08       359.49 o                         
 -18   4  16      17615.84      17496.45       830.34 o                         
 -16   4  16      13343.05      14193.17       771.02 o                         
 -14   4  16      35074.20      32005.01      1078.62 o                         
 -12   4  16       2483.37       3390.25       424.05 o                         
 -10   4  16      73376.84      74451.06      1565.58 o                         
  -8   4  16       1740.84       1435.86       389.90 o                         
  -6   4  16      32755.15      33724.61      1054.54 o                         
  -4   4  16       1563.47       2599.15       401.63 o                         
  -2   4  16       8271.17       8807.98       576.17 o                         
   0   4  16      51748.49      54616.35      1362.27 o                         
   2   4  16      26198.62      24649.74       965.60 o                         
   4   4  16        134.57        273.61       312.01 o                         
   6   4  16      24047.97      24141.20      1035.93 o                         
   8   4  16       1183.39       1067.80       381.89 o                         
  10   4  16       3222.49       4482.63       522.19 o                         
  12   4  16        136.96        625.09       380.81 o                         
  14   4  16         94.13        539.75       398.41 o                         
 -29   5  16       3096.95       3288.87       567.52 o                         
 -27   5  16       3209.24       2662.15       555.79 o                         
 -25   5  16       9824.39       9830.47       760.21 o                         
 -23   5  16       2619.81       2821.61       502.45 o                         
 -21   5  16      10799.26      11300.20       768.78 o                         
 -19   5  16       1302.62       1740.38       412.29 o                         
 -17   5  16      15134.91      15059.91       800.38 o                         
 -15   5  16      21123.59      20567.28       940.89 o                         
 -13   5  16        864.04       1469.95       398.96 o                         
 -11   5  16      33437.37      34334.95      1161.78 o                         
  -9   5  16       3358.31       2946.00       473.66 o                         
  -7   5  16       8608.79       8339.57       620.45 o                         
  -5   5  16      44855.24      43817.48      1263.66 o                         
  -3   5  16        242.93        -45.87       317.88 o                         
  -1   5  16      27453.78      27622.87      1037.68 o                         
   1   5  16      30232.21      32527.52      1130.09 o                         
   3   5  16       2656.88       2109.55       446.98 o                         
   5   5  16      22581.64      24140.73      1029.99 o                         
   7   5  16       6514.61       5568.57       639.59 o                         
   9   5  16      14558.52      14443.00       903.82 o                         
  11   5  16      21898.98      23266.77      1133.96 o                         
 -26   6  16         53.65        707.22       366.41 o                         
 -24   6  16       5689.97       6387.74       657.18 o                         
 -22   6  16        239.49       -704.02       352.01 o                         
 -20   6  16       4914.38       2420.65       525.95 o                         
 -18   6  16       3430.79       2638.72       462.99 o                         
 -16   6  16      11339.34      11605.02       789.07 o                         
 -14   6  16       5712.95       4410.44       600.11 o                         
 -12   6  16      32046.26      32183.87      1196.32 o                         
 -10   6  16       3792.27       4388.34       525.94 o                         
  -8   6  16         13.93       -337.08       322.68 o                         
  -6   6  16      44652.74      44796.11      1378.33 o                         
  -4   6  16      29364.22      28035.85      1097.48 o                         
  -2   6  16      17244.69      19990.98       932.21 o                         
   0   6  16      34769.74      36152.05      1259.36 o                         
   2   6  16        404.32       -349.35       334.41 o                         
   4   6  16      23120.57      26624.62      1128.17 o                         
   6   6  16      20752.98      21028.57      1045.91 o                         
   8   6  16         65.42        496.55       373.88 o                         
  10   6  16      19174.52      19008.00      1081.05 o                         
 -23   7  16        262.75        628.82       379.75 o                         
 -21   7  16        347.22        561.62       393.08 o                         
 -19   7  16       3808.76       3874.61       541.93 o                         
 -17   7  16       4491.78       3592.51       512.61 o                         
 -15   7  16        417.76        286.94       396.28 o                         
 -13   7  16      18070.53      18137.61       977.02 o                         
 -11   7  16      17348.75      18447.90       961.00 o                         
  -9   7  16        309.55        346.15       373.35 o                         
  -7   7  16      29409.36      30267.05      1228.19 o                         
  -5   7  16      26924.53      25518.51      1143.24 o                         
  -3   7  16        195.88        262.41       382.41 o                         
  -1   7  16      23167.80      22420.32      1073.73 o                         
   1   7  16      13854.12      12914.19       855.26 o                         
   3   7  16       6995.27       5666.20       686.54 o                         
   5   7  16      28425.77      27773.25      1249.95 o                         
 -18   8  16        404.77        453.35       327.48 o                         
 -16   8  16       5696.74       4072.14       637.97 o                         
 -14   8  16       1144.25       1074.73       469.89 o                         
 -12   8  16       2709.03       1121.17       519.52 o                         
 -10   8  16          4.12        802.69       382.41 o                         
  -8   8  16       6336.02       6453.99       732.94 o                         
  -6   8  16      10284.81      10260.48       808.23 o                         
  -4   8  16       1905.25       1597.45       528.57 o                         
  -2   8  16      12382.90      13383.57       911.23 o                         
   0   8  16       7779.26       7806.47       754.83 o                         
 -33   1  17       3118.59       3940.14       596.86 o                         
 -31   1  17       1367.42       2395.89       501.37 o                         
 -29   1  17       9513.21       9409.55       767.15 o                         
 -27   1  17       6190.31       6276.46       627.86 o                         
 -25   1  17       9855.29       9556.09       697.29 o                         
 -23   1  17      13141.31      13691.81       746.46 o                         
 -21   1  17       5425.27       6128.20       545.71 o                         
 -19   1  17         54.90       -186.67       300.28 o                         
 -17   1  17          8.44       -411.21       325.34 o                         
 -15   1  17      28958.90      27051.25       922.10 o                         
 -13   1  17       4273.23       5059.66       468.89 o                         
 -11   1  17       8663.58       8014.22       553.81 o                         
  -9   1  17         16.21        526.42       321.08 o                         
  -7   1  17        678.78        406.42       317.35 o                         
  -5   1  17      10312.03      10493.10       588.52 o                         
  -3   1  17      17052.36      16185.37       704.48 o                         
  -1   1  17      55968.94      56182.04      1248.44 o                         
   1   1  17        491.10        633.63       352.02 o                         
   3   1  17       7261.64       6765.93       393.27 o                         
   5   1  17       3553.47       3589.02       320.11 o                         
   7   1  17      10762.37      11742.06       500.04 o                         
   9   1  17         29.77        471.94       596.82 o                         
  11   1  17         86.05        652.56       901.90 o                         
  13   1  17       2610.96       3006.38       385.02 o                         
  15   1  17      17269.45      17683.04      1142.64 o                         
 -32   2  17        704.50        144.54       414.95 o                         
 -30   2  17       1357.91       1272.08       464.56 o                         
 -28   2  17        969.91       -118.41       408.02 o                         
 -26   2  17       2239.48       1928.18       436.31 o                         
 -24   2  17      10580.72      10443.54       728.25 o                         
 -22   2  17       7248.55       8229.28       614.02 o                         
 -20   2  17        191.98        482.68       340.28 o                         
 -18   2  17       6303.59       6218.05       504.12 o                         
 -16   2  17       3361.40       4131.82       465.67 o                         
 -14   2  17       1756.02       1485.47       394.17 o                         
 -12   2  17      12817.96      12781.54       671.28 o                         
 -10   2  17      14629.25      15513.74       694.81 o                         
  -8   2  17      24575.03      25268.41       860.57 o                         
  -6   2  17      26484.63      25578.53       872.91 o                         
  -4   2  17      65392.49      65995.86      1349.97 o                         
  -2   2  17       2058.32       1825.26       376.04 o                         
   0   2  17        165.64        -54.40       313.61 o                         
   2   2  17       8009.60       9330.72       609.78 o                         
   4   2  17       5140.74       4755.57       495.03 o                         
   6   2  17        162.54        526.42       320.01 o                         
   8   2  17       8655.36       8880.81       673.78 o                         
  10   2  17         56.35        701.35       385.08 o                         
  12   2  17       6659.74       6605.57       665.73 o                         
  14   2  17      12462.62      14799.53       918.17 o                         
 -31   3  17        229.66        795.76       376.01 o                         
 -29   3  17      18755.14      19776.27      1046.92 o                         
 -27   3  17       5883.75       6701.50       648.65 o                         
 -25   3  17        876.51       1296.07       405.36 o                         
 -23   3  17      20176.00      19101.30       950.45 o                         
 -21   3  17      56252.72      55836.95      1488.44 o                         
 -19   3  17       4227.59       4380.45       490.75 o                         
 -17   3  17      71062.84      70787.68      1559.43 o                         
 -15   3  17      43420.80      42937.58      1218.91 o                         
 -13   3  17       2027.62       2017.27       398.97 o                         
 -11   3  17      10812.71      10058.06       630.13 o                         
  -9   3  17      43442.90      43892.91      1156.51 o                         
  -7   3  17        903.96        559.50       347.22 o                         
  -5   3  17      44956.87      45298.69      1177.37 o                         
  -3   3  17      46652.64      44839.50      1169.37 o                         
  -1   3  17         29.39         78.94       313.08 o                         
   1   3  17      17884.69      16951.49       794.61 o                         
   3   3  17      28309.82      27064.12      1004.09 o                         
   5   3  17        122.86       -557.89       278.94 o                         
   7   3  17       3354.89       4210.65       518.46 o                         
   9   3  17       3362.29       4159.43       513.66 o                         
  11   3  17          1.88        463.48       361.08 o                         
  13   3  17       1613.40       1915.33       490.70 o                         
 -30   4  17       7434.29       8508.42       768.16 o                         
 -28   4  17      19936.89      19724.45      1077.90 o                         
 -26   4  17       4613.35       5800.86       602.22 o                         
 -24   4  17      37055.52      37531.37      1318.69 o                         
 -22   4  17      66873.34      67157.91      1705.65 o                         
 -20   4  17       6574.59       6718.83       576.66 o                         
 -18   4  17       8199.34       6957.14       588.43 o                         
 -16   4  17      56280.21      61111.30      1537.16 o                         
 -14   4  17      11242.73      11780.62       699.47 o                         
 -12   4  17      16751.85      17018.95       802.07 o                         
 -10   4  17      41858.12      40645.40      1183.01 o                         
  -8   4  17        564.51        983.51       372.82 o                         
  -6   4  17      34136.64      33304.01      1097.27 o                         
  -4   4  17      25471.75      27178.93       962.42 o                         
  -2   4  17       1108.14       1680.64       402.69 o                         
   0   4  17      16032.63      16147.58       807.35 o                         
   2   4  17      23371.87      25267.71       986.84 o                         
   4   4  17       4243.25       4676.97       535.01 o                         
   6   4  17       6420.53       6520.26       613.46 o                         
   8   4  17      16491.33      16573.98       921.49 o                         
  10   4  17       6672.21       7790.32       679.60 o                         
  12   4  17         21.73         83.20       368.54 o                         
 -29   5  17       6177.65       6022.38       700.39 o                         
 -27   5  17      13891.48      14501.84       952.35 o                         
 -25   5  17        183.34       1154.71       380.81 o                         
 -23   5  17      22962.79      22525.62      1093.49 o                         
 -21   5  17       6952.33       7478.43       665.74 o                         
 -19   5  17        918.60        379.75       316.28 o                         
 -17   5  17      30607.53      30836.07      1150.38 o                         
 -15   5  17      37727.27      37315.16      1251.56 o                         
 -13   5  17       1623.89       1697.73       436.83 o                         
 -11   5  17      55460.98      54995.12      1449.42 o                         
  -9   5  17      10629.98      11583.84       699.45 o                         
  -7   5  17      14610.57      15658.10       814.79 o                         
  -5   5  17       6373.10       7001.55       592.66 o                         
  -3   5  17       1017.38       1108.33       344.55 o                         
  -1   5  17        404.07        597.36       342.95 o                         
   1   5  17      56149.10      56448.81      1528.85 o                         
   3   5  17       9477.54       8483.50       689.26 o                         
   5   5  17      10643.82      11026.33       777.31 o                         
   7   5  17       5120.31       6525.30       593.16 o                         
   9   5  17       3573.48       2770.46       558.46 o                         
  11   5  17       3596.63       3941.78       597.40 o                         
 -26   6  17      14559.75      14691.33       944.88 o                         
 -24   6  17        797.83        707.23       393.62 o                         
 -22   6  17       5554.69       4489.29       579.83 o                         
 -20   6  17       2506.90       2973.08       476.31 o                         
 -18   6  17       1121.96        788.85       376.02 o                         
 -16   6  17      15420.82      16959.58       906.01 o                         
 -14   6  17       6939.40       6392.88       624.14 o                         
 -12   6  17       3830.15       3785.58       525.94 o                         
 -10   6  17      27608.51      28825.87      1149.19 o                         
  -8   6  17       9093.10       9417.08       702.60 o                         
  -6   6  17       2387.50       2372.49       462.98 o                         
  -4   6  17       3481.09       3112.92       511.53 o                         
  -2   6  17      10379.95      10161.56       760.77 o                         
   0   6  17       2660.21       2531.99       484.85 o                         
   2   6  17       5369.22       4199.64       553.16 o                         
   4   6  17        508.78        148.27       394.68 o                         
   6   6  17         35.41       -737.09       368.54 o                         
   8   6  17       3002.59       3424.34       577.66 o                         
 -23   7  17       1387.13       1681.70       440.03 o                         
 -21   7  17       1065.46       1701.96       422.42 o                         
 -19   7  17        161.22        929.63       345.61 o                         
 -17   7  17       7843.27       7217.63       691.89 o                         
 -15   7  17         95.38       -509.35       357.34 o                         
 -13   7  17       4824.25       5578.99       618.76 o                         
 -11   7  17      11052.54      10063.45       785.85 o                         
  -9   7  17       9718.67      10348.52       776.22 o                         
  -7   7  17       1749.46       1857.74       444.83 o                         
  -5   7  17      11922.40      12818.18       863.76 o                         
  -3   7  17        698.49       1227.79       394.15 o                         
  -1   7  17       4170.13       4109.35       585.14 o                         
   1   7  17         36.55       -269.34       374.41 o                         
   3   7  17       3860.73       4471.48       584.60 o                         
   5   7  17         10.63        450.15       430.95 o                         
 -16   8  17       2591.89       2342.08       548.85 o                         
 -14   8  17         53.36        -52.27       433.08 o                         
 -12   8  17      15665.46      15680.49       987.07 o                         
 -10   8  17       1496.41       1960.13       467.76 o                         
  -8   8  17       1738.44       1444.90       505.10 o                         
  -6   8  17       2152.86       2177.78       520.58 o                         
  -4   8  17        480.69        541.89       401.62 o                         
  -2   8  17        974.52        941.92       425.62 o                         
 -32   0  18       3293.75       2802.61       421.54 o                         
 -30   0  18       2367.06        685.80       842.21 o                         
 -28   0  18      21064.49      21286.66       872.25 o                         
 -26   0  18       9597.76       8506.71       657.00 o                         
 -24   0  18      69172.45      64016.52      2081.94 o                         
 -22   0  18      25983.86      25081.83       716.19 o                         
 -20   0  18      16159.30      14652.63       553.18 o                         
 -18   0  18     209080.38     200408.58      4967.95 o                         
 -16   0  18     138272.67     134982.34      1845.54 o                         
 -14   0  18       1961.51       2294.09       550.19 o                         
 -12   0  18     260468.73     255158.38      2294.78 o                         
 -10   0  18     128850.20     126975.73      1296.37 o                         
  -8   0  18      66227.41      64950.55      1008.75 o                         
  -6   0  18     173199.31     168986.30      6364.87 o                         
  -4   0  18      13259.76      12718.94       451.25 o                         
  -2   0  18      47633.50      45305.96       826.78 o                         
   0   0  18      99338.72      96262.33      2687.82 o                         
   2   0  18      35887.54      34832.92       926.71 o                         
   4   0  18      37157.96      34342.45       788.92 o                         
   6   0  18      21474.78      21246.96       890.45 o                         
   8   0  18       2631.57       3144.08       361.37 o                         
  10   0  18      13501.40      12105.79       581.22 o                         
  12   0  18       4329.02       4118.18       534.21 o                         
  14   0  18       5025.33       5183.38       451.93 o                         
 -33   1  18       9506.83      13032.11       905.30 o                         
 -31   1  18          0.23        622.42       355.74 o                         
 -29   1  18       8207.50       6799.52       702.04 o                         
 -27   1  18       2353.80       2615.71       471.51 o                         
 -25   1  18       4326.51       5055.18       543.02 o                         
 -21   1  18       5456.59       6551.20       565.98 o                         
 -19   1  18      42316.52      40387.11      1175.04 o                         
 -17   1  18      85640.73      86281.22      1637.50 o                         
 -15   1  18       5712.97       6073.45       543.06 o                         
 -13   1  18      46788.85      45967.43      1156.20 o                         
 -11   1  18     137914.77     135991.11      1940.89 o                         
  -9   1  18       2863.45       2317.66       408.59 o                         
  -7   1  18     139946.16     141430.67      1946.88 o                         
  -5   1  18     125981.29     122972.18      1858.31 o                         
  -3   1  18       9297.91       9184.15       593.82 o                         
  -1   1  18     119156.11     116440.60      1969.19 o                         
   1   1  18      27066.98      27510.66       957.68 o                         
   3   1  18      16326.00      16359.18       561.82 o                         
   5   1  18      35294.34      35617.29      2752.83 o                         
   7   1  18       9678.17       8951.94       485.64 o                         
   9   1  18       6422.85       7269.23       463.94 o                         
  11   1  18      34439.43      33676.90      1493.62 o                         
  13   1  18       1490.76       1724.60       535.24 o                         
 -32   2  18       2572.97       2579.43       491.78 o                         
 -30   2  18       6427.71       5218.59       689.73 o                         
 -28   2  18       8163.09       8075.03       715.37 o                         
 -26   2  18       1243.25       1587.83       400.56 o                         
 -22   2  18      41844.77      44400.62      1326.52 o                         
 -20   2  18      10488.94       9885.73       681.85 o                         
 -18   2  18      78873.15      79847.19      1667.88 o                         
 -16   2  18      52483.46      52589.20      1321.90 o                         
 -14   2  18       9921.82       8946.90       616.24 o                         
 -12   2  18      46999.13      46540.74      1176.98 o                         
 -10   2  18       5341.36       5922.94       510.52 o                         
  -8   2  18        979.18       1010.73       345.62 o                         
  -6   2  18     102437.56     103762.52      1726.42 o                         
  -4   2  18      17825.28      16775.31       760.50 o                         
  -2   2  18      34788.11      34979.54      1048.21 o                         
   0   2  18      64230.36      64706.61      1456.43 o                         
   2   2  18       2083.05       2266.88       420.84 o                         
   4   2  18       6205.45       6293.08       575.59 o                         
   6   2  18      13319.13      13823.22       789.12 o                         
   8   2  18       2862.10       3005.12       490.72 o                         
  10   2  18      10684.00      11082.83       775.17 o                         
  12   2  18        794.05       -671.50       389.35 o                         
  14   2  18       1572.85       1715.85       496.57 o                         
 -31   3  18        195.23       -213.87       377.61 o                         
 -29   3  18       2374.19       1838.56       550.45 o                         
 -27   3  18      22630.65      24073.58      1094.54 o                         
 -25   3  18        134.22       -411.21       334.94 o                         
 -23   3  18      16478.36      18339.30       940.74 o                         
 -21   3  18      53975.99      52960.32      1471.21 o                         
 -19   3  18       1836.60       1706.81       370.70 o                         
 -17   3  18      55580.52      54031.13      1416.98 o                         
 -15   3  18      13948.44      13902.86       748.64 o                         
 -13   3  18       3670.23       3037.80       478.47 o                         
 -11   3  18      46243.68      46697.14      1232.40 o                         
  -9   3  18       2025.43       2223.69       393.64 o                         
  -7   3  18      21903.14      22889.90       882.82 o                         
  -5   3  18      47991.48      47415.71      1229.23 o                         
  -3   3  18        126.24        506.68       312.01 o                         
  -1   3  18      34969.00      33951.25      1079.63 o                         
   1   3  18      28680.85      26697.25      1014.25 o                         
   3   3  18       4094.16       4177.16       492.34 o                         
   5   3  18       2872.25       1969.28       435.78 o                         
   7   3  18       4460.88       4226.23       556.35 o                         
   9   3  18        427.88       -204.81       377.62 o                         
  11   3  18        142.78       -288.54       390.41 o                         
  13   3  18        185.11        354.68       427.75 o                         
 -30   4  18       1745.21       3667.99       542.44 o                         
 -28   4  18      11420.59      11824.47       860.00 o                         
 -26   4  18       7777.78       8215.21       726.57 o                         
 -24   4  18       4374.38       4297.70       537.15 o                         
 -22   4  18       3105.18       3052.62       461.92 o                         
 -20   4  18      18587.53      16828.19       894.91 o                         
 -18   4  18         31.36       -229.87       351.48 o                         
 -16   4  18       2596.97       2193.31       481.65 o                         
 -14   4  18       3906.05       2836.70       472.07 o                         
 -12   4  18      28247.28      27152.75      1022.82 o                         
 -10   4  18       9939.70      11302.08       689.84 o                         
  -8   4  18      20321.29      21582.18       890.21 o                         
  -6   4  18      15125.63      16707.72       801.48 o                         
  -4   4  18        148.94       -140.80       309.88 o                         
  -2   4  18      22201.56      23793.81       946.80 o                         
   0   4  18       8209.09       9518.85       661.51 o                         
   2   4  18      26356.60      25613.53      1030.13 o                         
   4   4  18      42535.48      42481.00      1358.95 o                         
   6   4  18       3249.38       3753.50       504.06 o                         
   8   4  18       5724.76       5455.35       648.11 o                         
  10   4  18       5383.01       5382.19       631.03 o                         
 -27   5  18       9778.06      10397.42       841.82 o                         
 -25   5  18       6796.77       8387.80       727.08 o                         
 -23   5  18       1434.07       1321.69       424.03 o                         
 -21   5  18      18101.63      18997.48       957.82 o                         
 -19   5  18        311.52       -222.41       325.88 o                         
 -17   5  18       7835.36       8450.66       683.91 o                         
 -15   5  18        603.91        894.98       376.55 o                         
 -13   5  18       6338.34       8382.61       632.14 o                         
 -11   5  18      26102.71      26907.50      1065.39 o                         
  -9   5  18        605.70        839.51       381.88 o                         
  -7   5  18       4755.84       4875.50       554.23 o                         
  -5   5  18       3175.04       3525.76       465.66 o                         
  -3   5  18       1208.06       1789.98       423.49 o                         
  -1   5  18        722.89        936.58       354.15 o                         
   1   5  18        409.19        226.68       376.02 o                         
   3   5  18      30946.29      32958.52      1216.49 o                         
   5   5  18       9140.97      10050.64       739.39 o                         
   7   5  18        629.72       1280.59       394.68 o                         
   9   5  18      14286.87      16194.77       987.56 o                         
 -26   6  18       6465.54       6549.98       700.93 o                         
 -24   6  18      11063.77      12008.36       854.12 o                         
 -22   6  18       3735.14       4219.18       580.87 o                         
 -20   6  18       3291.23       3107.02       526.46 o                         
 -18   6  18       1932.49       1551.06       483.77 o                         
 -16   6  18       1549.21       1087.01       430.43 o                         
 -14   6  18          5.47       -120.54       340.28 o                         
 -12   6  18         35.97        976.03       369.61 o                         
 -10   6  18       5328.08       5947.71       615.04 o                         
  -8   6  18       1836.49       3903.25       507.77 o                         
  -6   6  18       9289.89       9422.40       705.27 o                         
  -4   6  18        213.57       -387.75       316.28 o                         
  -2   6  18      15196.50      16574.08       909.19 o                         
   0   6  18       1813.96       1969.75       413.90 o                         
   2   6  18      26760.54      26545.10      1178.96 o                         
   4   6  18       2798.13       2580.52       536.59 o                         
   6   6  18        966.28       1139.26       443.76 o                         
 -21   7  18       1834.54       2755.93       507.77 o                         
 -19   7  18       4593.91       4979.37       585.68 o                         
 -17   7  18         52.83        337.61       404.81 o                         
 -15   7  18       6607.26       5273.03       687.60 o                         
 -13   7  18       7019.22       7139.08       690.28 o                         
 -11   7  18          0.84       1257.10       393.61 o                         
  -9   7  18        298.19        655.49       419.75 o                         
  -7   7  18        693.28        657.10       428.82 o                         
  -5   7  18       5236.15       6026.57       625.70 o                         
  -3   7  18       7322.76       7681.63       692.41 o                         
  -1   7  18        968.67       1564.88       420.82 o                         
   1   7  18       2547.69       2664.77       526.98 o                         
   3   7  18       6301.87       5552.99       711.06 o                         
 -16   8  18       2350.80       2945.85       565.91 o                         
 -14   8  18      34471.64      34769.50      1464.16 o                         
 -12   8  18       2588.79       2722.38       545.65 o                         
 -10   8  18        722.12       -393.08       360.55 o                         
  -8   8  18         62.31       -143.47       417.61 o                         
  -6   8  18       4268.93       3972.79       585.14 o                         
  -4   8  18        342.70       -326.95       379.21 o                         
 -33   1  19        435.19        888.57       405.88 o                         
 -31   1  19       1701.96       1480.11       465.63 o                         
 -29   1  19       1755.89       1851.34       454.43 o                         
 -27   1  19       1219.80       1743.04       404.83 o                         
 -25   1  19        313.66       -448.02       329.08 o                         
 -23   1  19       1369.41       1962.80       381.89 o                         
 -21   1  19      23863.34      24788.87       983.16 o                         
 -19   1  19       4527.59       3779.87       524.36 o                         
 -17   1  19        985.47        850.72       406.96 o                         
 -15   1  19       9494.95       9019.82       623.69 o                         
 -13   1  19      31214.04      31645.59      1014.50 o                         
 -11   1  19      33701.98      31734.88      1002.86 o                         
  -9   1  19       4539.99       5024.45       496.10 o                         
  -7   1  19        196.82        227.74       348.28 o                         
  -5   1  19       1264.29        948.34       364.83 o                         
  -3   1  19       2819.00       2152.27       435.79 o                         
  -1   1  19       4317.88       4106.30       482.75 o                         
   1   1  19      23340.21      22790.90      1783.76 o                         
   3   1  19       1527.95       1667.67       288.14 o                         
   5   1  19      15097.12      15232.61       723.00 o                         
   7   1  19        874.71       1001.87       646.17 o                         
   9   1  19       6081.90       6085.29       641.19 o                         
  11   1  19        592.82        515.16       296.63 o                         
  13   1  19       6068.60       5444.06       474.60 o                         
 -32   2  19       1941.29       2295.11       494.44 o                         
 -30   2  19        365.56        978.17       412.28 o                         
 -28   2  19         10.38       -710.42       355.21 o                         
 -26   2  19         83.25        396.28       330.14 o                         
 -24   2  19       1153.43       1420.89       394.69 o                         
 -22   2  19      13801.79      12605.57       769.41 o                         
 -20   2  19      11776.34      11113.75       702.15 o                         
 -18   2  19       3740.30       3479.46       492.34 o                         
 -16   2  19        487.48       1374.46       394.15 o                         
 -14   2  19       6648.41       6866.31       555.88 o                         
 -12   2  19      23863.59      24541.22       924.53 o                         
 -10   2  19       2082.80       1730.84       421.38 o                         
  -8   2  19       1816.31       2456.23       372.30 o                         
  -6   2  19         23.22        173.34       318.94 o                         
  -4   2  19      12211.62      11455.71       684.57 o                         
  -2   2  19       5343.75       5776.11       504.10 o                         
   0   2  19       3650.15       3507.17       475.80 o                         
   2   2  19       8897.58       9439.06       661.00 o                         
   4   2  19      13998.89      15590.17       816.88 o                         
   6   2  19       1571.29       2385.77       424.56 o                         
   8   2  19         29.72       -111.47       370.14 o                         
  10   2  19       6012.18       5585.53       629.98 o                         
  12   2  19       2597.43       2712.78       526.98 o                         
 -31   3  19       9221.44      10451.13       829.54 o                         
 -29   3  19         32.27        242.67       331.21 o                         
 -27   3  19       4446.03       4922.84       583.55 o                         
 -25   3  19       5183.96       6355.21       609.70 o                         
 -23   3  19        233.24        178.14       356.81 o                         
 -21   3  19      15138.09      15551.90       820.66 o                         
 -19   3  19      60206.40      57999.05      1499.86 o                         
 -17   3  19       5697.38       4775.40       547.31 o                         
 -15   3  19      36554.01      34757.25      1146.45 o                         
 -13   3  19      36234.42      34919.46      1104.82 o                         
 -11   3  19       1941.36       2379.42       429.37 o                         
  -9   3  19      10111.09      10593.74       682.38 o                         
  -7   3  19      30706.08      31355.30      1051.23 o                         
  -5   3  19        509.11       -405.89       360.02 o                         
  -3   3  19      40960.32      39721.75      1205.86 o                         
  -1   3  19      35025.07      33345.40      1122.30 o                         
   1   3  19       2815.61       2500.55       466.19 o                         
   3   3  19       1732.99       2127.10       435.23 o                         
   5   3  19      22912.59      23200.13      1016.13 o                         
   7   3  19      10130.84      11671.14       801.83 o                         
   9   3  19       3389.70       2752.31       507.26 o                         
  11   3  19       3698.79       4172.22       575.53 o                         
 -30   4  19       5155.12       6187.07       662.50 o                         
 -28   4  19       2702.95       2638.65       524.32 o                         
 -26   4  19      20259.67      19532.78      1056.04 o                         
 -24   4  19      14580.04      14316.87       910.24 o                         
 -22   4  19        845.95       1067.79       374.42 o                         
 -20   4  19      12790.33      13837.96       817.92 o                         
 -18   4  19      18248.75      18549.65       941.33 o                         
 -16   4  19       9684.09       9972.26       701.56 o                         
 -14   4  19      44200.95      42741.71      1292.99 o                         
 -12   4  19       7354.66       8908.96       659.90 o                         
 -10   4  19      14607.48      14591.07       797.72 o                         
  -8   4  19      84749.99      83017.31      1729.92 o                         
  -6   4  19      29233.76      31403.98      1091.14 o                         
  -4   4  19      12616.13      13266.76       764.58 o                         
  -2   4  19      68980.16      68629.54      1618.25 o                         
   0   4  19      13935.48      16846.64       853.70 o                         
   2   4  19       1638.35       1393.70       484.84 o                         
   4   4  19      28110.75      27282.44      1115.00 o                         
   6   4  19       3993.65       5346.30       545.14 o                         
   8   4  19       6707.73       8101.31       719.61 o                         
  10   4  19       4005.34       4012.23       612.34 o                         
 -27   5  19       1804.61       1672.65       463.50 o                         
 -25   5  19      16345.47      15331.46       964.69 o                         
 -23   5  19       7573.06       6967.96       663.61 o                         
 -21   5  19      11073.79      11556.79       820.00 o                         
 -19   5  19       1281.16        546.17       385.09 o                         
 -17   5  19       1115.31       1859.31       404.82 o                         
 -15   5  19       9275.84       8922.61       694.60 o                         
 -13   5  19      13695.27      16285.29       852.09 o                         
 -11   5  19        407.10        298.15       363.21 o                         
  -9   5  19      61691.74      60339.64      1587.94 o                         
  -7   5  19      30503.38      32588.98      1158.38 o                         
  -5   5  19        299.75        289.61       341.35 o                         
  -3   5  19      18995.37      21518.68       971.21 o                         
  -1   5  19      26848.68      28454.66      1127.26 o                         
   1   5  19        143.65        681.62       363.21 o                         
   3   5  19      19598.30      19171.79       987.73 o                         
   5   5  19      13095.36      13917.47       890.45 o                         
   7   5  19       7918.41       7259.19       720.16 o                         
 -24   6  19       7285.89       8121.12       724.41 o                         
 -22   6  19       5437.28       2968.48       569.69 o                         
 -20   6  19       5244.58       4921.33       619.30 o                         
 -18   6  19      19015.12      19954.37      1045.88 o                         
 -16   6  19          4.00        236.81       385.08 o                         
 -14   6  19      18039.74      19365.59       989.84 o                         
 -12   6  19      18348.21      18846.10       984.51 o                         
 -10   6  19        102.04        387.21       365.88 o                         
  -8   6  19      32920.41      35115.77      1295.58 o                         
  -6   6  19      19287.90      19943.09       997.34 o                         
  -4   6  19        724.58        942.98       397.35 o                         
  -2   6  19      10802.89      12363.28       825.85 o                         
   0   6  19       4552.24       4769.76       580.35 o                         
   2   6  19         81.29        798.96       319.48 o                         
   4   6  19       3625.42       2848.33       570.73 o                         
   6   6  19       6043.20       5047.79       681.18 o                         
 -21   7  19       2318.66       2981.58       514.18 o                         
 -19   7  19       3070.87       2864.30       540.86 o                         
 -17   7  19       1712.12       1708.39       500.30 o                         
 -15   7  19        546.92       -427.22       445.35 o                         
 -13   7  19       6412.10       7468.08       692.93 o                         
 -11   7  19       3780.97       3696.46       594.21 o                         
  -9   7  19       1221.66       1439.55       430.43 o                         
  -7   7  19       2853.20       3189.65       564.86 o                         
  -5   7  19       3774.47       3943.42       586.21 o                         
  -3   7  19       2154.43       3622.16       535.51 o                         
  -1   7  19        449.74        208.54       410.68 o                         
   1   7  19       3886.01       3602.57       646.48 o                         
 -12   8  19       9374.97      10324.70       845.01 o                         
 -10   8  19        904.54        381.89       455.49 o                         
  -8   8  19       6117.17       6137.06       727.06 o                         
 -32   0  20       1474.20       2209.12       380.33 o                         
 -30   0  20        412.53       1126.11       368.28 o                         
 -28   0  20        146.03        170.64       286.02 o                         
 -26   0  20        561.88         -6.66       418.15 o                         
 -24   0  20         95.22        219.82       604.55 o                         
 -22   0  20      21885.08      20951.10       667.02 o                         
 -20   0  20      33692.64      32597.42      1676.23 o                         
 -18   0  20       3456.67       3886.13       414.46 o                         
 -16   0  20      38345.69      37558.31      1332.17 o                         
 -14   0  20     114753.18     109849.71      1316.49 o                         
 -12   0  20      40038.09      38831.02       843.61 o                         
 -10   0  20      23392.28      23897.99       628.05 o                         
  -8   0  20      31651.12      29288.87       691.18 o                         
  -6   0  20       1933.11       1433.80       263.71 o                         
  -4   0  20      54706.29      53750.69      1866.40 o                         
  -2   0  20      53214.45      51720.11      2721.01 o                         
   0   0  20         28.64        -46.83       238.34 o                         
   2   0  20     134712.34     130733.40      2035.35 o                         
   4   0  20     136116.42     133033.17      2816.75 o                         
   6   0  20        698.34       1128.83       390.15 o                         
   8   0  20      16552.97      15590.90      3001.37 o                         
  10   0  20       9016.62       9784.31       557.52 o                         
  12   0  20         85.34        190.86       380.28 o                         
 -33   1  20       5355.85       2812.70       660.90 o                         
 -31   1  20        289.19       1073.11       403.75 o                         
 -29   1  20       3000.76       3755.60       521.12 o                         
 -27   1  20         37.31         98.67       374.94 o                         
 -25   1  20        508.86       -218.68       364.82 o                         
 -23   1  20        237.26        448.55       339.75 o                         
 -21   1  20       4503.53       4989.10       520.09 o                         
 -19   1  20       3078.78       2059.46       459.79 o                         
 -17   1  20       3249.76       2650.50       493.40 o                         
 -15   1  20      40231.93      37997.01      1170.70 o                         
 -13   1  20      32932.10      33010.84      1041.22 o                         
 -11   1  20       8544.05       8612.42       624.20 o                         
  -9   1  20      28630.78      29102.91       970.06 o                         
  -7   1  20       3100.31       3008.41       451.26 o                         
  -5   1  20      10033.77      10468.37       629.56 o                         
  -3   1  20      76171.42      75348.02      1560.71 o                         
  -1   1  20       2822.05       2820.07       480.06 o                         
   1   1  20      39880.55      39815.71       900.57 o                         
   3   1  20      87547.59      86580.48      3815.56 o                         
   5   1  20       5265.05       4785.61       404.51 o                         
   7   1  20      38918.79      39152.78       950.03 o                         
   9   1  20      21366.69      22601.79      2424.57 o                         
  11   1  20        401.90        615.17       340.01 o                         
 -32   2  20        600.06        690.16       415.48 o                         
 -30   2  20       3551.40       3662.30       559.53 o                         
 -28   2  20        491.13        -88.54       348.81 o                         
 -26   2  20       6538.38       4599.88       651.87 o                         
 -24   2  20       8182.99       8020.75       657.24 o                         
 -22   2  20      14739.58      14614.22       798.24 o                         
 -20   2  20       4858.35       3826.81       545.70 o                         
 -18   2  20      11168.25      10322.35       743.75 o                         
 -16   2  20       2018.19       1105.17       392.04 o                         
 -14   2  20      19862.81      19272.49       857.66 o                         
 -12   2  20      10007.54      10405.41       649.30 o                         
 -10   2  20       3689.43       3627.76       471.01 o                         
  -8   2  20      44985.48      45546.15      1224.81 o                         
  -6   2  20      24490.96      25237.63       946.92 o                         
  -4   2  20      32674.55      33177.11      1070.49 o                         
  -2   2  20      97238.42      99021.35      1839.20 o                         
   0   2  20       3065.60       3787.13       484.86 o                         
   2   2  20      14193.41      14588.79       801.42 o                         
   4   2  20      16745.87      18699.32       897.51 o                         
   6   2  20         11.42        -64.54       368.54 o                         
   8   2  20      17531.78      16162.30       957.79 o                         
  10   2  20      13094.31      13941.90       904.31 o                         
 -31   3  20        548.70        850.17       434.69 o                         
 -29   3  20       6598.38       6508.98       680.66 o                         
 -27   3  20        419.95        889.10       352.01 o                         
 -25   3  20       8898.28       8957.06       728.19 o                         
 -23   3  20      23370.72      24965.20      1052.45 o                         
 -21   3  20          6.71        526.42       341.88 o                         
 -19   3  20      17448.75      15319.35       886.35 o                         
 -17   3  20       6306.67       7216.01       624.14 o                         
 -15   3  20       4645.99       5203.58       528.63 o                         
 -13   3  20      12346.00      12546.64       740.05 o                         
 -11   3  20        873.36        843.25       374.42 o                         
  -9   3  20      45700.02      44559.20      1277.10 o                         
  -7   3  20      56272.25      58394.11      1421.24 o                         
  -5   3  20       2763.55       3364.66       460.85 o                         
  -3   3  20      39496.96      39752.68      1220.69 o                         
  -1   3  20      46106.07      46887.68      1341.05 o                         
   1   3  20        738.14       1586.21       371.75 o                         
   3   3  20       4103.54       4190.99       549.94 o                         
   5   3  20       4587.01       6620.72       586.22 o                         
   7   3  20       2774.19       2985.90       535.52 o                         
   9   3  20      11985.60      12347.94       881.35 o                         
 -30   4  20        433.09        636.83       396.28 o                         
 -28   4  20      11132.39      11720.85       879.20 o                         
 -26   4  20        701.95        828.31       402.69 o                         
 -24   4  20      18099.30      17766.26       958.35 o                         
 -22   4  20       9474.21       9514.72       712.20 o                         
 -20   4  20       1171.21       -237.88       376.56 o                         
 -18   4  20       4130.31       3861.37       562.22 o                         
 -16   4  20      23118.67      23095.27      1000.17 o                         
 -14   4  20       1062.64       1447.02       400.56 o                         
 -12   4  20       3176.37       3190.27       510.46 o                         
 -10   4  20       7123.88       6205.25       581.48 o                         
  -8   4  20      29759.35      30252.94      1100.75 o                         
  -6   4  20          7.24        707.22       309.88 o                         
  -4   4  20        163.37        221.87       323.74 o                         
  -2   4  20      16248.00      17939.98       892.17 o                         
   0   4  20       4509.54       4285.46       538.75 o                         
   2   4  20      14441.24      14712.22       841.95 o                         
   4   4  20         64.29        -46.93       371.21 o                         
   6   4  20      21806.87      23138.51      1101.43 o                         
   8   4  20      22183.23      22747.12      1116.36 o                         
 -27   5  20         81.85       -341.88       341.88 o                         
 -25   5  20       3470.55       3635.62       572.87 o                         
 -23   5  20      14460.64      15505.86       916.63 o                         
 -21   5  20        415.98       1271.52       385.62 o                         
 -19   5  20      29531.52      26221.44      1180.70 o                         
 -17   5  20      15960.23      15342.60       920.43 o                         
 -15   5  20       2906.23       2577.88       485.92 o                         
 -13   5  20      10436.19       9734.34       758.11 o                         
 -11   5  20       5913.56       6219.89       607.59 o                         
  -9   5  20       3795.74       3555.68       497.67 o                         
  -7   5  20      14742.72      13126.86       860.65 o                         
  -5   5  20       2816.16       3068.59       483.25 o                         
  -3   5  20      18504.62      20303.55       980.25 o                         
  -1   5  20        650.58       1229.39       387.75 o                         
   1   5  20       3048.08       1864.73       485.92 o                         
   3   5  20       3903.85       3829.82       563.80 o                         
   5   5  20         43.09       -169.07       378.68 o                         
   7   5  20       3495.94       3505.99       592.60 o                         
 -24   6  20       2185.81        821.93       486.97 o                         
 -22   6  20      17364.74      15798.07       981.78 o                         
 -20   6  20        475.82        887.50       408.02 o                         
 -18   6  20      38174.04      39951.34      1467.06 o                         
 -16   6  20       6004.19       6003.24       650.79 o                         
 -14   6  20       6887.16       6695.80       686.01 o                         
 -12   6  20      12555.62      11821.32       828.03 o                         
 -10   6  20       8555.38       7065.27       674.31 o                         
  -8   6  20        291.00        945.64       403.21 o                         
  -6   6  20       6984.19       8392.17       692.95 o                         
  -4   6  20        287.31       1309.38       418.15 o                         
  -2   6  20       1861.93       1819.34       477.37 o                         
   0   6  20       1285.03       1599.03       483.23 o                         
   2   6  20         20.69       1110.97       416.01 o                         
   4   6  20       3063.51       2081.81       545.12 o                         
 -21   7  20      14275.82      12391.69       932.60 o                         
 -19   7  20       1159.27       2649.75       524.83 o                         
 -17   7  20      22437.14      22900.50      1179.87 o                         
 -15   7  20       9290.51       8700.36       776.73 o                         
 -13   7  20       1891.70       1603.32       465.10 o                         
 -11   7  20      29903.68      31760.29      1319.41 o                         
  -9   7  20      13917.44      13712.29       916.07 o                         
  -7   7  20          4.24        806.42       406.41 o                         
  -5   7  20       6522.16       6547.36       673.19 o                         
  -3   7  20       2581.05       2900.00       504.05 o                         
  -1   7  20         57.04       -647.49       387.21 o                         
 -33   1  21       1322.38        261.35       437.89 o                         
 -31   1  21       3862.81       5365.46       592.07 o                         
 -29   1  21          5.63       1021.90       397.35 o                         
 -27   1  21          6.82         26.67       323.21 o                         
 -25   1  21        396.91        822.43       381.35 o                         
 -23   1  21        264.17        101.87       328.01 o                         
 -21   1  21       4380.58       3995.84       572.36 o                         
 -19   1  21       2991.28       2705.40       508.86 o                         
 -17   1  21       1883.54       1685.48       459.24 o                         
 -15   1  21       6604.60       6226.06       584.14 o                         
 -13   1  21      14119.00      13784.48       739.57 o                         
 -11   1  21       5754.03       5599.11       537.72 o                         
  -9   1  21        134.08        264.01       348.81 o                         
  -7   1  21       2283.05       3257.41       416.58 o                         
  -5   1  21        420.12       1163.25       369.08 o                         
  -3   1  21        191.58        237.88       358.95 o                         
  -1   1  21          3.06       -398.63       441.61 o                         
   1   1  21      14419.83      14991.49      1747.71 o                         
   3   1  21      19767.49      20304.77      1844.00 o                         
   5   1  21        798.72        536.13       291.06 o                         
   7   1  21        368.12       -610.61       570.96 o                         
   9   1  21       1107.18        715.85       396.02 o                         
  11   1  21      12079.92      11594.64       637.11 o                         
 -32   2  21       1847.18        496.57       470.97 o                         
 -30   2  21        724.44       1829.95       439.49 o                         
 -28   2  21        942.87       1382.47       432.56 o                         
 -26   2  21       7340.43       6527.33       626.27 o                         
 -24   2  21        304.77        688.03       324.28 o                         
 -22   2  21         39.21        443.21       277.34 o                         
 -20   2  21       4969.80       4942.75       569.17 o                         
 -18   2  21       2227.49       2154.34       462.98 o                         
 -16   2  21       3808.94       3948.32       543.55 o                         
 -14   2  21        165.59        772.83       392.01 o                         
 -12   2  21       2029.99       2543.18       449.64 o                         
 -10   2  21         52.78       -269.34       342.41 o                         
  -8   2  21       9860.54      10660.22       660.50 o                         
  -6   2  21       2418.36       3616.38       476.32 o                         
  -4   2  21        852.65         75.74       383.49 o                         
  -2   2  21       2795.07       2266.39       465.12 o                         
   0   2  21      20150.06      20190.44       937.64 o                         
   2   2  21      15737.21      15506.95       862.80 o                         
   4   2  21          9.96        305.08       408.55 o                         
   6   2  21      10965.81       9523.48       752.23 o                         
   8   2  21       5486.48       6369.04       659.31 o                         
  10   2  21        218.43       -133.34       393.61 o                         
 -31   3  21       2458.60       2677.03       542.98 o                         
 -29   3  21       9059.79       7016.69       744.19 o                         
 -27   3  21        324.40        311.48       373.88 o                         
 -25   3  21       8592.77       8117.28       705.78 o                         
 -23   3  21          6.93       1144.03       324.81 o                         
 -21   3  21         15.66          9.60       361.08 o                         
 -19   3  21       5784.23       5579.77       594.78 o                         
 -17   3  21      23470.84      24712.99      1029.02 o                         
 -15   3  21      21224.87      20724.94       945.71 o                         
 -13   3  21      23502.06      24379.44       998.62 o                         
 -11   3  21      19261.07      20499.76       921.64 o                         
  -9   3  21       8462.02       8502.20       648.19 o                         
  -7   3  21       4439.77       4872.80       529.15 o                         
  -5   3  21      30325.81      30905.17      1096.49 o                         
  -3   3  21      13599.46      14273.81       806.74 o                         
  -1   3  21      28812.62      28863.82      1100.66 o                         
   1   3  21      35695.25      36284.44      1274.35 o                         
   3   3  21       1691.84        725.92       420.30 o                         
   5   3  21         17.68         74.67       367.48 o                         
   7   3  21      20153.28      21739.34      1098.17 o                         
   9   3  21       8964.85       9192.08       797.53 o                         
 -30   4  21       2550.07       2258.33       545.12 o                         
 -28   4  21        215.77        283.74       395.21 o                         
 -26   4  21       1096.80        568.57       400.56 o                         
 -24   4  21       4169.22       3444.74       553.14 o                         
 -22   4  21       4119.96       4453.95       542.48 o                         
 -20   4  21       7800.24       7293.51       698.84 o                         
 -18   4  21      23198.00      24640.76      1057.25 o                         
 -16   4  21      11744.18      10432.08       766.15 o                         
 -14   4  21         78.07        138.67       365.34 o                         
 -12   4  21      20792.85      19800.87       958.48 o                         
 -10   4  21      53526.34      51584.98      1459.92 o                         
  -8   4  21        230.31        347.75       365.88 o                         
  -6   4  21      23359.00      23588.73      1012.44 o                         
  -4   4  21      21488.57      20758.73       970.21 o                         
  -2   4  21       1036.63       1559.56       416.02 o                         
   0   4  21      12896.43      12921.08       800.30 o                         
   2   4  21       9335.10       9789.85       729.26 o                         
   4   4  21         21.37       -791.49       395.75 o                         
   6   4  21      27790.25      28328.07      1249.94 o                         
   8   4  21      13812.79      15551.06       995.02 o                         
 -27   5  21       3330.20       4175.92       601.13 o                         
 -25   5  21        101.22        254.41       345.08 o                         
 -23   5  21       3261.59       3523.59       514.19 o                         
 -21   5  21        123.80       -152.54       372.81 o                         
 -19   5  21       3841.69       2729.42       521.13 o                         
 -17   5  21       5488.42       6389.39       639.05 o                         
 -15   5  21        936.86        552.56       388.82 o                         
 -13   5  21        308.19         45.34       369.61 o                         
 -11   5  21      12262.54      12496.31       804.56 o                         
  -9   5  21       7723.73       6967.01       656.69 o                         
  -7   5  21      19580.12      20706.55       992.56 o                         
  -5   5  21      30648.77      30135.99      1193.01 o                         
  -3   5  21       1949.87       2070.03       468.30 o                         
  -1   5  21       4533.82       4635.88       586.75 o                         
   1   5  21       5435.38       5861.24       630.50 o                         
   3   5  21       3094.32       3048.85       520.59 o                         
   5   5  21      21086.00      21648.74      1122.19 o                         
 -24   6  21       1595.79       1588.91       424.56 o                         
 -22   6  21       4872.13       3689.07       612.89 o                         
 -20   6  21       3538.78       2629.11       556.33 o                         
 -18   6  21        901.42        767.51       436.82 o                         
 -16   6  21       1110.53        894.98       441.63 o                         
 -14   6  21       4769.07       3385.58       559.55 o                         
 -12   6  21        939.69       1259.27       416.02 o                         
 -10   6  21       4533.65       5468.53       640.63 o                         
  -8   6  21       5296.87       4068.94       623.57 o                         
  -6   6  21       5835.14       4581.08       607.04 o                         
  -4   6  21      22651.87      24728.33      1121.74 o                         
  -2   6  21       8491.25       8945.60       754.31 o                         
   0   6  21        433.20        922.17       406.95 o                         
   2   6  21       5707.83       6935.00       693.45 o                         
 -19   7  21       9390.21       9296.19       842.88 o                         
 -17   7  21       2096.85       2252.98       545.64 o                         
 -15   7  21          4.49       -698.15       361.61 o                         
 -13   7  21          8.82       -295.48       389.88 o                         
 -11   7  21       2648.25       2916.54       553.12 o                         
  -9   7  21        549.35        886.97       437.35 o                         
  -7   7  21        281.42       1876.87       475.75 o                         
  -5   7  21      10257.43       9998.46       848.23 o                         
  -3   7  21       2233.20       2680.22       541.38 o                         
 -32   0  22      32716.96      31714.52      1295.44 o                         
 -30   0  22       2900.86       3062.05       400.16 o                         
 -28   0  22        408.93         -0.90       516.55 o                         
 -26   0  22        427.33        171.17       359.48 o                         
 -24   0  22          9.16        246.12       272.12 o                         
 -22   0  22         10.92       -397.28       240.89 o                         
 -20   0  22       1439.78       1527.28       445.10 o                         
 -18   0  22       5000.25       4970.72       892.96 o                         
 -16   0  22         59.13        729.88       257.76 o                         
 -14   0  22       1836.37       1809.57       484.58 o                         
 -12   0  22      77854.45      77401.75      1241.56 o                         
 -10   0  22      26698.73      25699.86      1946.80 o                         
  -8   0  22       5198.62       6192.35       975.92 o                         
  -6   0  22      27519.00      26371.59       690.67 o                         
  -4   0  22      13411.22      11670.22       513.31 o                         
  -2   0  22       9507.08      10281.22       488.61 o                         
   0   0  22      59281.28      58900.18      2196.30 o                         
   2   0  22      21883.14      22541.32       712.61 o                         
   4   0  22      27760.93      29338.83      1200.11 o                         
   6   0  22      40083.78      39442.28      1264.52 o                         
   8   0  22      12463.72      12353.69       618.11 o                         
  10   0  22        100.75        592.20       309.82 o                         
 -31   1  22        148.17        290.68       401.61 o                         
 -29   1  22      12863.26      11979.16       857.90 o                         
 -27   1  22       4577.10       5387.47       608.62 o                         
 -25   1  22       4886.12       5842.55       599.56 o                         
 -23   1  22      20147.50      20410.64       970.72 o                         
 -21   1  22        336.52        566.96       377.61 o                         
 -19   1  22        953.16        936.05       425.09 o                         
 -17   1  22       4908.21       4959.30       575.04 o                         
 -15   1  22       1256.65        824.06       402.16 o                         
 -13   1  22       1090.87       1068.87       404.83 o                         
 -11   1  22        920.26        964.86       416.02 o                         
  -9   1  22         33.65        -30.93       385.08 o                         
  -7   1  22       5163.55       5050.57       548.37 o                         
  -5   1  22      19309.74      18457.34       884.82 o                         
  -3   1  22         15.39        -12.27       348.28 o                         
  -1   1  22      18212.77      17920.41       940.79 o                         
   1   1  22      26561.21      26807.08       757.72 o                         
   3   1  22       1385.82       1465.53       308.26 o                         
   5   1  22      35771.33      32864.67      1257.19 o                         
   7   1  22      17675.91      16619.20       935.10 o                         
   9   1  22       1777.23       2247.79       389.36 o                         
 -32   2  22       1817.09        626.71       489.64 o                         
 -30   2  22      17085.75      16462.25      1018.05 o                         
 -28   2  22       8390.79       8605.81       729.24 o                         
 -26   2  22         35.18        202.67       336.01 o                         
 -24   2  22      14513.85      14748.67       893.18 o                         
 -22   2  22      17063.20      17188.51       929.01 o                         
 -20   2  22       5701.46       5411.19       577.71 o                         
 -18   2  22       1210.66        349.89       397.89 o                         
 -16   2  22       8552.28       8410.45       678.60 o                         
 -14   2  22       2227.88       2805.61       459.78 o                         
 -12   2  22        318.82        220.28       403.75 o                         
 -10   2  22         18.03        -97.60       357.34 o                         
  -8   2  22       8570.36       8986.10       645.52 o                         
  -6   2  22       1691.71       2049.77       417.63 o                         
  -4   2  22      11609.04      10634.89       733.07 o                         
  -2   2  22        101.72        290.14       342.94 o                         
   0   2  22       9671.21       9563.38       725.55 o                         
   2   2  22       3520.62       2686.20       541.93 o                         
   4   2  22          6.84        280.54       389.88 o                         
   6   2  22      19253.88      19530.95      1048.53 o                         
   8   2  22       8858.46       8960.56       788.99 o                         
 -31   3  22       4321.06       5019.85       666.75 o                         
 -29   3  22      24440.01      25020.33      1229.56 o                         
 -27   3  22       4470.03       4751.07       603.29 o                         
 -25   3  22      12036.18      11611.44       804.54 o                         
 -23   3  22       4593.62       4522.29       521.68 o                         
 -21   3  22         95.99         -9.60       379.21 o                         
 -19   3  22       6196.27       6548.55       617.19 o                         
 -17   3  22        816.08        707.77       424.56 o                         
 -15   3  22      42422.95      43176.43      1319.56 o                         
 -13   3  22      12983.77      11035.00       740.04 o                         
 -11   3  22      10195.91       9101.18       680.23 o                         
  -9   3  22      33837.10      32620.95      1155.33 o                         
  -7   3  22        245.43         48.00       368.55 o                         
  -5   3  22       1326.68       1418.23       419.23 o                         
  -3   3  22      18868.52      19970.11       920.51 o                         
  -1   3  22       2501.10       2555.45       437.91 o                         
   1   3  22      18226.17      19942.46       964.76 o                         
   3   3  22       6343.38       5755.23       644.39 o                         
   5   3  22       4202.40       4501.40       589.41 o                         
   7   3  22       9400.68       8849.17       801.27 o                         
 -28   4  22      16930.39      16058.70      1024.98 o                         
 -26   4  22      10486.83       9541.42       800.76 o                         
 -24   4  22       9749.03      12131.37       816.23 o                         
 -22   4  22          0.84       1372.31       406.95 o                         
 -20   4  22       3097.79       2446.14       533.93 o                         
 -18   4  22      30775.96      30312.89      1183.43 o                         
 -16   4  22        448.90        204.81       380.28 o                         
 -14   4  22      33493.32      36093.30      1275.38 o                         
 -12   4  22       6884.51       7371.26       661.48 o                         
 -10   4  22        850.35        912.05       390.42 o                         
  -8   4  22       2900.53       2464.27       482.19 o                         
  -6   4  22        626.44        878.97       398.42 o                         
  -4   4  22        574.13         -9.60       421.35 o                         
  -2   4  22      10612.31      11618.01       799.72 o                         
   0   4  22        667.28        746.70       433.62 o                         
   2   4  22       6040.54       6567.05       656.65 o                         
   4   4  22        314.56        421.35       398.41 o                         
   6   4  22       3174.90       3302.21       569.66 o                         
 -27   5  22       1128.01       1086.46       452.83 o                         
 -25   5  22       1639.83       2459.37       468.30 o                         
 -23   5  22          5.75        627.75       373.34 o                         
 -21   5  22       4377.33       3629.31       605.95 o                         
 -19   5  22      23458.87      21942.46      1099.90 o                         
 -17   5  22         42.39          5.33       393.08 o                         
 -15   5  22      22990.65      24739.55      1112.71 o                         
 -13   5  22       8257.46       9971.56       745.25 o                         
 -11   5  22         15.97        627.22       373.34 o                         
  -9   5  22       2913.96       2367.72       492.32 o                         
  -7   5  22       1821.56       2288.71       480.57 o                         
  -5   5  22       7111.60       8567.71       723.89 o                         
  -3   5  22       9350.40       9082.97       723.39 o                         
  -1   5  22        503.40        842.70       401.62 o                         
   1   5  22       6902.03       8971.91       752.68 o                         
   3   5  22       9872.34      10537.71       817.82 o                         
 -22   6  22        470.42       1919.01       523.22 o                         
 -20   6  22      50291.11      50656.73      1671.95 o                         
 -18   6  22       2664.48       4018.51       603.26 o                         
 -16   6  22       2976.97       3946.01       559.52 o                         
 -14   6  22      11124.20      10971.92       840.26 o                         
 -12   6  22       8206.62       8181.13       736.71 o                         
 -10   6  22        215.30        437.35       408.55 o                         
  -8   6  22      25986.21      26507.08      1189.61 o                         
  -6   6  22         52.63       -344.54       379.21 o                         
  -4   6  22      18915.22      20009.83      1083.73 o                         
  -2   6  22       5800.14       5754.04       669.98 o                         
   0   6  22         21.28        748.29       380.28 o                         
 -17   7  22       8602.23       8216.30       815.12 o                         
 -15   7  22      11260.81      11772.54       904.27 o                         
 -13   7  22      23133.46      25288.22      1238.58 o                         
 -11   7  22        617.95        704.56       420.29 o                         
  -9   7  22      16846.63      15965.24      1043.11 o                         
  -7   7  22      20013.79      22445.89      1170.72 o                         
 -31   1  23        771.13       1356.33       425.09 o                         
 -29   1  23        310.64        922.70       350.41 o                         
 -27   1  23        379.47       1238.98       383.48 o                         
 -25   1  23       1180.21       1204.34       411.76 o                         
 -23   1  23       1678.92       2132.96       478.44 o                         
 -21   1  23         69.15        520.02       403.75 o                         
 -19   1  23       1896.30       1882.83       456.04 o                         
 -17   1  23      25272.93      27043.22      1047.76 o                         
 -15   1  23       1374.24       1574.51       420.83 o                         
 -13   1  23          0.78        516.28       396.81 o                         
 -11   1  23       3199.69       3332.16       497.13 o                         
  -9   1  23       4160.40       4738.34       515.28 o                         
  -7   1  23      19488.80      20969.71       921.63 o                         
  -5   1  23       1668.61       2778.35       445.90 o                         
  -3   1  23       3517.43       3113.36       489.93 o                         
  -1   1  23         15.23        331.78       255.06 o                         
   1   1  23       3098.39       3064.50       590.20 o                         
   3   1  23         47.74       -353.66       630.69 o                         
   5   1  23       1736.89       1942.79       351.61 o                         
   7   1  23        158.11       -374.85       286.93 o                         
 -30   2  23       1170.83       2454.54       505.63 o                         
 -28   2  23         58.92       -584.02       393.08 o                         
 -26   2  23       2456.41       2771.99       483.78 o                         
 -24   2  23       9494.80       9358.92       750.61 o                         
 -22   2  23       1464.70       1111.01       501.37 o                         
 -20   2  23       6270.74       6014.05       620.40 o                         
 -18   2  23       7972.37       6561.18       624.16 o                         
 -16   2  23      16376.11      16999.15       876.72 o                         
 -14   2  23       5362.70       7116.02       585.71 o                         
 -12   2  23      14710.44      14913.17       822.79 o                         
 -10   2  23       5244.43       5566.91       544.10 o                         
  -8   2  23       1871.57       2313.80       440.57 o                         
  -6   2  23       3801.16       4502.50       511.54 o                         
  -4   2  23        107.44        973.36       376.55 o                         
  -2   2  23       5268.23       4706.42       587.30 o                         
   0   2  23       2784.96       3470.76       503.52 o                         
   2   2  23       1874.59       3191.72       537.11 o                         
   4   2  23       2773.33       2645.59       560.06 o                         
   6   2  23        154.09       -782.96       391.48 o                         
 -29   3  23       1518.45       2636.44       501.37 o                         
 -27   3  23      11914.54      12071.12       845.61 o                         
 -25   3  23         90.82        308.81       308.81 o                         
 -23   3  23       6166.55       5413.84       647.59 o                         
 -21   3  23       1407.61       1473.17       491.23 o                         
 -19   3  23        205.54        496.55       404.28 o                         
 -17   3  23       7404.80       7083.83       675.36 o                         
 -15   3  23      25231.95      26129.55      1096.29 o                         
 -13   3  23      13921.59      13775.55       809.95 o                         
 -11   3  23        731.89       1008.58       395.22 o                         
  -9   3  23       7249.75       7986.96       657.22 o                         
  -7   3  23       5687.58       5501.32       605.45 o                         
  -5   3  23        275.08       -559.49       352.55 o                         
  -3   3  23      18749.30      18893.37       947.18 o                         
  -1   3  23       3590.31       3856.48       552.60 o                         
   1   3  23      10443.09      11700.00       816.78 o                         
   3   3  23      13118.54      15753.85       940.60 o                         
   5   3  23      10733.88      10930.60       839.17 o                         
 -28   4  23      17005.18      19631.40      1076.73 o                         
 -26   4  23       1330.61       -227.75       437.89 o                         
 -24   4  23       2863.20       3030.71       520.59 o                         
 -22   4  23      13112.61      12429.10       865.38 o                         
 -20   4  23       4715.62       3913.67       585.69 o                         
 -18   4  23        484.66       1169.65       443.22 o                         
 -16   4  23       9135.01       8512.77       704.20 o                         
 -14   4  23       9270.47       9633.67       738.88 o                         
 -12   4  23        330.76        787.76       403.75 o                         
 -10   4  23       9610.25       9830.62       737.28 o                         
  -8   4  23       4183.41       4806.56       564.88 o                         
  -6   4  23        853.87        917.38       408.02 o                         
  -4   4  23       6965.49       5140.83       622.00 o                         
  -2   4  23      16254.77      16749.90       956.16 o                         
   0   4  23       1169.81        817.65       444.29 o                         
   2   4  23      23134.03      23811.45      1150.55 o                         
   4   4  23      27189.06      28941.04      1292.07 o                         
 -25   5  23       3003.34       2764.01       496.05 o                         
 -23   5  23      14842.49      15091.76       981.72 o                         
 -21   5  23      18442.29      18574.93      1055.45 o                         
 -19   5  23        357.27        524.29       416.02 o                         
 -17   5  23       6556.57       6160.69       637.99 o                         
 -15   5  23       1836.06       1570.79       456.04 o                         
 -13   5  23       2983.83       2835.50       542.99 o                         
 -11   5  23       1003.41       1394.74       446.96 o                         
  -9   5  23       8127.21       7823.75       696.17 o                         
  -7   5  23        971.30       1799.56       485.36 o                         
  -5   5  23      22175.70      23250.54      1123.33 o                         
  -3   5  23       6056.81       5683.16       631.05 o                         
  -1   5  23       5206.47       6890.14       659.84 o                         
   1   5  23         35.71        642.15       369.61 o                         
 -22   6  23       1482.56        886.99       552.04 o                         
 -20   6  23        397.04        -19.20       482.69 o                         
 -18   6  23        498.11        457.09       444.82 o                         
 -16   6  23        438.14        212.28       418.15 o                         
 -14   6  23        602.66       1145.65       452.29 o                         
 -12   6  23        325.84       1233.11       449.08 o                         
 -10   6  23         99.89       1042.70       369.61 o                         
  -8   6  23        234.64        706.69       419.21 o                         
  -6   6  23       1588.75        497.10       509.37 o                         
  -4   6  23       2131.81       2949.57       526.44 o                         
  -2   6  23       2429.84       2293.53       557.38 o                         
 -13   7  23       6183.58       8149.15       768.13 o                         
 -11   7  23       3385.79       2075.96       578.73 o                         
 -32   0  24       4849.04       4647.05      1593.03 o                         
 -30   0  24      42112.07      41708.96      1105.77 o                         
 -28   0  24       4387.76       4277.24       419.28 o                         
 -26   0  24       9506.00       8824.39       539.86 o                         
 -24   0  24       6634.21       7198.90      1253.06 o                         
 -22   0  24        364.61        109.73       492.29 o                         
 -20   0  24      33938.26      32101.22       842.18 o                         
 -18   0  24      90294.51      85655.25      1756.39 o                         
 -16   0  24        388.48        285.41       492.02 o                         
 -14   0  24      33746.10      35036.74       841.40 o                         
 -12   0  24       1636.45       1279.94       305.51 o                         
 -10   0  24      24047.10      22649.69       690.88 o                         
  -8   0  24      14576.44      14320.10       548.35 o                         
  -6   0  24          1.90       -508.05       254.03 o                         
  -4   0  24         43.21        376.30       400.28 o                         
  -2   0  24       1948.01       1744.09       364.83 o                         
   0   0  24         99.19         17.70       263.41 o                         
   2   0  24       1202.45       1797.42       500.56 o                         
   4   0  24       5644.64       4765.99      1103.65 o                         
   6   0  24       3744.80       4842.39      1068.93 o                         
 -31   1  24      35453.61      34840.96      1438.05 o                         
 -29   1  24       9346.29       8774.01       794.34 o                         
 -27   1  24      12501.24      13564.18       870.70 o                         
 -25   1  24      25817.73      26967.92      1171.50 o                         
 -23   1  24       8383.54       8391.49       713.78 o                         
 -21   1  24      32428.86      32420.73      1241.16 o                         
 -19   1  24      39693.65      36579.69      1266.01 o                         
 -17   1  24       3701.10       3818.12       534.47 o                         
 -15   1  24      18533.20      18673.71       926.93 o                         
 -13   1  24      17519.16      17562.72       878.35 o                         
 -11   1  24       4135.43       4727.65       533.41 o                         
  -9   1  24        894.30       1093.39       422.42 o                         
  -7   1  24       2558.70       1652.97       452.85 o                         
  -5   1  24        903.20       1684.89       436.82 o                         
  -3   1  24        180.38       -507.06       253.53 o                         
  -1   1  24        240.73         88.59       259.32 o                         
   1   1  24        907.02       1188.29       799.78 o                         
   3   1  24        157.29        465.86       272.07 o                         
   5   1  24       1336.28       1600.28       324.80 o                         
 -30   2  24      19960.66      18614.20      1086.95 o                         
 -28   2  24       2533.57       2648.24       523.78 o                         
 -26   2  24      32614.46      32500.48      1324.34 o                         
 -24   2  24      36755.28      37485.83      1382.71 o                         
 -22   2  24       7589.81       6940.30       673.76 o                         
 -20   2  24      40736.50      37275.18      1315.66 o                         
 -18   2  24        103.50        123.74       399.48 o                         
 -16   2  24       8738.26      10435.99       704.73 o                         
 -14   2  24      33087.23      33895.87      1196.38 o                         
 -12   2  24       1166.48        854.99       413.89 o                         
 -10   2  24      26865.78      27060.17      1102.22 o                         
  -8   2  24       1155.14        464.56       414.96 o                         
  -6   2  24          3.89        115.74       392.54 o                         
  -4   2  24       1264.71        365.36       450.70 o                         
  -2   2  24        527.40        404.28       389.35 o                         
   0   2  24        105.93       1441.65       413.35 o                         
   2   2  24       1124.73       1936.65       463.49 o                         
   4   2  24        551.54        705.63       468.82 o                         
   6   2  24       2471.42       2361.27       553.65 o                         
 -29   3  24       6102.41       7166.05       722.79 o                         
 -27   3  24       5987.78       6417.66       671.58 o                         
 -25   3  24      17432.56      18949.16      1006.87 o                         
 -23   3  24       4092.63       4082.15       565.94 o                         
 -21   3  24       6446.32       5636.87       647.06 o                         
 -19   3  24       5726.55       5093.74       650.79 o                         
 -17   3  24      12248.78      11745.65       792.82 o                         
 -15   3  24      10164.78      11899.19       796.52 o                         
 -13   3  24       4594.31       4977.32       602.76 o                         
 -11   3  24      19132.62      18587.56       948.27 o                         
  -9   3  24      14646.66      14111.22       830.23 o                         
  -7   3  24       1868.95       2180.44       462.44 o                         
  -5   3  24        812.76        -10.13       396.29 o                         
  -3   3  24        290.37        534.42       397.35 o                         
  -1   3  24       4784.41       4830.07       598.49 o                         
   1   3  24       2271.01       2232.19       494.44 o                         
   3   3  24       4733.19       6155.55       674.23 o                         
   5   3  24      10865.71      10557.65       856.78 o                         
 -28   4  24      10515.96      10547.44       829.56 o                         
 -26   4  24      25837.58      25992.39      1225.86 o                         
 -24   4  24       2509.73       2459.96       551.52 o                         
 -22   4  24        220.98       -221.87       403.21 o                         
 -20   4  24      18915.72      20232.88      1041.61 o                         
 -18   4  24        362.25       1204.85       437.35 o                         
 -16   4  24      18438.53      14537.68       937.55 o                         
 -14   4  24      12981.13      14887.74       902.74 o                         
 -12   4  24      11888.45      11869.20       806.68 o                         
 -10   4  24      22175.10      23129.56      1064.13 o                         
  -8   4  24      20447.94      18392.34       971.75 o                         
  -6   4  24        165.92        972.83       391.48 o                         
  -4   4  24       6243.45       8199.42       679.60 o                         
  -2   4  24       1162.60        909.92       471.49 o                         
   0   4  24      13402.29      13146.55       864.84 o                         
   2   4  24        236.40        307.74       362.15 o                         
 -25   5  24       3319.67       2933.12       564.86 o                         
 -23   5  24        530.25       -162.67       425.08 o                         
 -21   5  24       6405.56       5805.35       694.00 o                         
 -19   5  24       4723.44       5744.84       667.83 o                         
 -17   5  24       4041.57       4472.59       619.28 o                         
 -15   5  24       3780.35       4153.59       642.75 o                         
 -13   5  24       1673.46       1593.18       467.23 o                         
 -11   5  24      22997.85      25666.44      1148.97 o                         
  -9   5  24       1145.06       1045.39       427.22 o                         
  -7   5  24       6553.83       6433.24       649.19 o                         
  -5   5  24       6570.91       6683.95       674.26 o                         
  -3   5  24        244.50        -17.60       356.28 o                         
  -1   5  24       2828.98       2706.39       549.92 o                         
 -20   6  24       5893.01       6262.39       714.79 o                         
 -18   6  24       6502.27       7928.40       742.00 o                         
 -16   6  24       9860.89       9942.38       856.76 o                         
 -14   6  24        513.52       -460.82       404.82 o                         
 -12   6  24       3344.78       3699.61       575.53 o                         
 -10   6  24       9101.90       9265.77       784.73 o                         
  -8   6  24         15.14         99.20       403.75 o                         
  -6   6  24      33691.40      35218.43      1413.97 o                         
  -4   6  24      12483.06      12518.15       935.77 o                         
 -31   1  25       3378.02       2946.99       602.20 o                         
 -29   1  25       1846.88       1158.49       494.97 o                         
 -27   1  25       6622.87       6217.75       667.33 o                         
 -25   1  25        674.88        380.28       467.22 o                         
 -23   1  25          8.64       -803.76       404.28 o                         
 -21   1  25       2606.38       2024.20       518.45 o                         
 -19   1  25        893.72       -107.21       432.56 o                         
 -17   1  25       1071.54         51.74       453.89 o                         
 -15   1  25       5619.15       6608.19       619.32 o                         
 -13   1  25       1103.38        877.39       448.03 o                         
 -11   1  25         42.33        411.75       393.61 o                         
  -9   1  25       6872.96       7498.75       666.82 o                         
  -7   1  25       1318.60        860.32       446.43 o                         
  -5   1  25          3.76        349.53       253.77 o                         
  -3   1  25       4063.64       4424.40       653.96 o                         
  -1   1  25        712.54       -249.72       662.70 o                         
   1   1  25       6290.89       5836.52       693.73 o                         
   3   1  25         13.60       -112.39       561.88 o                         
   5   1  25       4014.16       4421.69       484.59 o                         
 -30   2  25       1695.52       1502.50       488.03 o                         
 -28   2  25       7688.54       9358.29       774.03 o                         
 -26   2  25      14901.10      12591.21       877.15 o                         
 -24   2  25          0.90       -207.47       414.95 o                         
 -22   2  25      10929.53      11351.89       826.40 o                         
 -20   2  25       8899.37       9300.65       743.13 o                         
 -18   2  25         25.97        713.09       405.88 o                         
 -16   2  25      15764.14      14379.54       915.10 o                         
 -14   2  25      16783.91      16617.38       899.65 o                         
 -12   2  25        267.97       -501.35       382.95 o                         
 -10   2  25       2870.42       3349.17       532.86 o                         
  -8   2  25       7574.41       6439.40       658.29 o                         
  -6   2  25         27.42        746.16       395.21 o                         
  -4   2  25      15315.10      15148.44       908.13 o                         
  -2   2  25       1512.50       1484.90       489.63 o                         
   0   2  25       1016.97       2511.07       496.56 o                         
   2   2  25       8546.15       8524.69       777.78 o                         
   4   2  25       8773.07       9141.89       779.92 o                         
 -29   3  25       3047.29       3109.11       556.86 o                         
 -27   3  25       1311.74       1348.35       443.23 o                         
 -25   3  25      27195.44      25598.83      1233.40 o                         
 -23   3  25        793.77       1207.53       536.56 o                         
 -21   3  25      17400.88      17559.94      1002.08 o                         
 -19   3  25        926.59       2308.39       465.63 o                         
 -17   3  25       2335.56       2396.49       525.38 o                         
 -15   3  25      17510.72      18028.82       962.08 o                         
 -13   3  25      23530.94      24831.00      1106.34 o                         
 -11   3  25       1785.35        984.08       479.50 o                         
  -9   3  25       7803.23       8778.63       736.71 o                         
  -7   3  25       4667.44       3909.93       583.56 o                         
  -5   3  25       2709.11       2721.87       510.98 o                         
  -3   3  25        169.29        284.28       413.35 o                         
  -1   3  25       9514.47      11105.88       792.74 o                         
   1   3  25       3649.58       5842.29       602.20 o                         
   3   3  25       3859.11       3750.85       623.01 o                         
 -26   4  25       6309.45       3061.35       696.12 o                         
 -24   4  25       3823.11       3311.34       630.48 o                         
 -22   4  25        236.56        151.47       396.81 o                         
 -20   4  25      13634.51      14811.42       949.69 o                         
 -18   4  25       2624.88       3333.66       536.05 o                         
 -16   4  25       7648.30       8311.23       748.97 o                         
 -14   4  25      20065.42      20889.40      1046.98 o                         
 -12   4  25       9552.73       8735.23       755.41 o                         
 -10   4  25       1566.35       1923.33       483.77 o                         
  -8   4  25      24015.27      25595.19      1165.55 o                         
  -6   4  25      13017.05      13358.39       886.72 o                         
  -4   4  25         35.47       -667.75       390.41 o                         
  -2   4  25       2085.79       2166.57       512.57 o                         
   0   4  25      16988.43      17861.05      1011.10 o                         
 -23   5  25        910.57       1625.15       486.42 o                         
 -21   5  25      13579.49      13568.57       960.34 o                         
 -19   5  25       8421.07       9469.43       790.05 o                         
 -17   5  25       2623.04       2926.14       552.05 o                         
 -15   5  25       9007.35       7547.51       748.99 o                         
 -13   5  25       5532.90       5842.58       642.77 o                         
 -11   5  25       2204.71       1374.52       512.58 o                         
  -9   5  25       7976.37       7205.36       732.43 o                         
  -7   5  25      13686.25      14569.03       927.80 o                         
  -5   5  25         64.88       -606.95       388.28 o                         
  -3   5  25       8521.52       8820.17       807.65 o                         
 -18   6  25       1076.50       1617.69       469.89 o                         
 -16   6  25       1031.33       1724.36       536.03 o                         
 -14   6  25       1641.26        920.60       501.90 o                         
 -12   6  25         74.82        505.62       441.61 o                         
 -10   6  25       4840.63       3501.84       608.09 o                         
  -8   6  25       2221.12       3149.06       619.25 o                         
 -30   0  26       7600.72       6446.04       510.60 o                         
 -28   0  26      47482.66      46256.47      3199.27 o                         
 -26   0  26      60909.32      60430.15      1252.98 o                         
 -24   0  26        886.79        717.03       306.05 o                         
 -22   0  26      41845.14      38025.52      1075.09 o                         
 -20   0  26      41381.65      42075.39      1130.37 o                         
 -18   0  26       5528.46       5294.11       406.93 o                         
 -16   0  26      76758.56      74908.90      1297.69 o                         
 -14   0  26       5916.04       6101.94       442.26 o                         
 -12   0  26       9870.60       8742.30       495.54 o                         
 -10   0  26      45471.18      43806.95      1418.35 o                         
  -8   0  26      15654.93      15525.03       604.73 o                         
  -6   0  26       3780.88       2986.48       712.89 o                         
  -4   0  26      26870.45      27302.32       810.60 o                         
  -2   0  26        450.27        465.89       267.45 o                         
   0   0  26       3580.63       3929.61      1052.12 o                         
   2   0  26       4457.93       3930.90       627.82 o                         
 -29   1  26      23773.85      25231.11      1221.53 o                         
 -27   1  26      42150.32      44607.14      1563.27 o                         
 -25   1  26       2503.30       3011.48       525.38 o                         
 -23   1  26      27338.63      24925.15      1190.22 o                         
 -21   1  26      30182.42      30154.72      1259.18 o                         
 -19   1  26       1041.28        658.17       460.83 o                         
 -17   1  26      56571.57      59800.15      1640.99 o                         
 -15   1  26      44248.59      43859.74      1424.72 o                         
 -13   1  26      16953.00      17642.94       951.94 o                         
 -11   1  26      62465.54      63310.70      1662.64 o                         
  -9   1  26      19645.58      18651.08       971.22 o                         
  -7   1  26       3666.02       3176.94       560.61 o                         
  -5   1  26      38736.01      36047.93      3034.11 o                         
  -3   1  26       6620.22       6986.71      1136.49 o                         
  -1   1  26       5789.92       7378.26       480.65 o                         
   1   1  26      12464.95      11735.36       601.89 o                         
   3   1  26       2446.03       1996.25       341.50 o                         
 -30   2  26         22.17        103.47       400.55 o                         
 -28   2  26      10014.89      10735.16       822.09 o                         
 -26   2  26      14872.00      12632.21       957.71 o                         
 -24   2  26       8536.74       8315.11       775.12 o                         
 -22   2  26      41240.93      42156.13      1466.68 o                         
 -20   2  26       3191.84       1990.63       535.53 o                         
 -18   2  26      30271.97      28872.81      1229.30 o                         
 -16   2  26      32903.95      33594.10      1249.68 o                         
 -14   2  26      13191.47      13661.83       837.66 o                         
 -12   2  26      26659.00      29345.29      1168.88 o                         
 -10   2  26      43487.91      44901.33      1439.59 o                         
  -8   2  26        291.97       -789.36       394.68 o                         
  -6   2  26      26284.21      27148.51      1169.37 o                         
  -4   2  26       2549.06       2027.93       518.98 o                         
  -2   2  26       1091.32       1116.33       473.09 o                         
   0   2  26       8770.94       9851.45       783.66 o                         
   2   2  26       6117.40       5818.61       710.52 o                         
 -27   3  26      12267.26      13871.66       926.70 o                         
 -25   3  26        144.26       1317.91       431.48 o                         
 -23   3  26      18409.20      19402.56      1082.66 o                         
 -21   3  26      15661.93      17706.79       985.49 o                         
 -19   3  26         60.97        282.68       440.55 o                         
 -17   3  26      34824.55      34218.86      1315.90 o                         
 -15   3  26      22615.39      22883.11      1094.02 o                         
 -13   3  26       2989.57       2527.21       528.59 o                         
 -11   3  26      27834.19      28049.06      1179.56 o                         
  -9   3  26         36.95       -148.27       402.68 o                         
  -7   3  26       4748.33       4002.21       580.89 o                         
  -5   3  26       2371.04       3023.74       537.65 o                         
  -3   3  26       2869.79       2797.61       537.12 o                         
  -1   3  26       2575.62       3665.94       557.92 o                         
   1   3  26       2649.07       3926.23       590.99 o                         
 -26   4  26         17.79         51.73       414.41 o                         
 -24   4  26       8005.58       9519.44       827.38 o                         
 -22   4  26       5025.83       6428.18       690.77 o                         
 -20   4  26       5336.22       5774.80       677.44 o                         
 -18   4  26       2335.19       3218.42       568.05 o                         
 -16   4  26      21384.06      20533.85      1108.90 o                         
 -14   4  26       1766.91       2763.94       528.04 o                         
 -12   4  26      17125.20      18680.13      1029.28 o                         
 -10   4  26         15.22        567.48       376.54 o                         
  -8   4  26       7740.38       8386.40       730.30 o                         
  -6   4  26      16577.73      18119.92      1039.39 o                         
  -4   4  26       6194.98       6055.48       688.66 o                         
  -2   4  26       3126.70       5470.97       641.67 o                         
 -23   5  26       1325.75        419.76       492.30 o                         
 -21   5  26       4830.44       4937.24       630.49 o                         
 -19   5  26      10136.90      11202.52       865.30 o                         
 -17   5  26        372.16       -540.82       424.02 o                         
 -15   5  26         40.16        232.54       379.21 o                         
 -13   5  26        201.83       1377.65       430.95 o                         
 -11   5  26         70.20        733.36       442.15 o                         
  -9   5  26        880.01       1062.45       445.89 o                         
  -7   5  26       9960.04       8508.40       789.01 o                         
  -5   5  26       5229.13       3308.24       697.17 o                         
 -29   1  27      16382.48      16638.40      1008.42 o                         
 -27   1  27        719.87       1208.59       499.22 o                         
 -25   1  27         99.90       -132.27       425.61 o                         
 -23   1  27        664.66       1091.25       515.22 o                         
 -21   1  27       4774.28       5867.57       661.97 o                         
 -19   1  27         51.78       1008.56       443.21 o                         
 -17   1  27       1215.59       1256.61       468.83 o                         
 -15   1  27       2956.61       2557.08       527.52 o                         
 -13   1  27      16608.29      17943.45       965.26 o                         
 -11   1  27       2829.44       2864.30       548.32 o                         
  -9   1  27       1897.75       1858.81       537.64 o                         
  -7   1  27       3312.41       2624.75       365.14 o                         
  -5   1  27       1605.12       1702.26       343.68 o                         
  -3   1  27       1488.00       1383.07       406.96 o                         
  -1   1  27        271.95         66.94       276.16 o                         
   1   1  27       2756.90       3863.31       414.76 o                         
 -28   2  27       2046.59       2175.64       515.77 o                         
 -26   2  27       1084.14       1779.83       531.23 o                         
 -24   2  27       8526.04       7822.69       776.72 o                         
 -22   2  27        213.13        184.54       425.08 o                         
 -20   2  27       7029.27       6612.59       688.68 o                         
 -18   2  27       3591.94       3343.35       570.74 o                         
 -16   2  27       2309.93       1899.37       506.71 o                         
 -14   2  27      22805.91      24659.29      1138.85 o                         
 -12   2  27      26582.77      28164.51      1196.60 o                         
 -10   2  27       2023.32       1833.75       484.84 o                         
  -8   2  27       9428.80       8639.68       768.21 o                         
  -6   2  27      20992.45      21783.41      1091.81 o                         
  -4   2  27       2663.52       2608.78       502.98 o                         
  -2   2  27        627.85        475.75       400.55 o                         
   0   2  27       4040.88       4414.95       637.41 o                         
 -27   3  27       4991.49       6110.23       687.03 o                         
 -25   3  27       1493.11       2314.82       523.23 o                         
 -23   3  27      19525.98      20374.09      1110.96 o                         
 -21   3  27       1762.69       1048.61       518.44 o                         
 -19   3  27      14389.85      15275.88       967.31 o                         
 -17   3  27       7530.17       7889.75       761.24 o                         
 -15   3  27        978.22        534.43       490.16 o                         
 -13   3  27       3105.37       2807.77       574.46 o                         
 -11   3  27      22659.14      23475.06      1143.63 o                         
  -9   3  27       9052.14       9683.57       795.94 o                         
  -7   3  27       7888.36       8817.99       763.37 o                         
  -5   3  27       6634.85       7102.16       698.80 o                         
  -3   3  27        150.19       -749.36       428.28 o                         
  -1   3  27        463.12       -346.15       432.55 o                         
 -24   4  27      17501.57      15667.72      1068.21 o                         
 -22   4  27       9071.30       9913.92       824.20 o                         
 -20   4  27        528.45        163.21       434.69 o                         
 -18   4  27      19884.16      19792.12      1097.10 o                         
 -16   4  27      15083.68      15202.92       981.73 o                         
 -14   4  27        368.56        596.29       444.28 o                         
 -12   4  27      18451.55      18040.76      1045.31 o                         
 -10   4  27       5797.21       5756.72       682.25 o                         
  -8   4  27         12.31       -459.75       358.41 o                         
  -6   4  27       3430.02       2542.15       608.07 o                         
  -4   4  27      10726.13       9589.90       853.04 o                         
 -19   5  27      18203.52      18964.95      1105.57 o                         
 -17   5  27      38829.49      39741.71      1543.87 o                         
 -15   5  27          7.75       -805.89       431.48 o                         
 -13   5  27      11314.95       9958.17       850.92 o                         
 -11   5  27       4387.79       5438.59       643.29 o                         
  -9   5  27        928.75        917.38       452.29 o                         
 -28   0  28       7235.30       7188.67       544.34 o                         
 -26   0  28       2380.13       2327.43       916.88 o                         
 -24   0  28      19400.52      21584.06       769.64 o                         
 -22   0  28      12303.79      13179.05       621.59 o                         
 -20   0  28        714.42        -77.30       439.75 o                         
 -18   0  28      34275.01      32565.19       917.18 o                         
 -16   0  28       8072.89       8261.41       516.44 o                         
 -14   0  28      46639.76      48340.91      1408.96 o                         
 -12   0  28      42774.65      43513.29      1038.45 o                         
 -10   0  28         11.67        538.02       717.35 o                         
  -8   0  28      18250.07      19357.30      1248.08 o                         
  -6   0  28      64993.59      64789.26      2392.22 o                         
  -4   0  28       6049.66       5258.87       683.85 o                         
  -2   0  28      11346.67      11585.98       605.48 o                         
   0   0  28        478.44        939.67       326.39 o                         
 -29   1  28       5384.18       5266.42       690.77 o                         
 -27   1  28          0.10       -296.54       463.48 o                         
 -25   1  28       9131.47       8792.62       795.93 o                         
 -23   1  28      13118.92      12158.47       900.59 o                         
 -21   1  28       1834.05       1311.57       504.57 o                         
 -19   1  28      13672.65      14800.31       940.63 o                         
 -17   1  28       1904.26       2824.22       564.84 o                         
 -15   1  28      10314.62      10582.89       818.91 o                         
 -13   1  28      40483.90      42105.77      1461.85 o                         
 -11   1  28       8168.04       7161.19       753.78 o                         
  -9   1  28      32576.99      29976.19      1280.03 o                         
  -7   1  28      47473.34      46655.48      4158.14 o                         
  -5   1  28       6788.34       6717.80       490.04 o                         
  -3   1  28       9092.12       7653.85       519.89 o                         
  -1   1  28      23182.75      24062.02       836.51 o                         
 -28   2  28       2900.42       2019.93       653.93 o                         
 -26   2  28       4264.97       5249.22       689.69 o                         
 -24   2  28      21764.66      25153.28      1191.60 o                         
 -22   2  28        161.81        -81.07       446.41 o                         
 -20   2  28      21407.31      22096.29      1121.70 o                         
 -18   2  28      16112.30      15201.88       970.56 o                         
 -16   2  28        357.64       1504.06       446.42 o                         
 -14   2  28      13478.95      12694.36       897.40 o                         
 -12   2  28      31322.05      31945.92      1312.02 o                         
 -10   2  28        502.77       1079.51       487.49 o                         
  -8   2  28      50468.73      49056.22      1606.87 o                         
  -6   2  28        360.19        343.48       423.48 o                         
  -4   2  28       8879.87       9954.95       836.47 o                         
  -2   2  28      22537.12      23555.57      1186.80 o                         
 -25   3  28       7384.84       8806.60       792.16 o                         
 -23   3  28       8569.94       8773.80       803.92 o                         
 -21   3  28        292.65         11.73       471.48 o                         
 -19   3  28      23526.01      24158.22      1213.54 o                         
 -17   3  28      16545.97      17415.16      1019.12 o                         
 -15   3  28          6.99        746.69       419.21 o                         
 -13   3  28      10863.47      11168.69       887.73 o                         
 -11   3  28       7338.18       7664.55       726.02 o                         
  -9   3  28       6100.34       4768.85       671.05 o                         
  -7   3  28       5363.63       6233.53       694.51 o                         
  -5   3  28        375.66        370.15       437.35 o                         
  -3   3  28      16948.04      17270.80      1038.84 o                         
 -22   4  28        233.94        -70.40       447.48 o                         
 -20   4  28       3633.54       4069.27       625.14 o                         
 -18   4  28      13062.33      13636.15       929.92 o                         
 -16   4  28       3110.98       3545.97       620.86 o                         
 -14   4  28       8137.80       8285.07       779.91 o                         
 -12   4  28       1637.94       2059.34       505.63 o                         
 -10   4  28       1507.51       2054.00       534.97 o                         
  -8   4  28       4305.09       3902.91       599.55 o                         
  -6   4  28       1850.60       1834.27       534.97 o                         
 -15   5  28        683.00       1263.52       493.36 o                         
 -27   1  29       4816.52       5030.05       700.37 o                         
 -25   1  29        116.05        141.34       453.88 o                         
 -23   1  29       1336.05       1913.19       546.70 o                         
 -21   1  29          2.95       -508.28       403.21 o                         
 -19   1  29        335.34        738.69       463.48 o                         
 -17   1  29        953.55       1242.20       449.62 o                         
 -15   1  29       9068.94      11036.46       814.08 o                         
 -13   1  29          1.61       -769.09       440.55 o                         
 -11   1  29       2962.28       3461.16       584.59 o                         
  -9   1  29        676.73       1032.22       311.02 o                         
  -7   1  29       1072.90       1496.93       726.17 o                         
  -5   1  29       1031.99       2247.38       693.10 o                         
  -3   1  29        148.86        397.46       297.97 o                         
 -26   2  29       1068.42       1625.16       486.43 o                         
 -24   2  29        435.16       -988.84       494.42 o                         
 -22   2  29       8054.02       7096.53       758.04 o                         
 -20   2  29       4341.78       4278.98       628.89 o                         
 -18   2  29      10398.08      11093.86       870.12 o                         
 -16   2  29      14987.27      14048.86       932.64 o                         
 -14   2  29        425.63         -5.87       475.75 o                         
 -12   2  29       4297.48       3601.56       661.42 o                         
 -10   2  29      21508.20      24034.20      1163.85 o                         
  -8   2  29       8330.42      10688.34       832.73 o                         
  -6   2  29       1964.27       2157.50       530.17 o                         
  -4   2  29       3460.87       2729.90       570.73 o                         
 -23   3  29        463.86        899.24       493.89 o                         
 -21   3  29      12185.43      11763.24       903.76 o                         
 -19   3  29       1236.66       3323.93       552.03 o
[truncated: 5,671 more chars]
